# Supplementary material for: Scouter predicts transcriptional responses to genetic perturbations with large language model embeddings
Source: Nat Comput Sci. 2025 Dec 5;6(1):21–8. doi: 10.1038/s43588-025-00912-8 (PMC12855003; doi:10.1038/s43588-025-00912-8)
Supplement: Supplementary file 3 — Numerical source data for Fig. 1. [file 43588_2025_912_MOESM3_ESM.zip]

Archive with 8 entries (7 files):
- Source_Data_Fig1/
- __MACOSX/._Source_Data_Fig1
- Source_Data_Fig1/.DS_Store
- __MACOSX/Source_Data_Fig1/._.DS_Store
- Source_Data_Fig1/Source_Data_Fig1b.csv
- __MACOSX/Source_Data_Fig1/._Source_Data_Fig1b.csv
- Source_Data_Fig1/Source_Data_Fig1d.csv
- __MACOSX/Source_Data_Fig1/._Source_Data_Fig1d.csv
