# Supplementary material for: Scouter predicts transcriptional responses to genetic perturbations with large language model embeddings
Source: Nat Comput Sci. 2025 Dec 5;6(1):21–8. doi: 10.1038/s43588-025-00912-8 (PMC12855003; doi:10.1038/s43588-025-00912-8)
Supplement: Supplementary file 3 — Numerical source data for Fig. 1. [file 43588_2025_912_MOESM3_ESM.zip › Source_Data_Fig1/Source_Data_Fig1d.csv]

dataset	number of cells	number of one-gene perturbations	number of two-gene perturbations	scouter CPU(min)	scouter GPU(min)	scouter RAM(mb)	gears CPU(min)	gears GPU(min)	gears RAM(mb)	biolord CPU(min)	biolord GPU(min)	biolord RAM(mb)
Dixit	44375	20	0	4	1	912	217	21	1418
Adamson	68603	87	0	7	4	912	335	36	1434	81	5	376
Norman	91205	105	131	13	7	910	392	38	1490	42	3	356
Replogle K562	192648	1092	0	45	31	882	1197	109	1380	64	5	376
Replogle RPE1	175398	1543	0	47	24	922	1013	114	1366	39	4	376
