# Supplementary material for: Scouter predicts transcriptional responses to genetic perturbations with large language model embeddings
Source: Nat Comput Sci. 2025 Dec 5;6(1):21–8. doi: 10.1038/s43588-025-00912-8 (PMC12855003; doi:10.1038/s43588-025-00912-8)
Supplement: Supplementary file 4 — Numerical source data for Fig. 2. [file 43588_2025_912_MOESM4_ESM.zip]

Archive with 30 entries (29 files):
- Source_Data_Fig2/
- __MACOSX/._Source_Data_Fig2
- Source_Data_Fig2/Source_Data_Fig2m_n.csv
- __MACOSX/Source_Data_Fig2/._Source_Data_Fig2m_n.csv
- Source_Data_Fig2/.DS_Store
- __MACOSX/Source_Data_Fig2/._.DS_Store
- Source_Data_Fig2/Source_Data_Fig2o.csv
- __MACOSX/Source_Data_Fig2/._Source_Data_Fig2o.csv
- Source_Data_Fig2/Source_Data_Fig2l.csv
- __MACOSX/Source_Data_Fig2/._Source_Data_Fig2l.csv
- Source_Data_Fig2/Source_Data_Fig2h.csv
- __MACOSX/Source_Data_Fig2/._Source_Data_Fig2h.csv
- Source_Data_Fig2/Source_Data_Fig2i.csv
- __MACOSX/Source_Data_Fig2/._Source_Data_Fig2i.csv
- Source_Data_Fig2/Source_Data_Fig2k.csv
- __MACOSX/Source_Data_Fig2/._Source_Data_Fig2k.csv
- Source_Data_Fig2/Source_Data_Fig2j.csv
- __MACOSX/Source_Data_Fig2/._Source_Data_Fig2j.csv
- Source_Data_Fig2/Source_Data_Fig2g.csv
- __MACOSX/Source_Data_Fig2/._Source_Data_Fig2g.csv
- Source_Data_Fig2/Source_Data_Fig2f.csv
- __MACOSX/Source_Data_Fig2/._Source_Data_Fig2f.csv
- Source_Data_Fig2/Source_Data_Fig2d.csv
- __MACOSX/Source_Data_Fig2/._Source_Data_Fig2d.csv
- Source_Data_Fig2/Source_Data_Fig2e.csv
- __MACOSX/Source_Data_Fig2/._Source_Data_Fig2e.csv
- Source_Data_Fig2/Source_Data_Fig2b.csv
- __MACOSX/Source_Data_Fig2/._Source_Data_Fig2b.csv
- Source_Data_Fig2/Source_Data_Fig2c.csv
- __MACOSX/Source_Data_Fig2/._Source_Data_Fig2c.csv
