# Supplementary material for: Scouter predicts transcriptional responses to genetic perturbations with large language model embeddings
Source: Nat Comput Sci. 2025 Dec 5;6(1):21–8. doi: 10.1038/s43588-025-00912-8 (PMC12855003; doi:10.1038/s43588-025-00912-8)
Supplement: Supplementary file 4 — Numerical source data for Fig. 2. [file 43588_2025_912_MOESM4_ESM.zip › Source_Data_Fig2/Source_Data_Fig2m_n.csv]

	Normalized MSE	1 - PCC	subgroup	Method
AHR+KLF1	0.18192494718229732	0.11939093497867748	seen2	scGPT
ARID1A+ctrl	0.7629500754006807	0.2703003513819462	single	scGPT
BCL2L11+BAK1	0.7077759601812267	0.5004408354378254	seen1	scGPT
BCL2L11+TGFBR2	0.4107018448119244	0.11041079615015614	seen1	scGPT
BCL2L11+ctrl	11.45742865780209	0.33335807686425245	single	scGPT
BCORL1+ctrl	0.8392190860181282	0.5655895811258307	single	scGPT
BPGM+SAMD1	0.3225032311628574	0.07004875724100756	seen1	scGPT
BPGM+ZBTB1	0.3485498063523052	0.044225392542180275	seen1	scGPT
BPGM+ctrl	0.5672109135648489	0.19327264224205098	single	scGPT
C3orf72+FOXL2	0.5116305374298943	0.15589176544910566	seen0	scGPT
C3orf72+ctrl	0.84657184211552	0.44110393206514986	single	scGPT
CBL+CNN1	0.5387469425232111	0.0868791770107985	seen1	scGPT
CBL+PTPN12	0.6503876290340742	0.06925881504303677	seen0	scGPT
CBL+PTPN9	0.4966771669496266	0.028366280294951696	seen1	scGPT
CBL+TGFBR2	0.5194936691685222	0.0850210250029676	seen1	scGPT
CBL+UBASH3A	0.3424306425748413	0.038977800172730226	seen1	scGPT
CBL+UBASH3B	0.6339904335604694	0.040336532374036116	seen1	scGPT
CBL+ctrl	0.4948911134510496	0.18528145206613755	single	scGPT
CDKN1A+ctrl	0.3768177203619974	0.16343374714564396	single	scGPT
CDKN1B+CDKN1A	0.4526764580112753	0.1378921944318504	seen0	scGPT
CDKN1B+ctrl	0.33575404723386487	0.1199709729980607	single	scGPT
CDKN1C+CDKN1A	0.6275662149867435	0.18263389098976757	seen0	scGPT
CDKN1C+CDKN1B	0.519150560417838	0.11700691825980947	seen0	scGPT
CDKN1C+ctrl	0.572040579959781	0.25304022084727495	single	scGPT
CEBPB+CEBPA	0.009902371167984867	0.0034872296108624523	seen1	scGPT
CEBPB+MAPK1	0.36453712293292867	0.059891542740403425	seen1	scGPT
CEBPB+OSR2	0.5970713894458187	0.2213332417852396	seen1	scGPT
CEBPB+PTPN12	0.8751352123219386	0.3101244026630293	seen0	scGPT
CEBPB+ctrl	0.9108515718859497	0.6451728307082394	single	scGPT
CEBPE+CEBPB	0.4064544141845795	0.05116391943492171	seen1	scGPT
CEBPE+PTPN12	0.1894206856000776	0.08622402043346433	seen1	scGPT
CEBPE+RUNX1T1	0.10235504453904082	0.036963786893889794	seen2	scGPT
CEBPE+SPI1	0.4250785416928014	0.025157960390376988	seen1	scGPT
CELF2+ctrl	1.04685806393247	1.2843695395351935	single	scGPT
CKS1B+ctrl	0.9379914434128762	0.6514064651915918	single	scGPT
CNN1+MAPK1	0.43418106104711063	0.10923346355464758	seen2	scGPT
CNN1+UBASH3A	0.48226131401841305	0.0628809841117487	seen2	scGPT
COL2A1+ctrl	0.8774747158866983	0.369371568138149	single	scGPT
DUSP9+ETS2	0.7564629653559138	0.2969039195403157	seen1	scGPT
DUSP9+IGDCC3	0.5544078387969215	0.08027185037445184	seen1	scGPT
DUSP9+KLF1	0.547306013722871	0.19475042366159345	seen1	scGPT
DUSP9+MAPK1	0.6199714498373964	0.34996780169878494	seen1	scGPT
DUSP9+PRTG	0.46953131124077907	0.04636042034152954	seen1	scGPT
DUSP9+SNAI1	0.5064547368915318	0.08477373222619111	seen1	scGPT
DUSP9+ctrl	0.7675267848072757	0.32189880668693005	single	scGPT
EGR1+ctrl	1.270395405480703	0.8204070249557759	single	scGPT
ETS2+CNN1	0.2769608366328422	0.09369552897503963	seen2	scGPT
ETS2+IKZF3	0.19995012578210863	0.023839671456707956	seen2	scGPT
ETS2+MAP7D1	0.9367514799289821	0.6635824267212819	seen1	scGPT
ETS2+MAPK1	0.4248518006027083	0.04770847145728374	seen2	scGPT
FEV+ISL2	0.16335193319152858	0.02164501967568655	seen1	scGPT
FEV+MAP7D1	0.19016970684784626	0.0139309639423153	seen1	scGPT
FOSB+CEBPB	0.4335380567536261	0.05090238713713202	seen1	scGPT
FOSB+IKZF3	0.4388704917423583	0.1543848030455539	seen2	scGPT
FOSB+PTPN12	1.4549331191848145	0.9904229378647402	seen1	scGPT
FOSB+UBASH3B	0.2980140978684515	0.12992571179397783	seen2	scGPT
FOXA1+FOXL2	0.39997529113774444	0.08004753310727009	seen1	scGPT
FOXA1+HOXB9	0.3269534510059577	0.025363097505488597	seen2	scGPT
FOXA3+FOXL2	0.5097794651571067	0.15430880729467533	seen1	scGPT
FOXF1+FOXL2	0.5451059690534582	0.10713310966531397	seen1	scGPT
FOXL2+HOXB9	0.4481646869896666	0.08749305144191766	seen1	scGPT
FOXL2+MEIS1	0.41452488063877296	0.08250316977341066	seen1	scGPT
FOXL2+ctrl	1.1042724365589438	0.8185507565080439	single	scGPT
IGDCC3+MAPK1	0.32338064356749185	0.10079615912689677	seen2	scGPT
IRF1+SET	0.7897391306564303	0.5380833908558533	seen1	scGPT
ISL2+ctrl	1.4724589275872229	0.7046122676650973	single	scGPT
JUN+CEBPB	0.5318210051611484	0.06322975831912536	seen1	scGPT
KLF1+COL2A1	0.5065052607848272	0.26023019221848287	seen1	scGPT
LYL1+CEBPB	0.8723431667535331	0.3842276134681246	seen1	scGPT
LYL1+IER5L	0.2278578770657473	0.06072672266503443	seen2	scGPT
MAP2K6+SPI1	1.0109052613869425	0.7901341431930254	seen1	scGPT
MAP7D1+ctrl	1.6611971282248699	1.347190518098948	single	scGPT
MAPK1+PRTG	0.4524726813711909	0.16234119748198672	seen2	scGPT
NCL+ctrl	0.88389107277553	0.7479970314723663	single	scGPT
PLK4+STIL	0.2616882946963071	0.08826849689202443	seen1	scGPT
PLK4+ctrl	0.31052829617549516	0.16716979897293005	single	scGPT
POU3F2+CBFA2T3	0.294573060362936	0.09492049591532237	seen1	scGPT
POU3F2+FOXL2	0.3633872096281085	0.061636671052485714	seen0	scGPT
POU3F2+ctrl	0.35285895490887714	0.1897418016199911	single	scGPT
PTPN1+ctrl	0.518611114242127	0.06868976519697567	single	scGPT
PTPN12+OSR2	0.1961567240114343	0.09031152284891775	seen1	scGPT
PTPN12+PTPN9	0.569849238040437	0.06721674009606238	seen1	scGPT
PTPN12+SNAI1	0.30810979448570436	0.10788232182219848	seen1	scGPT
PTPN12+UBASH3A	0.4966969709398052	0.07596093520380809	seen1	scGPT
PTPN12+ZBTB25	0.413310813120394	0.019324726462745523	seen1	scGPT
PTPN12+ctrl	0.4605217006421171	0.124367165751753	single	scGPT
RHOXF2BB+SET	0.9907496372810282	0.9793180608319156	seen0	scGPT
RHOXF2BB+ZBTB25	0.4476449052777886	0.04645297974326512	seen1	scGPT
RHOXF2BB+ctrl	0.5801027446070266	0.14058631522097154	single	scGPT
SAMD1+PTPN12	0.2790850369519529	0.03308683644002042	seen1	scGPT
SAMD1+ZBTB1	0.23193245206586885	0.05447465618388303	seen2	scGPT
SET+CEBPE	0.5206674270903403	0.22619040613757624	seen1	scGPT
SET+KLF1	0.3110436900250194	0.14815413438417213	seen1	scGPT
SET+ctrl	0.9780238370005453	0.8311506821095948	single	scGPT
SPI1+ctrl	0.8121022558948456	0.19217670696539213	single	scGPT
TBX3+TBX2	0.735847563348227	0.43311036899097866	seen2	scGPT
UBASH3B+PTPN12	0.5823470815468701	0.057141893271337896	seen1	scGPT
UBASH3B+PTPN9	0.49990451237196143	0.05058870390074055	seen2	scGPT
ZBTB10+DLX2	0.7449783692662778	0.19340631741921055	seen1	scGPT
ZBTB10+ELMSAN1	0.732152159819247	0.22849016393241395	seen1	scGPT
ZBTB10+PTPN12	0.565482210107366	0.10332068743941125	seen0	scGPT
ZBTB10+SNAI1	0.941293866692504	0.747882821871001	seen1	scGPT
ZBTB10+ctrl	0.8297396170067555	0.5830833743996241	single	scGPT
ZC3HAV1+CEBPE	0.24068317800937206	0.07653656969795974	seen2	scGPT
ZC3HAV1+HOXC13	0.47675636087384127	0.19075944181442483	seen2	scGPT
ZNF318+FOXL2	0.37623212930881894	0.1028382410169042	seen1	scGPT
ctrl+CDKN1A	0.429059076552773	0.19635421058507274	single	scGPT
ctrl+CDKN1B	0.26133235630488233	0.1210676670320443	single	scGPT
ctrl+CEBPB	0.9190173930321534	0.6575557824052729	single	scGPT
ctrl+COL2A1	0.8846536945753762	0.35672639705802267	single	scGPT
ctrl+FOXL2	1.0330339626639566	0.7498969325204385	single	scGPT
ctrl+ISL2	1.160994796869249	0.6447250571375625	single	scGPT
ctrl+MAP7D1	1.7663039177770026	1.315463797731801	single	scGPT
ctrl+PTPN12	0.5143810116942318	0.13999120160931433	single	scGPT
ctrl+SET	0.9754324250062482	0.809541213356013	single	scGPT
ctrl+SPI1	0.7780644886113911	0.21112975019896563	single	scGPT
BAK1+ctrl	1.5450460856995862	0.8361872846220392	single	scGPT
BCL2L11+BAK1	0.6375999657431012	0.3838303625909738	seen1	scGPT
BPGM+SAMD1	0.8102255095771945	0.4034069978650542	seen1	scGPT
BPGM+ZBTB1	0.74736811281899	0.4386558030522587	seen1	scGPT
BPGM+ctrl	1.1639580920168462	1.521456617772985	single	scGPT
C3orf72+FOXL2	0.4603397915330363	0.1450929960072247	seen1	scGPT
CBL+CNN1	0.8238865538694089	0.22561054829773242	seen1	scGPT
CBL+PTPN12	0.23283577573820533	0.01248228810659302	seen2	scGPT
CBL+PTPN9	0.20316567789964063	0.017979820519869905	seen2	scGPT
CBL+UBASH3A	0.7306428142090455	0.31987618576725885	seen1	scGPT
CDKN1B+CDKN1A	0.14807290762856645	0.010533871055543265	seen2	scGPT
CEBPA+ctrl	0.9378409787300436	0.6492866990960988	single	scGPT
CEBPB+CEBPA	0.4112634100485739	0.038305290363472855	seen1	scGPT
CEBPE+CEBPA	0.48638068700828946	0.052467325777882046	seen1	scGPT
CEBPE+CNN1	0.6549011970968828	0.38733577201857583	seen1	scGPT
CEBPE+PTPN12	0.08134994882861227	0.02778447926275618	seen2	scGPT
CKS1B+ctrl	0.9489108246318603	0.6191076903541111	single	scGPT
CNN1+MAPK1	0.21668094584241177	0.10922695028514084	seen1	scGPT
CNN1+UBASH3A	0.9140621801892858	0.3654793418960608	seen0	scGPT
CNN1+ctrl	0.9880215417795306	0.6601983230418067	single	scGPT
DUSP9+ETS2	0.2464960055762842	0.06533216645306628	seen1	scGPT
DUSP9+IGDCC3	0.5129249153019478	0.09594063260053454	seen1	scGPT
DUSP9+PRTG	0.17093814879461688	0.00899150687855832	seen2	scGPT
ETS2+CEBPE	0.39795930335217466	0.04633330668648172	seen1	scGPT
ETS2+CNN1	0.6300751976297077	0.22964824129501327	seen0	scGPT
ETS2+IGDCC3	0.6381043619454579	0.26475319541230247	seen0	scGPT
ETS2+IKZF3	0.20198837255616034	0.11992901619888174	seen1	scGPT
ETS2+MAP7D1	0.9939885280805297	0.8588521519044461	seen1	scGPT
ETS2+MAPK1	0.4450640419439855	0.13677214254441206	seen1	scGPT
ETS2+PRTG	0.4481232003784305	0.11242661611615112	seen1	scGPT
ETS2+ctrl	1.101316272637429	1.2269327660577425	single	scGPT
FEV+CBFA2T3	0.2881017039706238	0.04762713859612988	seen2	scGPT
FOSB+CEBPB	0.33783550299065823	0.06840357980619405	seen1	scGPT
FOSB+CEBPE	0.37114489778711507	0.05727995119577023	seen1	scGPT
FOSB+IKZF3	0.10295947561752715	0.04769001065316514	seen1	scGPT
FOSB+OSR2	1.0822551626753394	1.6360401246826408	seen1	scGPT
FOSB+PTPN12	0.4242902984121626	0.22483668323503414	seen1	scGPT
FOSB+UBASH3B	1.0000441734205363	0.6840759286993072	seen1	scGPT
FOSB+ctrl	1.1462489529733604	1.3056622560148967	single	scGPT
FOXA1+FOXF1	0.39383205928684306	0.13957657217849762	seen1	scGPT
FOXA1+FOXL2	0.4547888126289175	0.09386637222272187	seen0	scGPT
FOXA1+HOXB9	0.2873369075457717	0.04439208591105415	seen1	scGPT
FOXA1+ctrl	0.31773347039244254	0.15847790699379838	single	scGPT
FOXA3+FOXA1	0.4497343199026781	0.08433312302725682	seen1	scGPT
FOXA3+FOXL2	0.555916861462365	0.19731102083443697	seen1	scGPT
FOXA3+HOXB9	0.43338102906074466	0.15223118015400539	seen2	scGPT
FOXF1+FOXL2	0.5002152017546688	0.13297829201999267	seen1	scGPT
FOXL2+HOXB9	0.40655236602347544	0.09487270567002959	seen1	scGPT
FOXL2+MEIS1	0.4298367024074537	0.10781804183163424	seen1	scGPT
FOXL2+ctrl	0.667873244946318	0.4078977566168961	single	scGPT
FOXO4+ctrl	0.7602962741720277	0.4748223940105665	single	scGPT
GLB1L2+ctrl	0.7868739978360576	0.36693858142327385	single	scGPT
HES7+ctrl	0.613103265012327	0.05285914659677926	single	scGPT
HNF4A+ctrl	0.9520097275668699	0.8534087336457927	single	scGPT
HOXA13+ctrl	0.7016830540724747	0.31135536635496697	single	scGPT
IGDCC3+MAPK1	0.3025206194978448	0.1253912908689746	seen1	scGPT
IGDCC3+PRTG	0.5699538663682452	0.12532327600419235	seen1	scGPT
IGDCC3+ZBTB25	0.641233314111904	0.14769021480316047	seen1	scGPT
IGDCC3+ctrl	0.5979692070587147	0.24703698608675895	single	scGPT
IRF1+SET	0.7622778434824009	0.21958350297975104	seen1	scGPT
IRF1+ctrl	1.0310980336780458	0.9210386805588958	single	scGPT
JUN+CEBPA	0.8978863094916637	0.36782201804498926	seen0	scGPT
JUN+CEBPB	0.41023594248319856	0.06109979081755745	seen1	scGPT
JUN+ctrl	0.6956751135743922	0.1393807205409867	single	scGPT
KLF1+BAK1	0.041929024631015846	0.031721981541856015	seen1	scGPT
KLF1+CEBPA	0.9678761653799307	0.927066072033213	seen1	scGPT
KLF1+FOXA1	0.27617696318962187	0.21118593265166463	seen1	scGPT
KLF1+MAP2K6	0.1550278589775527	0.1175505496796353	seen2	scGPT
LYL1+CEBPB	0.33524604677540354	0.18944935058565415	seen1	scGPT
LYL1+IER5L	0.24484624815549427	0.016650186858583216	seen1	scGPT
LYL1+ctrl	0.5897845867537853	0.3639172996198756	single	scGPT
MAP2K3+ELMSAN1	0.589903990656205	0.13501537453420398	seen2	scGPT
MAP2K3+SLC38A2	0.6998312580899076	0.2126692408546259	seen1	scGPT
MAP2K6+ELMSAN1	1.4836888924377354	1.3795332367654227	seen2	scGPT
MAP2K6+IKZF3	0.2901898005855179	0.2118620406903643	seen2	scGPT
MAP2K6+SPI1	0.40479314639162267	0.16114402417940643	seen2	scGPT
MAP4K5+ctrl	1.4973389663728929	0.16830394698578854	single	scGPT
MAPK1+IKZF3	0.16044911212012558	0.10439960076732335	seen2	scGPT
MIDN+ctrl	0.77294904709223	0.3170905196837237	single	scGPT
NIT1+ctrl	0.5646235854693487	0.40204882954819243	single	scGPT
PLK4+STIL	0.4116451890071306	0.16396507914614677	seen2	scGPT
POU3F2+CBFA2T3	0.2460095623885622	0.05273374471784109	seen1	scGPT
POU3F2+FOXL2	0.3753311721224818	0.07784291365808449	seen0	scGPT
POU3F2+ctrl	0.44158619404593846	0.20538270429671301	single	scGPT
PTPN1+ctrl	0.3327669088704184	0.029526271784817704	single	scGPT
PTPN12+SNAI1	0.18450812055744695	0.09835778223717073	seen2	scGPT
PTPN12+UBASH3A	0.6328016035056379	0.18340669791745112	seen1	scGPT
RHOXF2BB+SET	0.5657583419117694	0.25022604093783474	seen2	scGPT
S1PR2+ctrl	0.6683719756321338	0.32408397734345873	single	scGPT
SAMD1+TGFBR2	0.06670143117403773	0.03778559214528898	seen2	scGPT
SGK1+S1PR2	0.6501283987583321	0.259141832976999	seen0	scGPT
SGK1+TBX2	0.17648187448504246	0.05528649284655218	seen1	scGPT
SGK1+TBX3	0.1035098686071839	0.031298220966356816	seen1	scGPT
SGK1+ctrl	0.4019613390833126	0.21852942934346398	single	scGPT
TGFBR2+ETS2	1.039887477819336	0.8662725532628059	seen1	scGPT
TGFBR2+IGDCC3	0.5923405065435797	0.17417388334798645	seen1	scGPT
TMSB4X+BAK1	0.41936669012409344	0.19460867885799038	seen1	scGPT
UBASH3A+ctrl	0.3475989755820699	0.19137284466480542	single	scGPT
UBASH3B+CNN1	0.8424686392979919	0.24322931341889475	seen1	scGPT
UBASH3B+PTPN12	0.32585622439860135	0.028070597422638843	seen2	scGPT
UBASH3B+UBASH3A	0.6210660224922722	0.23034774935882008	seen1	scGPT
ZC3HAV1+CEBPA	0.857338997724895	0.26058220663023335	seen1	scGPT
ZNF318+FOXL2	0.3045331348745271	0.08257609805651722	seen1	scGPT
ctrl+BAK1	1.1239416018199306	0.80525782225449	single	scGPT
ctrl+CEBPA	0.9273432008778177	0.6467234401374278	single	scGPT
ctrl+CNN1	0.9779425110760966	0.6195468605819519	single	scGPT
ctrl+ETS2	1.107598001076386	1.2210578543087718	single	scGPT
ctrl+FOXA1	0.3414410822300773	0.1293469419353237	single	scGPT
ctrl+FOXL2	0.6475525261793476	0.38022840309585626	single	scGPT
ctrl+IGDCC3	0.596610155563293	0.26128990239519034	single	scGPT
ctrl+SLC38A2	0.728944108505612	0.5684350278271206	single	scGPT
ctrl+UBASH3A	0.4063470883053625	0.1682439024446718	single	scGPT
AHR+FEV	0.7699707097323062	0.4214600849083816	seen1	scGPT
AHR+KLF1	0.5933967234317414	0.32952755819342927	seen1	scGPT
AHR+ctrl	0.8018940903886077	0.5663813818379284	single	scGPT
ARID1A+ctrl	0.7273104949018936	0.331673141731733	single	scGPT
ARRDC3+ctrl	1.2803185373950952	0.5272485892498857	single	scGPT
ATL1+ctrl	0.5898766422858415	0.1348994746986738	single	scGPT
BCL2L11+BAK1	0.5780956004818005	0.3965824086315284	seen2	scGPT
BCL2L11+TGFBR2	0.3581035960757617	0.1480739019318843	seen2	scGPT
BPGM+SAMD1	0.1553280056558036	0.07557985198463957	seen2	scGPT
BPGM+ZBTB1	0.15612641883760967	0.06486532412753698	seen2	scGPT
CBFA2T3+ctrl	4.94721979044805	1.5551688331534625	single	scGPT
CBL+CNN1	0.5204636375313841	0.08759023974969948	seen1	scGPT
CBL+UBASH3B	0.3197822876264291	0.02116543444470631	seen1	scGPT
CDKN1C+CDKN1A	0.3042579301842479	0.0759716163815981	seen1	scGPT
CDKN1C+CDKN1B	0.4140819555955468	0.11535256531969429	seen1	scGPT
CDKN1C+ctrl	0.3622829118938567	0.1288469386651495	single	scGPT
CEBPB+CEBPA	0.10273131399132295	0.006887166390627031	seen2	scGPT
CEBPE+CEBPA	0.1376979269671235	0.016519015097749	seen2	scGPT
CEBPE+CNN1	0.7361787189230656	0.4274242148523151	seen1	scGPT
CEBPE+RUNX1T1	1.7286776636374865	1.5745419903865272	seen1	scGPT
CITED1+ctrl	0.46270137793109234	0.1336317254307775	single	scGPT
CKS1B+ctrl	1.0987047272636243	0.7552488552891508	single	scGPT
CLDN6+ctrl	0.6654970953619805	0.3242794148623829	single	scGPT
CNN1+MAPK1	0.3937297994229005	0.22679677893789196	seen1	scGPT
CNN1+UBASH3A	0.673254609985344	0.09459778530694696	seen1	scGPT
CNN1+ctrl	1.0301876431244805	0.9949994725500068	single	scGPT
COL1A1+ctrl	0.7657771938771639	0.4004763391146182	single	scGPT
CSRNP1+ctrl	2.967796779260203	1.8685708799587653	single	scGPT
DUSP9+ETS2	0.14431407481769695	0.06915251684307866	seen2	scGPT
DUSP9+IGDCC3	0.29554196155249285	0.054528372758659516	seen2	scGPT
DUSP9+KLF1	0.25051478595684307	0.06854587299903203	seen2	scGPT
DUSP9+MAPK1	0.20164436105676084	0.08570261536962498	seen2	scGPT
DUSP9+PRTG	0.2498430177453857	0.0343787208817119	seen1	scGPT
EGR1+ctrl	0.7783669554069448	0.48558980185775036	single	scGPT
ETS2+CEBPE	0.25498282350362605	0.03197626369920159	seen2	scGPT
ETS2+CNN1	0.8966995645770174	0.6023798944342749	seen1	scGPT
ETS2+IKZF3	0.04207409843167179	0.028390520290216936	seen2	scGPT
ETS2+PRTG	0.6700335158110259	0.21034903995559784	seen1	scGPT
FEV+CBFA2T3	0.614568403779045	0.2615592258061761	seen1	scGPT
FOSB+UBASH3B	0.7798511212417562	0.5027359567008514	seen1	scGPT
FOXA1+HOXB9	0.2479660573627971	0.03603139493262508	seen1	scGPT
FOXA3+FOXA1	0.4908649904594069	0.10701815760554967	seen2	scGPT
FOXA3+FOXF1	0.35815766303285484	0.13911680896791467	seen2	scGPT
FOXA3+HOXB9	0.426641715359148	0.13185891894809976	seen1	scGPT
FOXF1+FOXL2	0.4606490042286246	0.11919919370016596	seen2	scGPT
FOXF1+HOXB9	0.35230071639306404	0.1223578248856021	seen1	scGPT
FOXL2+HOXB9	0.4145570189393389	0.0850971380104455	seen1	scGPT
FOXL2+MEIS1	0.3192268688692497	0.07321510230859374	seen1	scGPT
FOXO4+ctrl	0.7396824413299089	0.44314371599103786	single	scGPT
GLB1L2+ctrl	0.8425246561951057	0.3220692756248129	single	scGPT
HK2+ctrl	0.9172935470303543	0.5593879533041697	single	scGPT
HOXB9+ctrl	0.2526542784085222	0.13728066653925342	single	scGPT
IGDCC3+PRTG	0.37241766310470426	0.07248046550504361	seen1	scGPT
IRF1+SET	0.8729213707791054	0.2801983343364982	seen2	scGPT
JUN+CEBPA	0.23878773033744946	0.040143059341890996	seen1	scGPT
JUN+CEBPB	0.5725847513214435	0.05671092017393864	seen1	scGPT
JUN+ctrl	0.7147146270706601	0.29821482975325597	single	scGPT
KLF1+CLDN6	0.61223989051768	0.1960835589692953	seen1	scGPT
KMT2A+ctrl	1.269453904974899	0.4930373811714399	single	scGPT
MAP2K3+ELMSAN1	1.0498852656412287	0.9271418885599383	seen1	scGPT
MAP2K3+IKZF3	0.08303322030232163	0.044391893149344885	seen1	scGPT
MAP2K3+MAP2K6	2.257042250091251	1.5200756410736191	seen1	scGPT
MAP2K3+SLC38A2	1.7658121023839481	1.5093810523205176	seen1	scGPT
MAP2K3+ctrl	2.5531194357163347	1.7394341060803402	single	scGPT
MAP2K6+IKZF3	0.036539604132811536	0.013412133621299005	seen2	scGPT
MAP4K5+ctrl	1.8643923488613376	0.14071517266079014	single	scGPT
MAPK1+PRTG	0.6580406240237946	0.3222139855649637	seen1	scGPT
MEIS1+ctrl	0.36569910651431425	0.201692872378476	single	scGPT
NIT1+ctrl	0.6083695560547293	0.4807803167553163	single	scGPT
PLK4+STIL	0.4216370360651263	0.17543534123594706	seen2	scGPT
POU3F2+CBFA2T3	0.23206537167848215	0.07766276138194184	seen0	scGPT
POU3F2+FOXL2	0.4571406864345052	0.08353082002861878	seen1	scGPT
POU3F2+ctrl	0.5839766064182585	0.31718408369716267	single	scGPT
PRDM1+CBFA2T3	0.25697287883358505	0.0646213335376905	seen1	scGPT
PRTG+ctrl	0.523186215757882	0.15394644542036784	single	scGPT
PTPN12+SNAI1	0.37128834436552566	0.15644542405415363	seen2	scGPT
RHOXF2BB+SET	0.6803867751059206	0.27943844622233605	seen2	scGPT
RUNX1T1+ctrl	6.6727889594361605	1.1676496175332272	single	scGPT
SAMD1+UBASH3B	0.06996907216936145	0.02045457577247234	seen1	scGPT
SET+KLF1	1.079432246057726	0.9769064691092681	seen2	scGPT
SGK1+TBX2	0.16932339520438663	0.02343799118666734	seen2	scGPT
SNAI1+UBASH3B	0.25144164412210196	0.08626949049366228	seen1	scGPT
TGFBR2+PRTG	0.47851487769136347	0.06722997226888006	seen1	scGPT
UBASH3B+CNN1	0.567193746448357	0.07746812320252483	seen0	scGPT
UBASH3B+OSR2	0.7698231139460603	0.5904137676236614	seen1	scGPT
UBASH3B+PTPN12	0.2579957772672086	0.02488279214642586	seen1	scGPT
UBASH3B+PTPN9	0.15807272033394093	0.0433474406940666	seen1	scGPT
UBASH3B+UBASH3A	0.013464060969387528	0.006586202089998605	seen1	scGPT
UBASH3B+ZBTB25	0.16471934095196575	0.03802733275445569	seen1	scGPT
UBASH3B+ctrl	0.22584533160441972	0.02821616037486263	single	scGPT
ZBTB10+PTPN12	0.22717599649100517	0.10486392563381886	seen2	scGPT
ctrl+CBFA2T3	4.557758601015963	1.500602226025042	single	scGPT
ctrl+CLDN6	0.6936139232165073	0.33348817325766655	single	scGPT
ctrl+CNN1	1.01358873951159	0.9768270074681211	single	scGPT
ctrl+HOXB9	0.2761323592830792	0.15220181185324888	single	scGPT
ctrl+MEIS1	0.4684924400119409	0.2553681413133919	single	scGPT
ctrl+PRTG	0.5047174292641179	0.14607405870165746	single	scGPT
ctrl+RUNX1T1	5.332686250899352	1.2061933238445963	single	scGPT
ctrl+UBASH3B	0.2153995014745386	0.023618203292245732	single	scGPT
AHR+FEV	0.5007633700416616	0.20865697065272115	seen1	scGPT
AHR+KLF1	1.0464249780411239	1.0073512812192884	seen0	scGPT
AHR+ctrl	0.6405606372265835	0.3884302554202157	single	scGPT
ARID1A+ctrl	0.7893581776482796	0.38337970699469137	single	scGPT
ATL1+ctrl	0.8180774992127917	0.44120764336513885	single	scGPT
BCL2L11+BAK1	0.43342903046399084	0.24816921522924773	seen2	scGPT
BCL2L11+TGFBR2	0.4023204142739697	0.18350853080772822	seen1	scGPT
BPGM+SAMD1	0.4856736568903457	0.17351745261130547	seen1	scGPT
BPGM+ZBTB1	0.15795164604817957	0.05561508965789852	seen2	scGPT
C3orf72+FOXL2	0.21981248781269483	0.0875384851552693	seen1	scGPT
C3orf72+ctrl	0.6354503810691781	0.3004287000907998	single	scGPT
CBL+PTPN12	0.13227081290601034	0.010484245241645263	seen2	scGPT
CBL+TGFBR2	0.10617926649750642	0.05291545824457233	seen1	scGPT
CBL+UBASH3A	0.2006320593925429	0.032710876432486824	seen1	scGPT
CEBPB+CEBPA	0.008536150220983701	0.0036653698862453288	seen2	scGPT
CEBPE+KLF1	1.1759249735439814	0.8983363034671118	seen1	scGPT
CLDN6+ctrl	0.7047299926018514	0.4294528894112818	single	scGPT
CNN1+UBASH3A	0.5321816660356118	0.07247418593308885	seen1	scGPT
DUSP9+IGDCC3	0.15807759261334062	0.016581808605821036	seen2	scGPT
DUSP9+KLF1	0.7913176155432577	0.2273398865549383	seen1	scGPT
FEV+ISL2	0.06471697026865579	0.014487556272870572	seen1	scGPT
FOSB+IKZF3	0.1678126056267578	0.050165814843999845	seen2	scGPT
FOSB+PTPN12	0.7098007123667897	0.27503310584131235	seen2	scGPT
FOXA1+FOXF1	0.5682921328305012	0.20642458234226846	seen1	scGPT
FOXA1+HOXB9	0.34884554061749923	0.07738250082309439	seen1	scGPT
FOXA3+FOXF1	0.4269728735423084	0.19978044391110206	seen1	scGPT
FOXA3+HOXB9	0.3967143999822847	0.13803785334098284	seen1	scGPT
FOXF1+FOXL2	0.31351761024161745	0.07413035512462152	seen1	scGPT
FOXF1+HOXB9	0.6149985879292732	0.299421507005176	seen0	scGPT
FOXF1+ctrl	0.6296927405242982	0.35733835882032405	single	scGPT
FOXL2+HOXB9	0.4061019702505468	0.08841217144146529	seen1	scGPT
FOXL2+MEIS1	0.34071195664250586	0.06620985414489655	seen1	scGPT
FOXO4+ctrl	0.6611790777242947	0.37832538145999794	single	scGPT
HOXB9+ctrl	0.4604044442571228	0.2700096345761166	single	scGPT
IER5L+ctrl	1.230689559394896	0.8666332774083171	single	scGPT
IGDCC3+PRTG	0.306523829541547	0.03348797653596958	seen2	scGPT
IRF1+SET	0.6067854199324355	0.24638890427877902	seen2	scGPT
ISL2+ctrl	2.3424431074101593	1.3598194590899912	single	scGPT
KIAA1804+ctrl	0.47495013210218023	0.25661046595722803	single	scGPT
KLF1+BAK1	1.2945045446654933	1.444641912062974	seen1	scGPT
KLF1+CEBPA	0.040538786736660205	0.018455917024090218	seen1	scGPT
KLF1+CLDN6	0.9162835555658789	0.42628962358706557	seen0	scGPT
KLF1+COL2A1	0.8104064545881329	0.46578641533136744	seen1	scGPT
KLF1+FOXA1	0.9357794644948173	0.5324280167748816	seen1	scGPT
KLF1+MAP2K6	1.2091206935133496	1.3067969723614061	seen1	scGPT
KLF1+TGFBR2	1.0926827583915233	1.0920163063199906	seen0	scGPT
KLF1+ctrl	1.2637445851896785	1.5295855418941338	single	scGPT
KMT2A+ctrl	1.215499465944246	0.6045206835555268	single	scGPT
LHX1+ELMSAN1	0.859382281138497	0.488696668075834	seen1	scGPT
LHX1+ctrl	0.6477320263204707	0.3544650155571675	single	scGPT
LYL1+CEBPB	0.5396353025620975	0.3048865427576657	seen1	scGPT
LYL1+IER5L	0.7250351437988883	0.35675443175591937	seen0	scGPT
LYL1+ctrl	3.531129269773597	1.0376789504996191	single	scGPT
MAP2K3+ELMSAN1	0.5337076928505752	0.23246765647023038	seen2	scGPT
MAP2K3+MAP2K6	0.6655370058000561	0.3425401267917976	seen2	scGPT
MAP2K6+IKZF3	0.046417401280561696	0.03388692912971969	seen2	scGPT
MAPK1+IKZF3	0.14587785736482656	0.07025156692805312	seen2	scGPT
MAPK1+PRTG	0.763747139328151	0.3119395108284194	seen2	scGPT
MAPK1+TGFBR2	0.689053418097503	0.3733352558038028	seen1	scGPT
MEIS1+ctrl	1.028713577379388	0.5033376348169827	single	scGPT
NIT1+ctrl	0.45363418616627815	0.32438121800253283	single	scGPT
POU3F2+CBFA2T3	0.28167997691586344	0.0708596122374866	seen1	scGPT
POU3F2+FOXL2	0.3631810262096964	0.03607311357154097	seen1	scGPT
POU3F2+ctrl	0.5570221644395119	0.30176718217128873	single	scGPT
PRDM1+CBFA2T3	0.7761667500231723	0.4274072543596833	seen1	scGPT
PRDM1+ctrl	0.7176770104501041	0.18564612069011277	single	scGPT
PTPN12+PTPN9	0.22122153099469027	0.008979244914075979	seen2	scGPT
PTPN12+UBASH3A	0.5308673975949243	0.08506756486626199	seen1	scGPT
SAMD1+PTPN12	0.5259424753276228	0.15705154426583667	seen1	scGPT
SAMD1+TGFBR2	0.46197643440398145	0.16830254597438377	seen0	scGPT
SAMD1+UBASH3B	0.4982387192355217	0.13548542618877335	seen1	scGPT
SAMD1+ZBTB1	0.3364088310146138	0.12276207827950969	seen1	scGPT
SAMD1+ctrl	0.6123730658872641	0.305243320719788	single	scGPT
SET+KLF1	0.9613200084224472	0.5248580927574873	seen1	scGPT
SGK1+TBX3	0.7865458765738416	0.46457076958446686	seen1	scGPT
SLC4A1+ctrl	0.813337195466718	0.5991257556774576	single	scGPT
SLC6A9+ctrl	1.1196347985609951	0.6509956266055199	single	scGPT
SNAI1+DLX2	0.44181497069583886	0.13291950720104806	seen2	scGPT
TBX3+TBX2	0.6391889542149238	0.3914356590136976	seen1	scGPT
TBX3+ctrl	1.0065018832033814	0.9585812113930342	single	scGPT
TGFBR2+C19orf26	0.3493636622201036	0.16989477643363682	seen1	scGPT
TGFBR2+ETS2	0.5833861090889326	0.35075154151463783	seen1	scGPT
TGFBR2+IGDCC3	0.13976739516942918	0.040405236818150336	seen1	scGPT
TGFBR2+PRTG	0.37677302254908634	0.06565236881302483	seen1	scGPT
TGFBR2+ctrl	1.1941668250477981	0.23996218598687502	single	scGPT
TMSB4X+BAK1	1.0947636416140962	0.730001043896974	seen1	scGPT
TMSB4X+ctrl	1.1204069408899653	0.587371273613237	single	scGPT
UBASH3A+ctrl	1.3375789079182707	0.1519768156084017	single	scGPT
UBASH3B+CNN1	0.3771919765866871	0.01663991122640529	seen2	scGPT
UBASH3B+OSR2	0.5549429078576625	0.24321014638341498	seen2	scGPT
UBASH3B+UBASH3A	0.2156742022814456	0.0978639807179702	seen1	scGPT
UBASH3B+ZBTB25	0.16604569832056248	0.017551219210514613	seen2	scGPT
ZBTB10+DLX2	0.507771385967054	0.11681006236794012	seen2	scGPT
ZBTB10+SNAI1	0.44688221647449816	0.08882207863433278	seen2	scGPT
ZC3HAV1+CEBPA	0.05763581868411118	0.010875984329712152	seen1	scGPT
ZC3HAV1+CEBPE	0.30061379936236327	0.16438786348446255	seen1	scGPT
ZC3HAV1+HOXC13	0.24413072580478468	0.09923999485616652	seen1	scGPT
ZC3HAV1+ctrl	1.8985542662917687	1.1782795332172888	single	scGPT
ctrl+CLDN6	0.7277482758275697	0.4351487863481709	single	scGPT
ctrl+FOXF1	0.6698147500194973	0.377756806732529	single	scGPT
ctrl+HOXB9	0.48536889234024033	0.2938802011940569	single	scGPT
ctrl+IER5L	1.1195646677897526	0.694002331606985	single	scGPT
ctrl+ISL2	2.0308933263694833	1.328364913543933	single	scGPT
ctrl+KLF1	1.2733910629219354	1.523475840649791	single	scGPT
ctrl+MEIS1	1.008969425209018	0.4765100388830492	single	scGPT
ctrl+SAMD1	0.6810102778557673	0.3821146432570667	single	scGPT
ctrl+TBX3	1.0029844083241108	0.9570054600494802	single	scGPT
ctrl+TGFBR2	1.231680018016658	0.2165427826239048	single	scGPT
ctrl+UBASH3A	1.7416883454247287	0.1327481127982043	single	scGPT
ARID1A+ctrl	0.6956307284278793	0.24698207167185782	single	scGPT
BPGM+SAMD1	0.8193049936652065	0.27420644835305175	seen1	scGPT
BPGM+ZBTB1	0.6750003158497816	0.17095911867122882	seen1	scGPT
BPGM+ctrl	0.8951590450519382	0.6546157977667655	single	scGPT
C19orf26+ctrl	0.29447571800532363	0.17854609049275638	single	scGPT
C3orf72+FOXL2	0.18229859819351826	0.08425625509881463	seen1	scGPT
C3orf72+ctrl	0.48852042141212654	0.23728590141918393	single	scGPT
CBL+PTPN12	0.578868751373785	0.0774581783916557	seen1	scGPT
CBL+PTPN9	0.4494759798171859	0.04203178596980639	seen1	scGPT
CBL+UBASH3A	0.5153510497508822	0.11074985523526959	seen1	scGPT
CBL+UBASH3B	0.5686817541783198	0.05032817692451996	seen1	scGPT
CDKN1C+CDKN1A	0.4775722111561613	0.11278316077642192	seen2	scGPT
CDKN1C+CDKN1B	0.21512348918920354	0.036905001861484155	seen2	scGPT
CEBPA+ctrl	0.9269687194252602	0.602137136070998	single	scGPT
CEBPB+CEBPA	0.9271942823870503	0.6731611279578069	seen0	scGPT
CEBPB+MAPK1	0.8620859061133213	0.6216309809805891	seen0	scGPT
CEBPB+OSR2	0.49238629506572423	0.08830795680379377	seen1	scGPT
CEBPB+PTPN12	0.6421256165979713	0.22644566750189143	seen0	scGPT
CEBPB+ctrl	0.8990329756415505	0.9291581887642493	single	scGPT
CEBPE+CEBPA	0.5018544068312086	0.03985774354553051	seen1	scGPT
CEBPE+CEBPB	0.4526302580328898	0.07041334470059502	seen1	scGPT
CEBPE+CNN1	0.34675489465389353	0.10372315889889872	seen2	scGPT
CEBPE+PTPN12	0.1439648125909437	0.07169598980895275	seen1	scGPT
CEBPE+SPI1	0.28261438940158057	0.020450980845190703	seen2	scGPT
CELF2+ctrl	0.8304987569662591	0.7399560946215954	single	scGPT
CNN1+MAPK1	1.4063220196956665	0.8920824554574452	seen1	scGPT
CNN1+UBASH3A	0.4016121922864246	0.048353516306369526	seen1	scGPT
DLX2+ctrl	1.0336625362757645	0.8154302416297419	single	scGPT
DUSP9+IGDCC3	0.20603229250251223	0.024763926891206323	seen1	scGPT
DUSP9+KLF1	0.19090049876730059	0.02110084200540918	seen2	scGPT
DUSP9+MAPK1	0.5907023325289212	0.20432684480392405	seen1	scGPT
DUSP9+SNAI1	0.3166969800378333	0.0430817675621491	seen2	scGPT
ELMSAN1+ctrl	1.2096700388951949	0.736411375263399	single	scGPT
ETS2+IGDCC3	0.5660785117368279	0.2823173275829157	seen1	scGPT
ETS2+MAPK1	0.7660341827651624	0.44359734578050436	seen1	scGPT
FOSB+CEBPB	0.6930615315267711	0.163422886935073	seen1	scGPT
FOSB+OSR2	0.35023067470889396	0.061967634361106194	seen2	scGPT
FOSB+PTPN12	0.5324171642316569	0.29948389918995477	seen1	scGPT
FOSB+UBASH3B	0.6363400317643375	0.303283155691062	seen1	scGPT
FOXA1+HOXB9	0.36712374488518806	0.054691156390687	seen1	scGPT
FOXA3+FOXA1	0.3792427731399067	0.07458022246420293	seen2	scGPT
FOXA3+HOXB9	0.3763872828738729	0.1401720889257443	seen1	scGPT
FOXF1+HOXB9	0.4457075998206558	0.1827185702229822	seen1	scGPT
FOXL2+HOXB9	0.21981020154895894	0.05291987502828732	seen1	scGPT
HK2+ctrl	0.9342518076277649	0.603328414893525	single	scGPT
HOXB9+ctrl	0.3638950671571377	0.19976166626682945	single	scGPT
IGDCC3+MAPK1	0.7790271101479556	0.4965623326021217	seen0	scGPT
IGDCC3+PRTG	0.15412787805512318	0.028716160887109043	seen1	scGPT
IGDCC3+ZBTB25	0.5547943281170187	0.08033474175983946	seen1	scGPT
IGDCC3+ctrl	0.5985207290555886	0.21895652799344967	single	scGPT
IRF1+SET	0.6727936798554552	0.4964155790005902	seen2	scGPT
JUN+CEBPA	0.8655734550799978	0.4324075016329618	seen1	scGPT
JUN+CEBPB	0.6393205913725217	0.21083421870140084	seen1	scGPT
KIF18B+KIF2C	1.6140226421959392	1.2870203925138377	seen1	scGPT
KIF18B+ctrl	1.2247840098831275	0.6512062359391961	single	scGPT
KLF1+BAK1	0.12208295490051096	0.033566836154120816	seen2	scGPT
KLF1+CEBPA	0.9350629096977534	0.8719173098388173	seen1	scGPT
KLF1+COL2A1	0.2917261921981535	0.11764117142686781	seen2	scGPT
KLF1+FOXA1	0.31992070178232496	0.204173659432484	seen2	scGPT
KLF1+MAP2K6	0.21537891387841585	0.09669047079517934	seen1	scGPT
LHX1+ELMSAN1	0.689824738952366	0.3031575722339649	seen1	scGPT
LYL1+CEBPB	0.6763706060923799	0.38632944676231773	seen1	scGPT
MAP2K3+ELMSAN1	0.7282454993425771	0.47231414292083684	seen1	scGPT
MAP2K3+MAP2K6	1.1620038276405384	0.8096060159893144	seen1	scGPT
MAP2K6+ELMSAN1	1.0555218011019212	0.77307887472569	seen0	scGPT
MAP2K6+IKZF3	0.038214219851407986	0.023112440723853434	seen1	scGPT
MAP2K6+SPI1	0.39669717597043824	0.20679869360570258	seen1	scGPT
MAP2K6+ctrl	2.2611549450913686	1.4010057124642832	single	scGPT
MAP4K3+ctrl	0.6401503303159853	0.10317077229921445	single	scGPT
MAPK1+IKZF3	0.13405562057796985	0.08660731533976429	seen1	scGPT
MAPK1+PRTG	0.6215438144299619	0.3405331996760982	seen1	scGPT
MAPK1+TGFBR2	1.0456733800175453	0.8979561160760396	seen1	scGPT
MAPK1+ctrl	0.9150166589170948	0.7778826852356148	single	scGPT
PRDM1+CBFA2T3	0.74535308606909	0.27564982586474485	seen1	scGPT
PRDM1+ctrl	0.5747715366993225	0.06934938521678935	single	scGPT
PTPN1+ctrl	0.5759957668522431	0.12602281300063156	single	scGPT
PTPN12+OSR2	0.44877161801282595	0.25530848467250267	seen1	scGPT
PTPN12+PTPN9	0.5690360404734012	0.12725497375685912	seen0	scGPT
PTPN12+SNAI1	0.396677299155273	0.2081348868154297	seen1	scGPT
PTPN12+UBASH3A	0.7174349143935177	0.24510019021641372	seen0	scGPT
PTPN12+ZBTB25	0.4493986852760045	0.03896017976949828	seen1	scGPT
PTPN12+ctrl	0.46579230436588	0.15381102024241022	single	scGPT
PTPN13+ctrl	0.8353206194675876	0.37075644695330245	single	scGPT
PTPN9+ctrl	0.2897335557201566	0.10930261165707789	single	scGPT
RHOXF2BB+SET	0.8419407087001939	0.5816454169245738	seen2	scGPT
RHOXF2BB+ZBTB25	0.4230871857573553	0.024313904278306486	seen2	scGPT
RREB1+ctrl	0.44458209977553814	0.195373093869034	single	scGPT
SAMD1+PTPN12	0.6044897853792233	0.1453204872405921	seen1	scGPT
SAMD1+UBASH3B	0.4323913688124535	0.05018887086470203	seen1	scGPT
SGK1+TBX2	0.3431677001767403	0.11699898246715279	seen2	scGPT
SNAI1+DLX2	0.4342470442801544	0.15069589027470254	seen1	scGPT
SNAI1+UBASH3B	0.3816344643545094	0.12456948718926186	seen1	scGPT
TGFBR2+C19orf26	0.34184553597494927	0.11426608507604175	seen1	scGPT
TGFBR2+ETS2	0.9743651318073538	0.7313496637425523	seen2	scGPT
TGFBR2+IGDCC3	0.4164159695777173	0.0442093304511485	seen1	scGPT
TMSB4X+BAK1	0.5904268928150356	0.2581735371899406	seen1	scGPT
TMSB4X+ctrl	1.1151469217153278	0.5273495477575736	single	scGPT
TP73+ctrl	0.791169737451166	0.23016293716205705	single	scGPT
TSC22D1+ctrl	0.9400600448173624	0.5525468943037762	single	scGPT
UBASH3A+ctrl	0.5827686881888966	0.16455011127206887	single	scGPT
UBASH3B+CNN1	0.4658066792910212	0.055890474827427594	seen1	scGPT
UBASH3B+OSR2	0.7320625149519123	0.5039432150222933	seen1	scGPT
UBASH3B+PTPN12	0.5428004380286803	0.10137984511223075	seen0	scGPT
UBASH3B+PTPN9	0.4449487201445578	0.08564891461175739	seen0	scGPT
UBASH3B+UBASH3A	0.27856037081949364	0.07428608580908713	seen0	scGPT
UBASH3B+ZBTB25	0.4742447706257639	0.07033171390655912	seen1	scGPT
UBASH3B+ctrl	0.2593159350429871	0.13370605497710908	single	scGPT
ZBTB10+DLX2	0.2268060829621471	0.05555395997217327	seen1	scGPT
ZBTB10+ELMSAN1	0.18743791438919633	0.0874772697443108	seen1	scGPT
ZBTB10+PTPN12	0.2416845431717542	0.13209447552610665	seen1	scGPT
ZC3HAV1+CEBPA	0.9212919233555847	0.2505863900148413	seen1	scGPT
ctrl+C19orf26	0.3600954025106177	0.2057679541259746	single	scGPT
ctrl+CEBPA	0.9138002153076734	0.6053208079416281	single	scGPT
ctrl+CEBPB	0.9099195909021097	0.9372088453904811	single	scGPT
ctrl+DLX2	1.0671753676123525	0.8661086461775667	single	scGPT
ctrl+ELMSAN1	1.1629120624328784	0.7678436466679341	single	scGPT
ctrl+HOXB9	0.3930581307207366	0.2191460810584841	single	scGPT
ctrl+IGDCC3	0.5871386538593022	0.21550107337212943	single	scGPT
ctrl+MAP2K6	2.0710722304411786	1.3947480679256714	single	scGPT
ctrl+MAPK1	0.9132039083217226	0.770003579628895	single	scGPT
ctrl+PTPN12	0.5243241324924047	0.1758422162888571	single	scGPT
ctrl+PTPN9	0.3269380867762608	0.13189308596924532	single	scGPT
ctrl+UBASH3A	0.6969739960204203	0.1277139214887899	single	scGPT
ctrl+UBASH3B	0.22350044773263059	0.12156927651013294	single	scGPT
DUSP9+ctrl	0.5037586688995361	0.12104650706169195	single	scELMo
BCORL1+ctrl	0.8738332986831665	0.6411457711365074	single	scELMo
MEIS1+ctrl	0.5380451083183289	0.29683291394030675	single	scELMo
CBL+ctrl	0.6436713337898254	0.21651145585929044	single	scELMo
SLC4A1+ctrl	1.1394578218460083	1.2121364073827863	single	scELMo
COL2A1+ctrl	0.7238526940345764	0.3093118416145444	single	scELMo
S1PR2+ctrl	0.789891242980957	0.16674404800869524	single	scELMo
CELF2+ctrl	1.0207844972610474	0.9364659807179123	single	scELMo
CDKN1A+ctrl	0.55176842212677	0.08311492204666138	single	scELMo
ctrl+MEIS1	0.5270950794219971	0.2972666685527656	single	scELMo
CKS1B+ctrl	0.7904950976371765	0.34693893301300704	single	scELMo
PRTG+ctrl	0.5710241794586182	0.09844202117528766	single	scELMo
C3orf72+ctrl	0.5829817056655884	0.15053791413083673	single	scELMo
FOXL2+ctrl	0.6089423894882202	0.2947700805962086	single	scELMo
ctrl+CDKN1A	0.5734285712242126	0.09567905683070421	single	scELMo
ARID1A+ctrl	0.7541726231575012	0.2804579474759521	single	scELMo
ctrl+COL2A1	0.7201297879219055	0.27916280343197286	single	scELMo
BCL2L11+ctrl	0.5780736804008484	0.3114603098947555	single	scELMo
OSR2+ctrl	1.111313819885254	1.5010186961735599	single	scELMo
ctrl+SPI1	0.3210206925868988	0.09681179487961344	single	scELMo
CEBPB+ctrl	0.18372869491577148	0.11168776755221188	single	scELMo
ctrl+PRTG	0.5633276104927063	0.10309713403694332	single	scELMo
CDKN1B+ctrl	0.5921739339828491	0.09298938699066639	single	scELMo
JUN+ctrl	0.5721571445465088	0.265375295013655	single	scELMo
ZBTB10+ctrl	0.7524369955062866	0.34651762689463794	single	scELMo
PTPN13+ctrl	0.8607112765312195	0.5536455818801187	single	scELMo
PTPN9+ctrl	0.28491899371147156	0.15352270336006768	single	scELMo
ctrl+CEBPB	0.18568392097949982	0.08687912440655055	single	scELMo
PRDM1+ctrl	0.7932835817337036	0.12617678754031658	single	scELMo
ctrl+PTPN9	0.39061304926872253	0.2192386775277555	single	scELMo
ctrl+OSR2	1.1345758438110352	1.5141785771702416	single	scELMo
ctrl+FOXL2	0.5872256755828857	0.2725211847573519	single	scELMo
SPI1+ctrl	0.3931218683719635	0.06905834173085168	single	scELMo
EGR1+ctrl	0.6510854363441467	0.3980577156180516	single	scELMo
CDKN1C+ctrl	0.5809420943260193	0.153876431286335	single	scELMo
ctrl+CDKN1B	0.5035426020622253	0.10645824205130339	single	scELMo
CBL+PTPN9	0.17833121120929718	0.02322346717119217	seen0	scELMo
DUSP9+PRTG	0.3372418284416199	0.049278758466243744	seen0	scELMo
FOXL2+MEIS1	0.25907114148139954	0.08685631491243839	seen0	scELMo
CEBPB+OSR2	0.3658525347709656	0.16220610856544226	seen0	scELMo
JUN+CEBPB	0.13313084840774536	0.020143538247793913	seen0	scELMo
CDKN1C+CDKN1B	0.40575510263442993	0.12216109479777515	seen0	scELMo
CDKN1C+CDKN1A	0.5002030730247498	0.10187940399919171	seen0	scELMo
CDKN1B+CDKN1A	0.3404190242290497	0.07497178390622139	seen0	scELMo
C3orf72+FOXL2	0.33008354902267456	0.0665718369316437	seen0	scELMo
MAP2K6+SPI1	0.5300080180168152	0.2696529730746988	seen1	scELMo
DUSP9+MAPK1	0.9469109177589417	0.6968329255469143	seen1	scELMo
UBASH3B+OSR2	1.3947298526763916	1.352248179493472	seen1	scELMo
DUSP9+ETS2	0.8998063802719116	0.4797275111122872	seen1	scELMo
ZNF318+FOXL2	0.3910801112651825	0.1447680921767187	seen1	scELMo
UBASH3B+PTPN9	0.09783490747213364	0.046896666870452464	seen1	scELMo
JUN+CEBPA	0.05146341770887375	0.0036885710433125496	seen1	scELMo
MAPK1+PRTG	0.9606199860572815	0.7875179930124432	seen1	scELMo
KLF1+COL2A1	0.8474836349487305	0.45748556684702635	seen1	scELMo
PTPN12+OSR2	1.0074876546859741	0.769629116577562	seen1	scELMo
POU3F2+FOXL2	0.2605605721473694	0.04566201730631292	seen1	scELMo
BCL2L11+TGFBR2	0.3293721377849579	0.15405836631543934	seen1	scELMo
CEBPB+CEBPA	0.022005736827850342	0.00430380436591804	seen1	scELMo
PTPN12+PTPN9	0.055804841220378876	0.027661619475111365	seen1	scELMo
FOSB+CEBPB	0.2465226799249649	0.02353119815234095	seen1	scELMo
BCL2L11+BAK1	1.2081445455551147	0.9727344259918027	seen1	scELMo
CBL+CNN1	0.17146791517734528	0.024326422411832027	seen1	scELMo
ZBTB10+PTPN12	0.3450344204902649	0.03679832631314639	seen1	scELMo
CBL+UBASH3B	0.4057430922985077	0.02771030177245848	seen1	scELMo
CEBPB+PTPN12	0.5620352625846863	0.21665502805262804	seen1	scELMo
CEBPB+MAPK1	0.08538241684436798	0.020382533279189374	seen1	scELMo
DUSP9+IGDCC3	0.1871798038482666	0.05859712848905474	seen1	scELMo
CBL+PTPN12	0.1573166698217392	0.010360709391534328	seen1	scELMo
SGK1+S1PR2	0.3872879147529602	0.13965351805381943	seen1	scELMo
DUSP9+KLF1	0.386851042509079	0.13737918348851963	seen1	scELMo
CEBPE+SPI1	0.28960955142974854	0.01132178446277976	seen1	scELMo
CBL+TGFBR2	0.47301605343818665	0.08557745610596612	seen1	scELMo
FOXA1+FOXL2	0.23268502950668335	0.04162638355046511	seen1	scELMo
FOXF1+FOXL2	0.300846129655838	0.0951972485636361	seen1	scELMo
ETS2+PRTG	0.9176639914512634	0.7093079454934923	seen1	scELMo
LYL1+CEBPB	0.5116616487503052	0.26382623275276273	seen1	scELMo
DUSP9+SNAI1	0.4739854037761688	0.08515725535107777	seen1	scELMo
TGFBR2+PRTG	0.4078710377216339	0.06691802700515836	seen1	scELMo
FOSB+OSR2	0.6795113682746887	0.13898476102622226	seen1	scELMo
FOXL2+HOXB9	0.18113142251968384	0.04020388692151755	seen1	scELMo
ZBTB10+ELMSAN1	0.5211558938026428	0.18291007044899743	seen1	scELMo
ZBTB10+SNAI1	0.5739412903785706	0.17674748581339372	seen1	scELMo
CEBPE+CEBPB	0.0783635675907135	0.012292866478674114	seen1	scELMo
PRDM1+CBFA2T3	0.7786290645599365	0.3568421029485762	seen1	scELMo
FOXA3+FOXL2	0.3093744218349457	0.07526978413807228	seen1	scELMo
ZBTB10+DLX2	0.6633362770080566	0.18639693185286887	seen1	scELMo
CBL+UBASH3A	0.3786243796348572	0.06394145044032484	seen1	scELMo
IGDCC3+PRTG	0.12029487639665604	0.04628335183952004	seen1	scELMo
AHR+KLF1	0.5039171576499939	0.43707682919921353	seen2	scELMo
CEBPE+CNN1	0.398663729429245	0.22319763316772878	seen2	scELMo
CEBPE+KLF1	1.0465075969696045	0.8133736517338548	seen2	scELMo
CNN1+MAPK1	1.0387123823165894	0.768035649554804	seen2	scELMo
ETS2+CEBPE	0.15602295100688934	0.012408565264195204	seen2	scELMo
ETS2+CNN1	0.3647136986255646	0.13605701297638007	seen2	scELMo
ETS2+MAPK1	0.16924721002578735	0.03123763995245099	seen2	scELMo
FEV+ISL2	0.1722094863653183	0.0200058069312945	seen2	scELMo
FOSB+CEBPE	0.24693913757801056	0.011520845582708716	seen2	scELMo
FOXA1+HOXB9	0.14990706741809845	0.052075818570301635	seen2	scELMo
FOXA3+HOXB9	0.1418376863002777	0.038927518704440445	seen2	scELMo
KLF1+FOXA1	0.6146723628044128	0.46436516112589743	seen2	scELMo
MAP2K3+IKZF3	0.07155591994524002	0.03379269644210581	seen2	scELMo
POU3F2+CBFA2T3	0.28741949796676636	0.09507184731774032	seen2	scELMo
SNAI1+DLX2	0.5369002819061279	0.12744836003912496	seen2	scELMo
TBX3+TBX2	0.36560311913490295	0.19906962814275175	seen2	scELMo
UBASH3B+PTPN12	0.048188745975494385	0.006024458329193294	seen2	scELMo
UBASH3B+ZBTB25	0.08941138535737991	0.01911112922243774	seen2	scELMo
ZC3HAV1+HOXC13	0.43621253967285156	0.23445018287748098	seen2	scELMo
ctrl+FOXA1	0.3628550171852112	0.1772394278086722	single	scELMo
GLB1L2+ctrl	0.8051793575286865	0.41392003162582114	single	scELMo
BAK1+ctrl	0.919370174407959	0.48446855932706967	single	scELMo
ctrl+ETS2	0.9325543642044067	0.8286247288342565	single	scELMo
SLC6A9+ctrl	0.6769957542419434	0.345699219731614	single	scELMo
HES7+ctrl	0.6704831123352051	0.13023097580298781	single	scELMo
FOXO4+ctrl	0.43476560711860657	0.13816029392182827	single	scELMo
ctrl+CNN1	0.8507128357887268	0.3858749673308921	single	scELMo
MAP2K3+ctrl	1.1663602590560913	0.8822190905484604	single	scELMo
FOSB+ctrl	0.6667820811271667	0.5192239771131426	single	scELMo
MAPK1+ctrl	0.9945816397666931	0.9641834571957588	single	scELMo
IKZF3+ctrl	0.8507740497589111	0.39189506316324696	single	scELMo
CKS1B+ctrl	0.870437741279602	0.35698765147390077	single	scELMo
ETS2+ctrl	0.9322845935821533	0.8363106651231647	single	scELMo
PRTG+ctrl	0.5553922653198242	0.10872369079152122	single	scELMo
BPGM+ctrl	0.8020467162132263	0.41670802142471075	single	scELMo
SGK1+ctrl	0.6207772493362427	0.17417872938676737	single	scELMo
FOXL2+ctrl	0.5572497844696045	0.330800918629393	single	scELMo
CNN1+ctrl	0.8233394026756287	0.40717873701942153	single	scELMo
ctrl+CEBPA	0.39385321736335754	0.04441212164238095	single	scELMo
HNF4A+ctrl	0.8568828105926514	0.7034300081431866	single	scELMo
ISL2+ctrl	1.231437087059021	1.041875379421981	single	scELMo
ctrl+UBASH3A	0.28562667965888977	0.07857577363029122	single	scELMo
ctrl+BAK1	0.7026302814483643	0.4495844640186988	single	scELMo
ctrl+IKZF3	0.8564834594726562	0.38667355640791357	single	scELMo
ctrl+PRTG	0.5529126524925232	0.12167492741718888	single	scELMo
CEBPA+ctrl	0.4723091423511505	0.0422938218107447	single	scELMo
NIT1+ctrl	0.6647396683692932	0.3243783926591277	single	scELMo
FOXA1+ctrl	0.3230442404747009	0.17954340763390064	single	scELMo
PTPN13+ctrl	0.7706313729286194	0.287961108610034	single	scELMo
ctrl+MAPK1	0.9929525852203369	0.9567778175696731	single	scELMo
UBASH3A+ctrl	0.25848695635795593	0.11473163717892021	single	scELMo
ctrl+ISL2	1.1250874996185303	0.9890330153139075	single	scELMo
ctrl+SLC38A2	1.3082733154296875	1.1436254082072992	single	scELMo
HOXA13+ctrl	0.5294716358184814	0.04682214104104787	single	scELMo
ctrl+FOXL2	0.5226042866706848	0.3098586831474677	single	scELMo
KIF18B+ctrl	0.588438868522644	0.2658406747505069	single	scELMo
MAP2K3+SLC38A2	1.27826726436615	1.3335766556992894	seen0	scELMo
MAPK1+PRTG	0.6645784378051758	0.4362478430412011	seen0	scELMo
MAP2K3+IKZF3	0.80296391248703	0.1956593117211014	seen0	scELMo
MAPK1+IKZF3	0.6436554193496704	0.14836409167401143	seen0	scELMo
ETS2+CNN1	0.49097955226898193	0.25106172170490026	seen0	scELMo
CNN1+MAPK1	0.8010273575782776	0.4824084620922804	seen0	scELMo
CNN1+UBASH3A	0.7837342619895935	0.35111407982185483	seen0	scELMo
ETS2+MAPK1	0.9465572834014893	0.8824993503512815	seen0	scELMo
FOXA1+FOXL2	0.14782047271728516	0.051590620540082455	seen0	scELMo
ETS2+PRTG	0.46065667271614075	0.2249627235578373	seen0	scELMo
ETS2+IKZF3	0.6831403970718384	0.3965297964750789	seen0	scELMo
FOSB+IKZF3	0.7552478909492493	0.40873142368218396	seen0	scELMo
TGFBR2+ETS2	1.1962822675704956	1.1340542602702044	seen1	scELMo
SGK1+TBX3	0.46749481558799744	0.05418475461192429	seen1	scELMo
FOXA3+FOXA1	0.32178112864494324	0.11927825375460088	seen1	scELMo
ETS2+IGDCC3	0.3435516655445099	0.18297575745964423	seen1	scELMo
MAP2K6+IKZF3	0.8788925409317017	0.2983545868919464	seen1	scELMo
KLF1+FOXA1	0.23482152819633484	0.12356567167444155	seen1	scELMo
DUSP9+MAPK1	0.5014623403549194	0.24012794811278582	seen1	scELMo
DUSP9+ETS2	0.13989251852035522	0.07279928349453257	seen1	scELMo
ZNF318+FOXL2	0.25659269094467163	0.1200180557789281	seen1	scELMo
KLF1+BAK1	0.05965222418308258	0.04786861005413812	seen1	scELMo
IGDCC3+MAPK1	0.9123292565345764	0.7026489294366911	seen1	scELMo
JUN+CEBPA	0.4183458983898163	0.05968970456160605	seen1	scELMo
UBASH3B+UBASH3A	0.0992114394903183	0.05030429468024522	seen1	scELMo
MAP2K3+MAP2K6	0.5731157064437866	0.16088089713593945	seen1	scELMo
TMSB4X+BAK1	1.000258207321167	0.7356133807043079	seen1	scELMo
BPGM+SAMD1	0.367293119430542	0.11558936565415934	seen1	scELMo
ETS2+CEBPE	0.17379342019557953	0.058788510505110025	seen1	scELMo
POU3F2+FOXL2	0.13132090866565704	0.039860126678831875	seen1	scELMo
DUSP9+PRTG	0.2599901258945465	0.04668174806283787	seen1	scELMo
KIF18B+KIF2C	0.6915163397789001	0.42809531273087487	seen1	scELMo
CEBPB+CEBPA	0.06529048830270767	0.01623831526376307	seen1	scELMo
PTPN12+UBASH3A	0.3384881615638733	0.0333474432118237	seen1	scELMo
FOXL2+MEIS1	0.18780681490898132	0.0860378579236567	seen1	scELMo
MAPK1+TGFBR2	1.2236301898956299	1.4252391965710558	seen1	scELMo
FOSB+CEBPE	0.0518488734960556	0.02204521931707859	seen1	scELMo
FOSB+CEBPB	0.16677483916282654	0.03309516014996916	seen1	scELMo
BCL2L11+BAK1	1.0569427013397217	0.6539925027464051	seen1	scELMo
KLF1+CEBPA	0.8706682920455933	0.52688351389952	seen1	scELMo
MAP2K3+ELMSAN1	0.6846967935562134	0.36546325823292136	seen1	scELMo
CEBPE+CEBPA	0.06315451860427856	0.022589297906961292	seen1	scELMo
CEBPE+CNN1	0.9645839929580688	0.38023030990734696	seen1	scELMo
CBL+CNN1	0.3459642231464386	0.05008773959707469	seen1	scELMo
UBASH3B+CNN1	0.4581367075443268	0.06138439575443044	seen1	scELMo
CEBPB+MAPK1	0.28099942207336426	0.14537747793656308	seen1	scELMo
FOSB+UBASH3B	0.9725255966186523	0.7014260668656789	seen1	scELMo
SGK1+S1PR2	0.37636497616767883	0.1326558991931961	seen1	scELMo
FEV+ISL2	0.14645488560199738	0.03080337082792539	seen1	scELMo
FOXA1+HOXB9	0.12872658669948578	0.07281387144030305	seen1	scELMo
SGK1+TBX2	0.655290961265564	0.20792715836432762	seen1	scELMo
ETS2+MAP7D1	0.8647609949111938	0.5040506112854928	seen1	scELMo
FOXF1+FOXL2	0.2902911901473999	0.11621135706081986	seen1	scELMo
TGFBR2+PRTG	0.3223009705543518	0.025808445760048926	seen1	scELMo
FOSB+PTPN12	0.3767356276512146	0.19768937467597425	seen1	scELMo
FOSB+OSR2	0.29906532168388367	0.09446803161335993	seen1	scELMo
FOXL2+HOXB9	0.09228290617465973	0.04471551231108606	seen1	scELMo
BPGM+ZBTB1	0.23159661889076233	0.056635038752574474	seen1	scELMo
FOXA3+FOXL2	0.2245262861251831	0.11218907707370818	seen1	scELMo
ZC3HAV1+CEBPA	0.7005875706672668	0.0824780638795346	seen1	scELMo
FOXA1+FOXF1	0.22521334886550903	0.08154420927166939	seen1	scELMo
CBL+UBASH3A	0.1256214827299118	0.02188622485846281	seen1	scELMo
IGDCC3+PRTG	0.1867009401321411	0.033198350633028895	seen1	scELMo
C3orf72+FOXL2	0.24693259596824646	0.10590920060349163	seen1	scELMo
CDKN1B+CDKN1A	0.12924042344093323	0.06011802118155174	seen2	scELMo
CDKN1C+CDKN1A	0.18114469945430756	0.07737775112036616	seen2	scELMo
CEBPB+PTPN12	0.4119144082069397	0.11031262017786503	seen2	scELMo
CEBPE+RUNX1T1	0.2517038583755493	0.01372320344671607	seen2	scELMo
DUSP9+KLF1	0.17000889778137207	0.04484490984759759	seen2	scELMo
FEV+MAP7D1	0.19180460274219513	0.03278211806900799	seen2	scELMo
FOXA3+FOXF1	0.2134140133857727	0.12178901466540992	seen2	scELMo
KLF1+TGFBR2	0.11417493224143982	0.018389844277407974	seen2	scELMo
MAP2K6+ELMSAN1	0.6701785326004028	0.4235117099888157	seen2	scELMo
PTPN12+PTPN9	0.21862731873989105	0.06844139052554965	seen2	scELMo
SAMD1+PTPN12	0.13785918056964874	0.04300396501457726	seen2	scELMo
SAMD1+UBASH3B	0.08222845196723938	0.014462858438491821	seen2	scELMo
SET+CEBPE	0.4059660732746124	0.21101254504173994	seen2	scELMo
SNAI1+DLX2	0.5569520592689514	0.3122661046090798	seen2	scELMo
UBASH3B+PTPN9	0.2342836558818817	0.05700587062165141	seen2	scELMo
ZC3HAV1+HOXC13	0.3993890583515167	0.13373570307157934	seen2	scELMo
GLB1L2+ctrl	0.867084264755249	0.4136512130207848	single	scELMo
ctrl+SET	0.9005743265151978	0.39862921234453097	single	scELMo
UBASH3B+ctrl	0.4299534559249878	0.12971918869880028	single	scELMo
CBFA2T3+ctrl	0.9327848553657532	0.8690266187390989	single	scELMo
AHR+ctrl	0.812755286693573	0.4495554541936144	single	scELMo
FOXO4+ctrl	0.40588197112083435	0.08865528367459774	single	scELMo
ctrl+CBFA2T3	0.9269870519638062	0.8268608932648931	single	scELMo
ctrl+CNN1	0.7572115063667297	0.1987942025589291	single	scELMo
MAP4K3+ctrl	0.3840847909450531	0.1729258720879443	single	scELMo
PTPN12+ctrl	0.31522780656814575	0.0960958949290216	single	scELMo
MAPK1+ctrl	1.1260645389556885	1.4801795686362311	single	scELMo
HOXB9+ctrl	0.45635485649108887	0.11672122473828495	single	scELMo
ctrl+UBASH3B	0.3999258875846863	0.11109498819860164	single	scELMo
ctrl+HOXB9	0.4318459928035736	0.11672860966064036	single	scELMo
CKS1B+ctrl	0.8918924927711487	0.5705310542834923	single	scELMo
CLDN6+ctrl	0.7287706732749939	0.12051681603770703	single	scELMo
COL1A1+ctrl	0.7292373180389404	0.32838702481240034	single	scELMo
PRTG+ctrl	0.7889794111251831	0.15202888157000416	single	scELMo
PLK4+ctrl	0.4604692757129669	0.08333994392887689	single	scELMo
ARRDC3+ctrl	0.3373268246650696	0.14423842454561964	single	scELMo
LYL1+ctrl	0.5523431897163391	0.19373101030942053	single	scELMo
CNN1+ctrl	0.7060798406600952	0.2144845622824505	single	scELMo
ctrl+CLDN6	0.755979597568512	0.13058266311418265	single	scELMo
CSRNP1+ctrl	2.798921823501587	1.823086783871986	single	scELMo
ARID1A+ctrl	0.7512117028236389	0.18914106010925025	single	scELMo
NCL+ctrl	0.7439618706703186	0.400664997388958	single	scELMo
SET+ctrl	0.8956236243247986	0.39553942617203575	single	scELMo
ctrl+PRTG	0.7862179279327393	0.16207338514504954	single	scELMo
ATL1+ctrl	0.635516345500946	0.0854586239438504	single	scELMo
ctrl+MAPK1	1.1235911846160889	1.475439993198961	single	scELMo
CITED1+ctrl	0.45970574021339417	0.043012539914343506	single	scELMo
ctrl+PTPN12	0.36610594391822815	0.10101392993237823	single	scELMo
HK2+ctrl	0.522911548614502	0.25262404000386596	single	scELMo
KIF18B+ctrl	0.7139952182769775	0.4505853070295416	single	scELMo
CDKN1C+ctrl	0.5940683484077454	0.16244815720710903	single	scELMo
UBASH3B+PTPN12	0.4437454640865326	0.11549344379454851	seen0	scELMo
MAPK1+PRTG	0.7520518898963928	0.4828357315855101	seen0	scELMo
CNN1+MAPK1	0.8664299249649048	0.5555108327534981	seen0	scELMo
UBASH3B+CNN1	0.7232028841972351	0.2746623391722096	seen0	scELMo
DUSP9+MAPK1	0.7522897124290466	0.27223047660663724	seen1	scELMo
UBASH3B+OSR2	0.5266350507736206	0.36274611443514004	seen1	scELMo
UBASH3B+ZBTB25	0.18898940086364746	0.03686152113368735	seen1	scELMo
SET+CEBPE	0.4441012442111969	0.2016627190168947	seen1	scELMo
UBASH3B+PTPN9	0.3617548942565918	0.0963203251012601	seen1	scELMo
IGDCC3+MAPK1	0.9700955152511597	0.7201246845652349	seen1	scELMo
UBASH3B+UBASH3A	0.3448117673397064	0.13610578363295645	seen1	scELMo
PTPN12+OSR2	0.8181968331336975	0.4796960427884187	seen1	scELMo
DUSP9+PRTG	0.25073277950286865	0.03870557283516973	seen1	scELMo
MAPK1+IKZF3	0.17556855082511902	0.11871350113278822	seen1	scELMo
KIF18B+KIF2C	0.8105137348175049	0.618851127801463	seen1	scELMo
AHR+KLF1	0.22252067923545837	0.09799735294654965	seen1	scELMo
PTPN12+UBASH3A	0.5207133889198303	0.11651431862264872	seen1	scELMo
ETS2+CNN1	0.9145236015319824	0.5478160628117621	seen1	scELMo
MAPK1+TGFBR2	1.3238006830215454	1.3829811510186119	seen1	scELMo
PTPN12+PTPN9	0.345235139131546	0.13701922981999815	seen1	scELMo
SET+KLF1	0.29780328273773193	0.07702573703136295	seen1	scELMo
PTPN12+SNAI1	0.39070600271224976	0.1814535363810137	seen1	scELMo
CNN1+UBASH3A	0.7854253649711609	0.26547874929383397	seen1	scELMo
FOXA3+HOXB9	0.18199659883975983	0.041246344801038504	seen1	scELMo
IRF1+SET	0.822007417678833	0.2963103294605389	seen1	scELMo
CEBPE+CNN1	0.9822707176208496	0.542621688451618	seen1	scELMo
CBL+CNN1	0.3671407997608185	0.07071127972449176	seen1	scELMo
ZBTB10+PTPN12	0.34525859355926514	0.07841953205206664	seen1	scELMo
CBL+UBASH3B	0.25491777062416077	0.017485764080447552	seen1	scELMo
FOXF1+HOXB9	0.3289777338504791	0.07016745116561651	seen1	scELMo
CEBPB+PTPN12	0.6768224835395813	0.3505859808064997	seen1	scELMo
CEBPB+MAPK1	0.29855167865753174	0.08616220226394944	seen1	scELMo
FOSB+UBASH3B	0.7223169207572937	0.4852557978592813	seen1	scELMo
ETS2+MAPK1	0.8144547939300537	0.48567188950255513	seen1	scELMo
SNAI1+UBASH3B	0.43979567289352417	0.2459083739668131	seen1	scELMo
CBL+PTPN12	0.17181777954101562	0.03556576219853014	seen1	scELMo
CEBPE+PTPN12	0.48579728603363037	0.2311694175004959	seen1	scELMo
SAMD1+UBASH3B	0.5100536942481995	0.11064613703638315	seen1	scELMo
KLF1+CLDN6	0.32938525080680847	0.09979203919647262	seen1	scELMo
POU3F2+CBFA2T3	0.30133241415023804	0.1404176705982536	seen1	scELMo
FOXA1+HOXB9	0.25042006373405457	0.06957088915078202	seen1	scELMo
ETS2+PRTG	0.8800640106201172	0.6844494061078876	seen1	scELMo
AHR+FEV	0.35951507091522217	0.07384212035685778	seen1	scELMo
FEV+CBFA2T3	0.37736907601356506	0.01567669940413907	seen1	scELMo
LYL1+CEBPB	0.6197788715362549	0.3474668497219682	seen1	scELMo
PTPN12+ZBTB25	0.1877448558807373	0.042576603475026786	seen1	scELMo
TGFBR2+PRTG	0.3542906641960144	0.02622063923627138	seen1	scELMo
FOSB+PTPN12	0.6597952246665955	0.43756101932376623	seen1	scELMo
SAMD1+PTPN12	0.44584783911705017	0.1463590009661857	seen1	scELMo
FOXL2+HOXB9	0.1665436327457428	0.044257088331505656	seen1	scELMo
PRDM1+CBFA2T3	0.3026817739009857	0.0698257926851511	seen1	scELMo
CDKN1C+CDKN1B	0.2549968957901001	0.06911488808691502	seen1	scELMo
CDKN1C+CDKN1A	0.2630900740623474	0.08694475161610171	seen1	scELMo
PLK4+STIL	0.4531458914279938	0.22114186501130462	seen1	scELMo
IGDCC3+PRTG	0.24850961565971375	0.052135103731416166	seen1	scELMo
BCL2L11+BAK1	1.696907877922058	0.9543317941715941	seen2	scELMo
BPGM+ZBTB1	0.23505735397338867	0.08272671629674733	seen2	scELMo
CEBPB+OSR2	0.19149711728096008	0.05202635773457587	seen2	scELMo
CEBPE+RUNX1T1	0.07075267285108566	0.015524432063102722	seen2	scELMo
DUSP9+IGDCC3	0.14847852289676666	0.04848668837803416	seen2	scELMo
DUSP9+SNAI1	0.2879039943218231	0.07147070218343288	seen2	scELMo
ETS2+CEBPE	0.1879979819059372	0.0264691892080009	seen2	scELMo
ETS2+IGDCC3	0.4329400062561035	0.24267854017671198	seen2	scELMo
FEV+ISL2	0.25546854734420776	0.02793946140445769	seen2	scELMo
FOSB+CEBPB	0.3115624189376831	0.03422229236457497	seen2	scELMo
FOSB+OSR2	0.4542030394077301	0.06715171947143972	seen2	scELMo
FOXA3+FOXA1	0.31585660576820374	0.08456294750794768	seen2	scELMo
JUN+CEBPA	0.08808606117963791	0.005627132020890713	seen2	scELMo
JUN+CEBPB	0.20082932710647583	0.018510632507968694	seen2	scELMo
KLF1+CEBPA	0.1340034008026123	0.011961548589169979	seen2	scELMo
KLF1+MAP2K6	0.08017582446336746	0.028955505858903052	seen2	scELMo
SAMD1+TGFBR2	0.2641860544681549	0.043684613359801006	seen2	scELMo
SAMD1+ZBTB1	0.2405088245868683	0.05085131639498286	seen2	scELMo
ZBTB10+SNAI1	0.5119838714599609	0.11494197987485677	seen2	scELMo
MAML2+ctrl	1.1475083827972412	0.9204015196955879	single	scELMo
ctrl+SET	0.8269339799880981	0.2684429993314552	single	scELMo
LHX1+ctrl	1.0707324743270874	1.0895563701051287	single	scELMo
AHR+ctrl	0.6941565275192261	0.22202099493006244	single	scELMo
FOXO4+ctrl	0.639313817024231	0.16909052128903568	single	scELMo
MAP2K3+ctrl	1.0959382057189941	1.2092256855103187	single	scELMo
PTPN1+ctrl	0.4800818860530853	0.07980148896604078	single	scELMo
HOXB9+ctrl	0.437899649143219	0.16855348565150052	single	scELMo
ctrl+HOXB9	0.4279177784919739	0.18020344525575638	single	scELMo
CLDN6+ctrl	0.536340594291687	0.07862393476534635	single	scELMo
FOXF1+ctrl	1.0463917255401611	0.725591191498097	single	scELMo
PRTG+ctrl	0.545731782913208	0.05399183346889913	single	scELMo
PLK4+ctrl	0.44245871901512146	0.18266778939869255	single	scELMo
C3orf72+ctrl	0.6913979053497314	0.20136936566814256	single	scELMo
LYL1+ctrl	0.6540205478668213	0.22449014922312927	single	scELMo
IGDCC3+ctrl	0.5668525099754333	0.08159562572836876	single	scELMo
TMSB4X+ctrl	0.9256624579429626	0.6690509689942701	single	scELMo
KIF2C+ctrl	0.25163039565086365	0.15158465458080173	single	scELMo
ctrl+CLDN6	0.5775302052497864	0.08527836308348924	single	scELMo
ctrl+KIF2C	0.46369946002960205	0.22368311349418946	single	scELMo
ARID1A+ctrl	0.7405050992965698	0.1810581418685615	single	scELMo
ctrl+UBASH3A	0.17339962720870972	0.0883030885597691	single	scELMo
NCL+ctrl	0.797010600566864	0.39368540153373033	single	scELMo
ZC3HAV1+ctrl	1.4500540494918823	1.4559360264684074	single	scELMo
SET+ctrl	0.8159399032592773	0.25370264857338043	single	scELMo
ctrl+SPI1	0.42398378252983093	0.09064183864393272	single	scELMo
ctrl+PRTG	0.5361558794975281	0.0549383862526156	single	scELMo
ATL1+ctrl	0.5070528984069824	0.06600324204191566	single	scELMo
TGFBR2+ctrl	0.3739798367023468	0.13436691323295236	single	scELMo
JUN+ctrl	0.5977838039398193	0.20499738949001767	single	scELMo
UBASH3A+ctrl	0.2586536407470703	0.1629570871591568	single	scELMo
ctrl+SNAI1	1.4806228876113892	1.2675875986169558	single	scELMo
ctrl+FOXF1	1.01987624168396	0.712934372422751	single	scELMo
ctrl+IGDCC3	0.5499384999275208	0.07944577606394887	single	scELMo
ctrl+TGFBR2	0.28789758682250977	0.10776174790225923	single	scELMo
SPI1+ctrl	0.503433108329773	0.06784764060284942	single	scELMo
SNAI1+ctrl	1.6114541292190552	1.215803287428571	single	scELMo
TGFBR2+IGDCC3	0.3571878671646118	0.10596474295016378	seen0	scELMo
FOXF1+HOXB9	0.21067889034748077	0.08208313980139792	seen0	scELMo
TGFBR2+PRTG	0.4140101373195648	0.10140028991736472	seen0	scELMo
IGDCC3+PRTG	0.39095020294189453	0.11132694547995925	seen0	scELMo
TGFBR2+ETS2	0.1990211308002472	0.10398179956246167	seen1	scELMo
MAP2K6+SPI1	0.5344969630241394	0.3015884585911408	seen1	scELMo
ETS2+IGDCC3	0.9684119820594788	0.765836195088923	seen1	scELMo
MAP2K3+SLC38A2	1.6082719564437866	1.5338033853913657	seen1	scELMo
SET+CEBPE	0.5209218859672546	0.26521323435008526	seen1	scELMo
IGDCC3+ZBTB25	0.41454634070396423	0.10256172809749842	seen1	scELMo
IGDCC3+MAPK1	0.32931455969810486	0.17577116360189393	seen1	scELMo
JUN+CEBPA	0.09640136361122131	0.0064113023690879345	seen1	scELMo
ZC3HAV1+CEBPE	0.3363209664821625	0.14807302178815007	seen1	scELMo
UBASH3B+UBASH3A	0.1739778220653534	0.037855543952900916	seen1	scELMo
MAP2K3+MAP2K6	1.0814871788024902	0.9965967785101384	seen1	scELMo
MAPK1+PRTG	0.8311872482299805	0.6102973811030097	seen1	scELMo
MAP2K3+IKZF3	0.052273496985435486	0.02823041738156462	seen1	scELMo
TMSB4X+BAK1	1.1734185218811035	0.8652230496518314	seen1	scELMo
DUSP9+PRTG	0.1318238079547882	0.04342201352119446	seen1	scELMo
LHX1+ELMSAN1	0.6168841123580933	0.27925669292744715	seen1	scELMo
KIF18B+KIF2C	0.6512421369552612	0.41212549597548787	seen1	scELMo
BCL2L11+TGFBR2	0.370529443025589	0.12739422591403127	seen1	scELMo
AHR+KLF1	0.3336849808692932	0.19563345867209136	seen1	scELMo
PTPN12+UBASH3A	0.3908386528491974	0.08443300146609545	seen1	scELMo
MAPK1+TGFBR2	0.08850599825382233	0.04085170346661471	seen1	scELMo
SET+KLF1	0.31707167625427246	0.17415205272845924	seen1	scELMo
PTPN12+SNAI1	0.47944727540016174	0.20938092516735196	seen1	scELMo
CNN1+UBASH3A	0.248924121260643	0.049291305971564725	seen1	scELMo
FOXA3+HOXB9	0.10514173656702042	0.0384328312575235	seen1	scELMo
IRF1+SET	0.8145838975906372	0.3326459194649942	seen1	scELMo
MAP2K3+ELMSAN1	0.8215146064758301	0.4476371502096299	seen1	scELMo
ZC3HAV1+HOXC13	0.33207443356513977	0.10706235002726316	seen1	scELMo
SNAI1+UBASH3B	0.31383341550827026	0.1621868527145125	seen1	scELMo
DUSP9+IGDCC3	0.14585423469543457	0.05837756197433919	seen1	scELMo
KLF1+CLDN6	0.2643016576766968	0.10547050566674443	seen1	scELMo
FOXA1+HOXB9	0.1413714438676834	0.04668012166075641	seen1	scELMo
SAMD1+TGFBR2	0.12460979074239731	0.07166433698876062	seen1	scELMo
CEBPE+SPI1	0.24469245970249176	0.007004202343523502	seen1	scELMo
CBL+TGFBR2	0.1210322454571724	0.07237513363361359	seen1	scELMo
FOXF1+FOXL2	0.23607657849788666	0.10210063349222764	seen1	scELMo
ETS2+PRTG	0.9869473576545715	0.8386859213933349	seen1	scELMo
AHR+FEV	0.23550961911678314	0.06575508136302233	seen1	scELMo
KLF1+TGFBR2	0.26763445138931274	0.15260822675190866	seen1	scELMo
LYL1+CEBPB	0.4393916130065918	0.1851958418264985	seen1	scELMo
DUSP9+SNAI1	0.27498871088027954	0.1046110849129036	seen1	scELMo
FOXL2+HOXB9	0.10728295892477036	0.04003815317992121	seen1	scELMo
JUN+CEBPB	0.16942983865737915	0.014268136175815016	seen1	scELMo
ZBTB10+SNAI1	0.4795713722705841	0.2558205295354128	seen1	scELMo
FOXA3+FOXF1	0.1497882753610611	0.08464739064220339	seen1	scELMo
TGFBR2+C19orf26	0.2737697660923004	0.10684779757866636	seen1	scELMo
ZC3HAV1+CEBPA	0.0780925452709198	0.004930970259010792	seen1	scELMo
FOXA1+FOXF1	0.2086634337902069	0.06835273723118007	seen1	scELMo
PLK4+STIL	0.4321032762527466	0.2145881304750219	seen1	scELMo
CBL+UBASH3A	0.05959238484501839	0.01466053118929267	seen1	scELMo
SNAI1+DLX2	0.8397772908210754	0.5668169456130272	seen1	scELMo
C3orf72+FOXL2	0.20274633169174194	0.06149990561971208	seen1	scELMo
BPGM+SAMD1	0.1560148000717163	0.08878245131927542	seen2	scELMo
CBL+CNN1	0.0909595638513565	0.02395197079749778	seen2	scELMo
CDKN1C+CDKN1B	0.1270368993282318	0.05310066603124142	seen2	scELMo
FOSB+PTPN12	0.7234210968017578	0.4232508539571427	seen2	scELMo
FOXA1+FOXL2	0.08867761492729187	0.03133849520236254	seen2	scELMo
FOXA3+FOXL2	0.18020203709602356	0.08195650012930855	seen2	scELMo
KLF1+BAK1	0.27202579379081726	0.21504358758829767	seen2	scELMo
KLF1+COL2A1	0.7961779236793518	0.6211535030743107	seen2	scELMo
KLF1+MAP2K6	0.20991557836532593	0.05393835176801076	seen2	scELMo
POU3F2+CBFA2T3	0.09819524735212326	0.05776164052076638	seen2	scELMo
PRDM1+CBFA2T3	0.2911786437034607	0.1055889162234962	seen2	scELMo
PTPN12+ZBTB25	0.26133349537849426	0.07977525214664638	seen2	scELMo
SAMD1+UBASH3B	0.05741193890571594	0.02723699901252985	seen2	scELMo
SAMD1+ZBTB1	0.10024794191122055	0.05440341416397132	seen2	scELMo
UBASH3B+OSR2	1.0519641637802124	0.9238174424972385	seen2	scELMo
UBASH3B+ZBTB25	0.06332088261842728	0.036176118650473654	seen2	scELMo
ZBTB10+ELMSAN1	0.22192996740341187	0.10266359330853447	seen2	scELMo
ZBTB10+PTPN12	0.19959336519241333	0.0949925246368366	seen2	scELMo
TSC22D1+ctrl	0.8631558418273926	0.5484665370895527	single	scELMo
ctrl+ELMSAN1	0.763716459274292	0.589832483761711	single	scELMo
KLF1+ctrl	0.8094374537467957	0.5235048920148984	single	scELMo
ctrl+KLF1	0.8046927452087402	0.5274589067848865	single	scELMo
RREB1+ctrl	0.5788853764533997	0.20105936308391392	single	scELMo
ctrl+ZBTB25	0.3376574218273163	0.13623999641276896	single	scELMo
MAP4K5+ctrl	0.27251917123794556	0.09427712639444508	single	scELMo
MIDN+ctrl	0.8166211843490601	0.3145805224776268	single	scELMo
DLX2+ctrl	1.1573909521102905	1.0483586890622973	single	scELMo
ctrl+RUNX1T1	2.6235687732696533	1.1256854392122477	single	scELMo
CELF2+ctrl	1.0285872220993042	1.1019710822147317	single	scELMo
ZBTB25+ctrl	0.30968376994132996	0.1327458128798753	single	scELMo
PTPN1+ctrl	0.4437868893146515	0.06201001312001608	single	scELMo
RUNX1T1+ctrl	3.1691579818725586	1.1155303855193779	single	scELMo
TP73+ctrl	0.7794579267501831	0.19943666853941977	single	scELMo
ctrl+MAP7D1	1.4562441110610962	1.0520593780092895	single	scELMo
C19orf26+ctrl	0.37899038195610046	0.23475589661393315	single	scELMo
IKZF3+ctrl	0.82673180103302	0.23419451533118263	single	scELMo
HOXB9+ctrl	0.38856422901153564	0.11335522262379527	single	scELMo
ctrl+HOXB9	0.3589358627796173	0.1084583755582571	single	scELMo
ctrl+SAMD1	0.5710904002189636	0.10081350081600249	single	scELMo
BPGM+ctrl	0.6011757254600525	0.08215814998402493	single	scELMo
C3orf72+ctrl	0.6680791974067688	0.20569407008588314	single	scELMo
ctrl+DLX2	1.1798317432403564	1.0989845027506817	single	scELMo
ctrl+CEBPA	0.7516988515853882	0.12491848692297935	single	scELMo
MAP7D1+ctrl	1.3547580242156982	1.0428156098350883	single	scELMo
TMSB4X+ctrl	0.9327276349067688	0.5755816041200887	single	scELMo
ctrl+C19orf26	0.390466570854187	0.2501378593733534	single	scELMo
ctrl+UBASH3A	0.2746511399745941	0.13862140040146187	single	scELMo
ctrl+IKZF3	0.8332415819168091	0.22561200463678688	single	scELMo
CEBPB+ctrl	0.9739149808883667	1.040328743038117	single	scELMo
CEBPA+ctrl	0.7896908521652222	0.12335228687152267	single	scELMo
SAMD1+ctrl	0.5403397679328918	0.08918235352030024	single	scELMo
ELMSAN1+ctrl	0.767547607421875	0.5998635886353441	single	scELMo
PTPN13+ctrl	0.8607547879219055	0.487759243696928	single	scELMo
UBASH3A+ctrl	0.3270363509654999	0.20181745500303805	single	scELMo
PTPN9+ctrl	0.33030056953430176	0.15127635700628161	single	scELMo
ctrl+CEBPB	0.9815202355384827	1.0687594473347417	single	scELMo
HK2+ctrl	0.6081115007400513	0.3758262899937108	single	scELMo
ctrl+PTPN9	0.4441366195678711	0.22193093597888947	single	scELMo
BPGM+SAMD1	0.5506492853164673	0.13515284715685993	seen0	scELMo
CEBPB+CEBPA	0.7704227566719055	0.35456937535491306	seen0	scELMo
KLF1+CEBPA	0.8180043697357178	0.422644431469962	seen0	scELMo
KLF1+MAP2K6	0.8536906838417053	0.40415452944580466	seen1	scELMo
CEBPE+RUNX1T1	0.2157934159040451	0.04930009169038385	seen1	scELMo
CBL+PTPN9	0.17903555929660797	0.04042835246946197	seen1	scELMo
MAP2K6+IKZF3	0.895029604434967	0.33971370616927743	seen1	scELMo
KLF1+FOXA1	0.6594427824020386	0.47574517579050735	seen1	scELMo
CEBPE+KLF1	1.2588778734207153	0.8986895438865758	seen1	scELMo
UBASH3B+ZBTB25	0.142668217420578	0.033879599233387125	seen1	scELMo
UBASH3B+PTPN9	0.14452558755874634	0.0842482823645696	seen1	scELMo
IGDCC3+ZBTB25	0.27457237243652344	0.04659784655086696	seen1	scELMo
KLF1+BAK1	0.8319714665412903	0.4867273237905465	seen1	scELMo
JUN+CEBPA	0.639275848865509	0.19389063923154026	seen1	scELMo
UBASH3B+UBASH3A	0.07655060291290283	0.04422182822600007	seen1	scELMo
MAP2K3+IKZF3	0.7614040970802307	0.15988795943849254	seen1	scELMo
KLF1+COL2A1	0.6814053654670715	0.33522452297620475	seen1	scELMo
TMSB4X+BAK1	1.011610507965088	0.8628363036550581	seen1	scELMo
MAPK1+IKZF3	1.194596290588379	1.0434445183709613	seen1	scELMo
LHX1+ELMSAN1	0.4246618449687958	0.10431377124041319	seen1	scELMo
AHR+KLF1	0.7006720900535583	0.6992728577461094	seen1	scELMo
PTPN12+UBASH3A	0.2432159185409546	0.03898878942709416	seen1	scELMo
FEV+MAP7D1	0.07291154563426971	0.01902604615315795	seen1	scELMo
PTPN12+PTPN9	0.1458282321691513	0.07236235350137576	seen1	scELMo
FOSB+CEBPB	0.5169090628623962	0.06761506316252053	seen1	scELMo
SET+KLF1	0.6674584746360779	0.24886758194770664	seen1	scELMo
CNN1+UBASH3A	0.6188672184944153	0.12907203938812017	seen1	scELMo
MAP2K6+ELMSAN1	1.0948055982589722	1.0639869577717036	seen1	scELMo
SAMD1+ZBTB1	0.27474701404571533	0.05791788874194026	seen1	scELMo
FOXA3+HOXB9	0.23095928132534027	0.06007931472413475	seen1	scELMo
MAP2K3+ELMSAN1	1.0383119583129883	1.0025246860459447	seen1	scELMo
CEBPE+CEBPA	0.31077903509140015	0.03777343570254743	seen1	scELMo
FOXF1+HOXB9	0.18338549137115479	0.07157344417646527	seen1	scELMo
CEBPB+PTPN12	0.5206291675567627	0.2571138961939141	seen1	scELMo
CEBPB+MAPK1	0.3817516565322876	0.0207021339883795	seen1	scELMo
CEBPB+OSR2	0.5232129096984863	0.08347991990740411	seen1	scELMo
DUSP9+KLF1	0.3427860736846924	0.11949094063857046	seen1	scELMo
SAMD1+UBASH3B	0.25358203053474426	0.028424741234630346	seen1	scELMo
KLF1+CLDN6	0.33904165029525757	0.13668514078017324	seen1	scELMo
FOXA1+HOXB9	0.2111394703388214	0.09130464431655128	seen1	scELMo
SAMD1+TGFBR2	0.3417205214500427	0.044711229973472655	seen1	scELMo
ETS2+MAP7D1	0.6166695356369019	0.07256184390280396	seen1	scELMo
KLF1+TGFBR2	0.5789446830749512	0.31359470018651336	seen1	scELMo
ETS2+IKZF3	1.134893536567688	1.4547865894564893	seen1	scELMo
LYL1+CEBPB	0.5876622796058655	0.226139783160761	seen1	scELMo
PTPN12+ZBTB25	0.15098628401756287	0.04153719998430461	seen1	scELMo
FOSB+IKZF3	0.9997133612632751	0.6841631106653949	seen1	scELMo
SAMD1+PTPN12	0.23489250242710114	0.04822058853460476	seen1	scELMo
FOXL2+HOXB9	0.11927161365747452	0.04233568022027612	seen1	scELMo
ZBTB10+ELMSAN1	0.39303672313690186	0.12020964524708688	seen1	scELMo
JUN+CEBPB	0.3972052335739136	0.0974443726008758	seen1	scELMo
BPGM+ZBTB1	0.29261505603790283	0.0688428182893972	seen1	scELMo
CEBPE+CEBPB	0.29137352108955383	0.0415394704323262	seen1	scELMo
TGFBR2+C19orf26	0.2473289519548416	0.10739428111446614	seen1	scELMo
ZC3HAV1+CEBPA	0.7830193638801575	0.18720067664980888	seen1	scELMo
ZBTB10+DLX2	0.5926110744476318	0.2751555997529067	seen1	scELMo
CBL+UBASH3A	0.42284148931503296	0.0988708424847573	seen1	scELMo
SNAI1+DLX2	0.4925464987754822	0.2643906168304966	seen1	scELMo
C3orf72+FOXL2	0.19492734968662262	0.06522704350209096	seen1	scELMo
CDKN1B+CDKN1A	0.13837826251983643	0.04534421625430696	seen2	scELMo
CDKN1C+CDKN1A	0.19246506690979004	0.06954352525644936	seen2	scELMo
CEBPE+SPI1	0.10204989463090897	0.01070220023393631	seen2	scELMo
CNN1+MAPK1	0.2839401960372925	0.12876315508037806	seen2	scELMo
DUSP9+IGDCC3	0.12952850759029388	0.02860125177539885	seen2	scELMo
DUSP9+MAPK1	0.517143964767456	0.16034858307102695	seen2	scELMo
FOSB+OSR2	0.19915904104709625	0.05993884929921478	seen2	scELMo
FOXA1+FOXF1	0.22446087002754211	0.07365060586016625	seen2	scELMo
IRF1+SET	0.7993608713150024	0.15488997736247256	seen2	scELMo
MAPK1+PRTG	0.8202513456344604	0.3630498460261151	seen2	scELMo
POU3F2+FOXL2	0.15742279589176178	0.06005173659650609	seen2	scELMo
PRDM1+CBFA2T3	0.2637294828891754	0.07314167049480602	seen2	scELMo
SGK1+S1PR2	0.38926276564598083	0.14991645896952832	seen2	scELMo
UBASH3B+CNN1	0.4575800895690918	0.0717453034594655	seen2	scELMo
UBASH3B+OSR2	0.7777080535888672	0.4239611731318291	seen2	scELMo
ZBTB10+PTPN12	0.3780694901943207	0.06009629760956159	seen2	scELMo
ZC3HAV1+HOXC13	0.31773537397384644	0.16592091205529869	seen2	scELMo
ZNF318+FOXL2	0.27944454550743103	0.14656442223349586	seen2	scELMo
ETS2+TGFBR2	0.06645844	0.0314089895040348	seen2	Scouter
ELMSAN1+ctrl	0.12352527	0.0659595314058427	single	Scouter
PTPN12+UBASH3B	0.012449556	0.0022136493026926	seen1	Scouter
ETS2+IGDCC3	0.09587185	0.0329770862562576	seen2	Scouter
KLF1+ctrl	0.054833673	0.0157228133490695	single	Scouter
BAK1+ctrl	0.46494424	0.1702654739496577	single	Scouter
LHX1+ctrl	0.10899026	0.0386860558036398	single	Scouter
DUSP9+MAPK1	0.11662805	0.0251991544362077	seen1	Scouter
COL2A1+ctrl	0.2530434	0.0937696160514903	single	Scouter
UBASH3B+ctrl	0.14571664	0.0261751321734824	single	Scouter
CEBPE+SET	0.2777247	0.0604960204068322	seen2	Scouter
PTPN9+UBASH3B	0.02581905	0.0042644365059359	seen1	Scouter
S1PR2+ctrl	0.120079204	0.0993548777250561	single	Scouter
CELF2+ctrl	0.99830616	0.7110384847018298	single	Scouter
MAP4K3+ctrl	1.5028225	0.9386117458723372	single	Scouter
CDKN1A+ctrl	0.06340765	0.0223041782347216	single	Scouter
MAPK1+ctrl	0.057430334	0.007285993778346	single	Scouter
IKZF3+ctrl	0.009646442	0.0044663401854544	single	Scouter
HOXC13+ctrl	0.09947636	0.0237950757649682	single	Scouter
BCL2L11+TGFBR2	0.1403493	0.0453723003723012	seen2	Scouter
AHR+KLF1	0.03370053	0.0570614593648194	seen1	Scouter
PLK4+ctrl	0.33241874	0.081015263304672	single	Scouter
FOXL2+ctrl	0.113654114	0.0481569861428348	single	Scouter
CEBPE+FOSB	0.12454305	0.0247356938833044	seen2	Scouter
CEBPA+ctrl	0.08294953	0.0028598326602243	single	Scouter
CEBPB+FOSB	0.19263928	0.0358665567965493	seen1	Scouter
KLF1+SET	0.2404837	0.115799107454243	seen1	Scouter
CNN1+UBASH3A	0.16093549	0.0161783456851227	seen2	Scouter
ELMSAN1+MAP2K6	0.077186935	0.0190130104447592	seen1	Scouter
CEBPA+KLF1	0.08375575	0.0452567057331779	seen0	Scouter
IGDCC3+TGFBR2	0.042779975	0.0174670602572436	seen2	Scouter
SAMD1+ZBTB1	0.09355592	0.0246461151103898	seen1	Scouter
NCL+ctrl	0.7198318	0.558922369532301	single	Scouter
OSR2+ctrl	0.15128191	0.0413486776323761	single	Scouter
SPI1+ctrl	0.04000975	0.0074359772435955	single	Scouter
CEBPB+ctrl	0.15430298	0.0063243151347621	single	Scouter
CEBPB+OSR2	0.08253696	0.029951820590938	seen0	Scouter
ETS2+MAP7D1	0.15113312	0.019387110827437	seen2	Scouter
AHR+FEV	0.055795267	0.0234411173035974	seen2	Scouter
KLF1+TGFBR2	0.052311946	0.0122031685984626	seen1	Scouter
PRDM1+ctrl	0.026825882	0.0138124265508201	single	Scouter
FOSB+OSR2	0.13414411	0.0496117869771339	seen1	Scouter
C19orf26+TGFBR2	0.15641388	0.040094216913315	seen2	Scouter
CDKN1A+CDKN1C	0.066816315	0.0156844074949423	seen1	Scouter
FOXA1+FOXF1	0.028023494	0.0068035374039919	seen2	Scouter
IGDCC3+PRTG	0.13110451	0.0148179219692408	seen2	Scouter
C3orf72+FOXL2	0.18923883	0.0469831587106766	seen1	Scouter
TSC22D1+ctrl	0.7885093	0.5674693375933821	single	Scouter
MAML2+ctrl	1.5309283	1.2480157094359594	single	Scouter
CEBPE+ctrl	0.09811561	0.0044231596870779	single	Scouter
SGK1+TBX3	0.016266573	0.0059068373931884	seen2	Scouter
FOXA1+ctrl	0.13138504	0.0611679590843051	single	Scouter
FOXA1+FOXA3	0.037898846	0.0167019913151383	seen1	Scouter
BCORL1+ctrl	0.8444604	0.5797310754357057	single	Scouter
GLB1L2+ctrl	0.9038933	0.4392930261579069	single	Scouter
KLF1+ctrl	0.032356296	0.015165281513676	single	Scouter
IKZF3+MAP2K6	0.010811293	0.0094776698764036	seen2	Scouter
CBL+ctrl	0.086485185	0.0438174059883299	single	Scouter
ETS2+ctrl	0.08870835	0.01612246372682	single	Scouter
LHX1+ctrl	0.06737694	0.0244837527176855	single	Scouter
ZNF318+ctrl	0.37915602	0.1752023843164818	single	Scouter
DUSP9+MAPK1	0.37362665	0.1084087538808463	seen2	Scouter
SLC6A9+ctrl	0.6477138	0.4275081490212291	single	Scouter
DUSP9+ETS2	0.16586913	0.0794646642651716	seen1	Scouter
CEBPE+SET	0.11553895	0.0503111552735864	seen0	Scouter
PTPN9+UBASH3B	0.043556996	0.0027805090372288	seen2	Scouter
CELF2+ctrl	0.76529527	0.4020253607100139	single	Scouter
COL2A1+KLF1	0.08744788	0.0663956213100451	seen1	Scouter
IKZF3+MAPK1	0.018109359	0.010703651732569	seen2	Scouter
CKS1B+ctrl	1.0010366	0.9637761591610342	single	Scouter
FOXF1+ctrl	0.065905206	0.0304508765730325	single	Scouter
MAPK1+TGFBR2	0.0119076	0.003940419636258	seen2	Scouter
PTPN12+SNAI1	0.028416293	0.0151975666080576	seen1	Scouter
KMT2A+ctrl	1.2344503	1.312677424347816	single	Scouter
IGDCC3+TGFBR2	0.014911883	0.0037433140363783	seen2	Scouter
TMSB4X+ctrl	0.14060766	0.0652222952130954	single	Scouter
FOXA3+HOXB9	0.025407963	0.0079539114757709	seen2	Scouter
CNNM4+ctrl	0.5104844	0.3222635683332069	single	Scouter
PTPN12+ZBTB10	0.045412492	0.0204346640482517	seen2	Scouter
CBL+UBASH3B	0.04878314	0.0052827124533375	seen1	Scouter
CEBPB+PTPN12	0.058482442	0.0159743837718687	seen2	Scouter
ZC3HAV1+ctrl	0.5983195	0.4908529660860874	single	Scouter
ETS2+MAPK1	0.09604398	0.0375894275272563	seen1	Scouter
DUSP9+IGDCC3	0.008038865	0.0032971740362187	seen2	Scouter
S1PR2+SGK1	0.07797624	0.0492257860521856	seen2	Scouter
NIT1+ctrl	1.1217937	0.8787845910296129	single	Scouter
FOXA1+FOXL2	0.034217402	0.0096029815462638	seen1	Scouter
FOXF1+FOXL2	0.06227012	0.0150165266890511	seen1	Scouter
AHR+FEV	0.14690025	0.0576247088416284	seen2	Scouter
CBFA2T3+FEV	0.14196533	0.038446279101596	seen2	Scouter
CITED1+ctrl	0.6056991	0.2155698948212152	single	Scouter
BPGM+ZBTB1	0.020679457	0.0045513573503952	seen2	Scouter
DLX2+SNAI1	0.1750299	0.079632837400276	seen1	Scouter
TSC22D1+ctrl	1.0275211	0.8604085719664217	single	Scouter
SGK1+TBX3	0.05204876	0.0103900995685536	seen1	Scouter
MAP2K6+SPI1	0.4555049	0.0751196972079544	seen2	Scouter
ELMSAN1+ctrl	0.07050551	0.0420217912912932	single	Scouter
MEIS1+ctrl	0.05743673	0.0274090575831471	single	Scouter
KLF1+ctrl	0.039362274	0.0115538741745859	single	Scouter
CBL+ctrl	0.15252577	0.0715991908459403	single	Scouter
FOXA1+KLF1	0.10271403	0.0951158510980831	seen1	Scouter
TBX2+TBX3	0.16473392	0.0648709245477906	seen1	Scouter
DUSP9+MAPK1	0.23467243	0.0357666249911829	seen2	Scouter
UBASH3B+ctrl	0.088300936	0.0162918453752544	single	Scouter
MIDN+ctrl	0.7237367	0.2468374591241784	single	Scouter
UBASH3B+ZBTB25	0.011256659	0.0052418482941539	seen1	Scouter
DUSP9+ETS2	0.108084284	0.0474948591891424	seen2	Scouter
PTPN9+UBASH3B	0.052829113	0.0046836678485063	seen1	Scouter
CNN1+ctrl	0.015965085	0.0075027589228575	single	Scouter
TBX2+ctrl	0.31008494	0.0645954729021112	single	Scouter
IER5L+ctrl	0.5356988	0.2246443574683878	single	Scouter
TP73+ctrl	0.9206769	0.6191331261950899	single	Scouter
CEBPE+ETS2	0.04362927	0.0111975269580983	seen2	Scouter
HOXC13+ctrl	0.09654911	0.0260968003804515	single	Scouter
IKZF3+MAPK1	0.013928278	0.008013618398349	seen2	Scouter
ELMSAN1+LHX1	0.08615094	0.0529067610590634	seen1	Scouter
CKS1B+ctrl	0.92971754	0.8330015928389988	single	Scouter
KIF18B+KIF2C	0.19412677	0.0353707076004308	seen2	Scouter
COL1A1+ctrl	0.28988034	0.081122558215722	single	Scouter
ZBTB1+ctrl	0.10131923	0.04765779206521	single	Scouter
CNN1+MAPK1	0.034368183	0.0171545117238376	seen1	Scouter
LYL1+ctrl	0.7645645	0.2747376621525403	single	Scouter
BAK1+BCL2L11	0.1510287	0.064360793967398	seen2	Scouter
IGDCC3+ctrl	0.04065343	0.0106561191005479	single	Scouter
IGDCC3+TGFBR2	0.023507934	0.0097185749376538	seen0	Scouter
IRF1+SET	0.06257623	0.0544084176240008	seen2	Scouter
ARID1A+ctrl	0.29721627	0.1125773166615272	single	Scouter
FOXF1+HOXB9	0.017522516	0.0061014786920804	seen2	Scouter
STIL+ctrl	0.06277687	0.0659468308971947	single	Scouter
FOXA1+FOXL2	0.009914221	0.0033916897336891	seen2	Scouter
CEBPB+LYL1	0.24205618	0.1363989214033523	seen1	Scouter
RHOXF2BB+SET	0.060353443	0.0119246537196732	seen2	Scouter
PRDM1+ctrl	0.03849384	0.0192076704163267	single	Scouter
ELMSAN1+ZBTB10	0.069759175	0.0110503989639839	seen1	Scouter
BPGM+ZBTB1	0.03145472	0.0182194605346124	seen1	Scouter
CEBPB+CEBPE	0.033524964	0.0123317867791146	seen2	Scouter
CDKN1A+CDKN1C	0.026939988	0.0060231221273931	seen1	Scouter
CDKN1C+ctrl	0.14899692	0.0234544723472257	single	Scouter
MAML2+ctrl	1.4110562	1.2337157723205032	single	Scouter
ELMSAN1+ctrl	0.1553216	0.0533991598725019	single	Scouter
PTPN12+UBASH3B	0.037943978	0.008410207978335	seen1	Scouter
ETS2+IGDCC3	0.094038285	0.0382215985837331	seen2	Scouter
IKZF3+MAP2K6	0.012253655	0.010896170052568	seen2	Scouter
TBX3+ctrl	0.035618793	0.0051539767299524	single	Scouter
UBASH3B+ctrl	0.031200677	0.0131089016390714	single	Scouter
MIDN+ctrl	0.88627696	0.4832455511668259	single	Scouter
IER5L+ctrl	0.56633794	0.2348872525148765	single	Scouter
COL2A1+KLF1	0.09621153	0.0726390939068064	seen2	Scouter
IKZF3+MAPK1	0.009732395	0.0064466310937532	seen2	Scouter
CKS1B+ctrl	0.92664576	0.8388327780040457	single	Scouter
FOXA3+ctrl	0.04749736	0.0234852230411312	single	Scouter
KIF18B+KIF2C	0.18613003	0.0370655880712199	seen2	Scouter
ZBTB1+ctrl	0.16286182	0.0481473072089909	single	Scouter
BPGM+ctrl	0.094915375	0.0163410331271948	single	Scouter
LYL1+ctrl	0.745812	0.2425775381960246	single	Scouter
SGK1+ctrl	0.074541606	0.0217476113484328	single	Scouter
MAPK1+TGFBR2	0.027520554	0.0032691070786223	seen1	Scouter
PTPN12+PTPN9	0.016697224	0.0037176331697114	seen1	Scouter
KMT2A+ctrl	0.9099216	0.7174498888586186	single	Scouter
BAK1+BCL2L11	0.15605094	0.07192093612339	seen2	Scouter
TMSB4X+ctrl	0.19605276	0.0923202609003231	single	Scouter
ELMSAN1+MAP2K3	0.09868794	0.0152925337729612	seen1	Scouter
ARID1A+ctrl	0.40804225	0.1195098945263188	single	Scouter
NCL+ctrl	1.2101072	1.0965235387253434	single	Scouter
HOXC13+ZC3HAV1	0.031628434	0.0088800099675584	seen2	Scouter
CBL+CNN1	0.044789378	0.009565648852028	seen2	Scouter
CNN1+UBASH3B	0.08630956	0.0105711109531292	seen1	Scouter
CEBPB+ctrl	0.026429208	0.0083781776838471	single	Scouter
CBL+PTPN12	0.009703804	0.0039066241945844	seen2	Scouter
CEBPB+OSR2	0.03114865	0.0221273298529147	seen1	Scouter
ATL1+ctrl	0.7598785	0.3246484837834084	single	Scouter
TGFBR2+ctrl	0.15239078	0.0486581706496349	single	Scouter
PTPN13+ctrl	0.87072825	0.5701619960895171	single	Scouter
CBL+TGFBR2	0.015546608	0.0088216779130891	seen1	Scouter
FOXF1+FOXL2	0.08907357	0.0141346876137512	seen2	Scouter
ETS2+PRTG	0.027054846	0.0106429674190143	seen2	Scouter
CEBPB+LYL1	0.22290741	0.1158559520257694	seen0	Scouter
CITED1+ctrl	0.2881215	0.1116688602855512	single	Scouter
FOSB+IKZF3	0.047557894	0.0108017792110514	seen2	Scouter
CEBPB+CEBPE	0.122219734	0.0235524251386576	seen1	Scouter
CBFA2T3+PRDM1	0.07200027	0.0178015299556764	seen2	Scouter
CEBPA+ZC3HAV1	0.053423345	0.007073791166972	seen2	Scouter
CDKN1A+CDKN1C	0.028410219	0.0056914190349731	seen2	Scouter
DLX2+SNAI1	0.11038703	0.0543053223999452	seen2	Scouter
CEBPE+ctrl	0.18643728	0.0076231409519136	single	Scouter
FOXA1+FOXA3	0.045041014	0.0143948018012991	seen1	Scouter
MEIS1+ctrl	0.06666967	0.0349902572933485	single	Scouter
RREB1+ctrl	1.8428028	1.7902563476863895	single	Scouter
DUSP9+MAPK1	0.20017825	0.0441733176704367	seen2	Scouter
MIDN+ctrl	0.9763906	0.7899396716802193	single	Scouter
HES7+ctrl	0.6370543	0.2046289413221352	single	Scouter
S1PR2+ctrl	0.67075676	0.2735798193246834	single	Scouter
IGDCC3+MAPK1	0.063005134	0.0288117659074912	seen2	Scouter
CELF2+ctrl	0.8197586	0.4897119692062373	single	Scouter
CDKN1A+ctrl	0.07855621	0.0173843953230465	single	Scouter
UBASH3A+UBASH3B	0.2631022	0.0213052145449655	seen2	Scouter
MAP2K3+MAP2K6	0.13278143	0.047219663724958	seen1	Scouter
FOSB+ctrl	0.057274345	0.0312172971333896	single	Scouter
BAK1+TMSB4X	0.0491867	0.0183581258250138	seen2	Scouter
HOXB9+ctrl	0.054853916	0.0260490479098928	single	Scouter
ELMSAN1+LHX1	0.055613797	0.0305034694508034	seen2	Scouter
CKS1B+ctrl	1.2390393	1.6837129114365168	single	Scouter
FOXA3+ctrl	0.04590916	0.0198536218787159	single	Scouter
PTPN12+UBASH3A	0.08733365	0.0049660879066459	seen2	Scouter
FEV+MAP7D1	0.016806414	0.0086160933764187	seen2	Scouter
MAP2K6+ctrl	0.3591528	0.18216244495879	single	Scouter
ELMSAN1+MAP2K6	0.06790169	0.0322979260107956	seen1	Scouter
CEBPA+KLF1	0.05032627	0.0271191870235387	seen2	Scouter
CEBPE+CNN1	0.07566618	0.0340886199925798	seen1	Scouter
BCL2L11+ctrl	0.52079993	0.3198062559570446	single	Scouter
STIL+ctrl	0.50235355	0.5066519525259268	single	Scouter
DUSP9+IGDCC3	0.042052805	0.003622973018756	seen2	Scouter
S1PR2+SGK1	0.43402207	0.2033193120834251	seen1	Scouter
NIT1+ctrl	0.96379673	0.6749236047382314	single	Scouter
CDKN1B+ctrl	0.038329132	0.0140345772343496	single	Scouter
CLDN6+KLF1	0.102938265	0.0866092659804299	seen1	Scouter
JUN+ctrl	0.16395085	0.0749015773375375	single	Scouter
ZBTB10+ctrl	0.034475673	0.0134450118966471	single	Scouter
ETS2+PRTG	0.033810757	0.0097387662667471	seen2	Scouter
KLF1+TGFBR2	0.010208454	0.0046291463358315	seen2	Scouter
ETS2+IKZF3	0.020341517	0.0138267675472956	seen2	Scouter
PTPN9+ctrl	0.110559635	0.049650042842995	single	Scouter
RHOXF2BB+ZBTB25	0.026626911	0.008405005728897	seen2	Scouter
RHOXF2BB+SET	0.054022625	0.009077769065538	seen2	Scouter
HK2+ctrl	0.94429994	0.4437311873040023	single	Scouter
BPGM+ZBTB1	0.057998937	0.0054619120347082	seen2	Scouter
CEBPB+CEBPE	0.12032251	0.0236762060605963	seen1	Scouter
CEBPA+ZC3HAV1	0.032852646	0.0105343615913108	seen2	Scouter
FOXA1+FOXF1	0.029640893	0.0133475466680208	seen1	Scouter
CDKN1A+CDKN1B	0.036100682	0.0059395253480005	seen0	Scouter
A549_ARID1A+ctrl_1+1	0.5904201865196228	0.1910207328910473	single	biolord
A549_BCL2L11+ctrl_1+1	1.610266089439392	1.7687894341652282	single	biolord
A549_BCORL1+ctrl_1+1	0.8291847109794617	0.5737568953773007	single	biolord
A549_C3orf72+ctrl_1+1	0.6916179060935974	0.3016439463244751	single	biolord
A549_CBL+ctrl_1+1	0.4090840220451355	0.1932561787543818	single	biolord
A549_CDKN1A+ctrl_1+1	0.3571029603481293	0.0956744137220084	single	biolord
A549_CDKN1B+ctrl_1+1	0.339733749628067	0.104360144585371	single	biolord
A549_CDKN1C+ctrl_1+1	0.4294398427009582	0.1554794610128738	single	biolord
A549_CEBPB+ctrl_1+1	0.3292606174945831	0.1600781653251033	single	biolord
A549_CELF2+ctrl_1+1	1.181726574897766	1.4547723207506351	single	biolord
A549_CKS1B+ctrl_1+1	0.7085179090499878	0.4588165525783552	single	biolord
A549_COL2A1+ctrl_1+1	0.6864499449729919	0.276953168795444	single	biolord
A549_DUSP9+ctrl_1+1	0.2712703645229339	0.12881057622144	single	biolord
A549_EGR1+ctrl_1+1	0.5526730418205261	0.2536393436603248	single	biolord
A549_FOXL2+ctrl_1+1	0.5167677998542786	0.1255148314521648	single	biolord
A549_JUN+ctrl_1+1	0.8491131067276001	0.3626951269106939	single	biolord
A549_MEIS1+ctrl_1+1	1.8351112604141235	1.4198917872272432	single	biolord
A549_ctrl+CDKN1A_1+1	0.4273103773593902	0.1239054533652961	single	biolord
A549_ctrl+CDKN1B_1+1	0.2620708644390106	0.1072151795960962	single	biolord
A549_ctrl+CEBPB_1+1	0.2141225337982177	0.1158712212418322	single	biolord
A549_ctrl+COL2A1_1+1	0.7031142115592957	0.2851289167301729	single	biolord
A549_ctrl+FOXL2_1+1	0.5245922207832336	0.1285434316378086	single	biolord
A549_ctrl+MEIS1_1+1	1.8680527210235596	1.3911868502327709	single	biolord
A549_ctrl+OSR2_1+1	0.7679171562194824	0.4910021960968151	single	biolord
A549_ctrl+PRTG_1+1	0.44863161444664	0.0744367728184443	single	biolord
A549_ctrl+PTPN9_1+1	0.3969874978065491	0.2217910612234845	single	biolord
A549_ctrl+SPI1_1+1	0.0918039828538894	0.0456333681941032	single	biolord
A549_OSR2+ctrl_1+1	0.7698205709457397	0.4448075731634162	single	biolord
A549_PRDM1+ctrl_1+1	1.3641020059585571	1.617375259520486	single	biolord
A549_PRTG+ctrl_1+1	0.4620258510112762	0.0779773672984447	single	biolord
A549_PTPN9+ctrl_1+1	0.28962442278862	0.1521553489146754	single	biolord
A549_PTPN13+ctrl_1+1	0.8674828410148621	0.6636948168415984	single	biolord
A549_S1PR2+ctrl_1+1	0.6120692491531372	0.2509231941367034	single	biolord
A549_SLC4A1+ctrl_1+1	1.396102786064148	1.2210296849279985	single	biolord
A549_SPI1+ctrl_1+1	0.110207699239254	0.0365792864467948	single	biolord
A549_ZBTB10+ctrl_1+1	0.910681426525116	0.6577392177423462	single	biolord
A549_C3orf72+FOXL2_1+1	0.3851900696754455	0.1612350357536343	seen0	biolord
A549_CBL+PTPN9_1+1	0.1499571055173874	0.0382211506366729	seen0	biolord
A549_CDKN1B+CDKN1A_1+1	0.2208337187767028	0.1006280778674408	seen0	biolord
A549_CDKN1C+CDKN1A_1+1	0.2442677468061447	0.1152634555473923	seen0	biolord
A549_CDKN1C+CDKN1B_1+1	0.2346077561378479	0.0931441959692165	seen0	biolord
A549_CEBPB+OSR2_1+1	0.2841492891311645	0.1288523625698872	seen0	biolord
A549_DUSP9+PRTG_1+1	0.1694495379924774	0.0730518969940021	seen0	biolord
A549_FOXL2+MEIS1_1+1	0.6512703895568848	0.3604332134127617	seen0	biolord
A549_JUN+CEBPB_1+1	0.5986358523368835	0.0325247223372571	seen0	biolord
A549_BCL2L11+BAK1_1+1	0.5750381350517273	0.3768802164122462	seen1	biolord
A549_BCL2L11+TGFBR2_1+1	0.3000396490097046	0.0699531414720695	seen1	biolord
A549_CBL+CNN1_1+1	0.1615230441093444	0.0398259875873918	seen1	biolord
A549_CBL+PTPN12_1+1	0.0867102965712547	0.0238149550277739	seen1	biolord
A549_CBL+TGFBR2_1+1	0.2472468018531799	0.0829158048145473	seen1	biolord
A549_CBL+UBASH3A_1+1	0.3712252378463745	0.0838753648567944	seen1	biolord
A549_CBL+UBASH3B_1+1	0.2565714418888092	0.0333686848316574	seen1	biolord
A549_CEBPB+CEBPA_1+1	0.897642970085144	0.0015277091879397	seen1	biolord
A549_CEBPB+MAPK1_1+1	0.5467663407325745	0.0114195281639695	seen1	biolord
A549_CEBPB+PTPN12_1+1	0.5651716589927673	0.1052980003296397	seen1	biolord
A549_CEBPE+CEBPB_1+1	0.3937245309352875	0.0156639518681913	seen1	biolord
A549_CEBPE+SPI1_1+1	0.0393810980021953	0.0074970922432839	seen1	biolord
A549_DUSP9+ETS2_1+1	0.4854154288768768	0.2412620096874889	seen1	biolord
A549_DUSP9+IGDCC3_1+1	0.1012925207614898	0.0485683823644649	seen1	biolord
A549_DUSP9+KLF1_1+1	0.2910260260105133	0.0997484563413309	seen1	biolord
A549_DUSP9+MAPK1_1+1	0.2522759437561035	0.0987515365704894	seen1	biolord
A549_DUSP9+SNAI1_1+1	0.1907127499580383	0.0739955354947596	seen1	biolord
A549_ETS2+PRTG_1+1	0.6851032376289368	0.4283795105293393	seen1	biolord
A549_FOSB+CEBPB_1+1	0.0652333423495292	0.0176698255818337	seen1	biolord
A549_FOSB+OSR2_1+1	0.2782056927680969	0.1189877873985096	seen1	biolord
A549_FOXA1+FOXL2_1+1	0.2135031670331955	0.0370251389686018	seen1	biolord
A549_FOXA3+FOXL2_1+1	0.2596787512302398	0.0516502631035109	seen1	biolord
A549_FOXF1+FOXL2_1+1	0.3104721903800964	0.0444289293300244	seen1	biolord
A549_FOXL2+HOXB9_1+1	0.1540026664733886	0.0385843293042853	seen1	biolord
A549_IGDCC3+PRTG_1+1	0.0524204857647419	0.0263373849447816	seen1	biolord
A549_JUN+CEBPA_1+1	0.4369920790195465	0.0045809051953256	seen1	biolord
A549_KLF1+COL2A1_1+1	0.9563660621643066	0.9261328084394336	seen1	biolord
A549_LYL1+CEBPB_1+1	0.5800722241401672	0.2214282023487612	seen1	biolord
A549_MAP2K6+SPI1_1+1	0.6557414531707764	0.2111572413705289	seen1	biolord
A549_MAPK1+PRTG_1+1	0.5600935816764832	0.3458539845887571	seen1	biolord
A549_POU3F2+FOXL2_1+1	0.1592250317335128	0.0121953896014019	seen1	biolord
A549_PRDM1+CBFA2T3_1+1	1.184221625328064	1.006513224565424	seen1	biolord
A549_PTPN12+OSR2_1+1	0.8015643358230591	0.5284449305618182	seen1	biolord
A549_PTPN12+PTPN9_1+1	0.0425546467304229	0.0217496955301612	seen1	biolord
A549_SGK1+S1PR2_1+1	0.4413992464542389	0.2043740171939134	seen1	biolord
A549_TGFBR2+PRTG_1+1	0.2319312095642089	0.0576287896838039	seen1	biolord
A549_UBASH3B+OSR2_1+1	1.289116382598877	1.1030021530859813	seen1	biolord
A549_UBASH3B+PTPN9_1+1	0.1459869444370269	0.0477206708746962	seen1	biolord
A549_ZBTB10+DLX2_1+1	0.6222490668296814	0.2185389116129954	seen1	biolord
A549_ZBTB10+ELMSAN1_1+1	0.6377737522125244	0.2686233839776832	seen1	biolord
A549_ZBTB10+PTPN12_1+1	0.5731198787689209	0.2924809964988526	seen1	biolord
A549_ZBTB10+SNAI1_1+1	0.3280944228172302	0.0673805920814629	seen1	biolord
A549_ZNF318+FOXL2_1+1	0.2640096247196197	0.0954607979801949	seen1	biolord
A549_AHR+KLF1_1+1	0.5009999871253967	0.3511037227581255	seen2	biolord
A549_CEBPE+CNN1_1+1	0.3504981398582458	0.0698744617402553	seen2	biolord
A549_CEBPE+KLF1_1+1	1.1285021305084229	0.8094100291491486	seen2	biolord
A549_CNN1+MAPK1_1+1	0.121770866215229	0.044092908501625	seen2	biolord
A549_ETS2+CEBPE_1+1	0.1001908034086227	0.0065272091887891	seen2	biolord
A549_ETS2+CNN1_1+1	0.0691266804933548	0.0306487930938601	seen2	biolord
A549_ETS2+MAPK1_1+1	0.1016329154372215	0.014238657313399	seen2	biolord
A549_FEV+ISL2_1+1	0.0824356824159622	0.0166143793612718	seen2	biolord
A549_FOSB+CEBPE_1+1	0.0554455816745758	0.0235988013446331	seen2	biolord
A549_FOXA1+HOXB9_1+1	0.0610254928469657	0.0188357663282658	seen2	biolord
A549_FOXA3+HOXB9_1+1	0.0558807291090488	0.0177446280140429	seen2	biolord
A549_KLF1+FOXA1_1+1	0.7559219598770142	0.5597590687248157	seen2	biolord
A549_MAP2K3+IKZF3_1+1	0.035750038921833	0.025467991217738	seen2	biolord
A549_POU3F2+CBFA2T3_1+1	0.0982909724116325	0.0472051803662907	seen2	biolord
A549_SNAI1+DLX2_1+1	0.0809043794870376	0.0280417695721553	seen2	biolord
A549_TBX3+TBX2_1+1	0.4133264124393463	0.2043227085068792	seen2	biolord
A549_UBASH3B+PTPN12_1+1	0.053206942975521	0.0212146714329719	seen2	biolord
A549_UBASH3B+ZBTB25_1+1	0.0540010146796703	0.0209723719162866	seen2	biolord
A549_ZC3HAV1+HOXC13_1+1	0.0994709730148315	0.0441396003589034	seen2	biolord
A549_BAK1+ctrl_1+1	1.5187592506408691	0.8633272838778794	single	biolord
A549_BPGM+ctrl_1+1	0.5348169207572937	0.0974450144567526	single	biolord
A549_CEBPA+ctrl_1+1	0.3428899049758911	0.0552160735242068	single	biolord
A549_CKS1B+ctrl_1+1	0.8065627217292786	0.4666236731573008	single	biolord
A549_CNN1+ctrl_1+1	0.4838761389255523	0.1168919869232922	single	biolord
A549_ETS2+ctrl_1+1	3.3604073524475098	1.6919006041716784	single	biolord
A549_FOSB+ctrl_1+1	1.0397956371307373	1.0455346499802545	single	biolord
A549_FOXA1+ctrl_1+1	0.4521597027778625	0.2232375163584947	single	biolord
A549_FOXL2+ctrl_1+1	0.608387291431427	0.374972024706949	single	biolord
A549_FOXO4+ctrl_1+1	0.6672626733779907	0.2262676088139414	single	biolord
A549_GLB1L2+ctrl_1+1	0.8330434560775757	0.4231575055582652	single	biolord
A549_HES7+ctrl_1+1	0.7949274778366089	0.4665733920410275	single	biolord
A549_HNF4A+ctrl_1+1	0.8515313267707825	0.695273811230436	single	biolord
A549_HOXA13+ctrl_1+1	0.465484082698822	0.0291434375831158	single	biolord
A549_IKZF3+ctrl_1+1	0.6066129803657532	0.0688519309042021	single	biolord
A549_ISL2+ctrl_1+1	4.829135417938232	1.6098848686087877	single	biolord
A549_KIF18B+ctrl_1+1	1.846022129058838	1.3609701580717228	single	biolord
A549_MAP2K3+ctrl_1+1	0.6781740188598633	0.4846191073302179	single	biolord
A549_MAPK1+ctrl_1+1	1.4900367259979248	1.7728660239372402	single	biolord
A549_NIT1+ctrl_1+1	0.7328673601150513	0.2654776391718769	single	biolord
A549_ctrl+BAK1_1+1	1.087737798690796	0.7954537934856489	single	biolord
A549_ctrl+CEBPA_1+1	0.2617540955543518	0.0543369275983423	single	biolord
A549_ctrl+CNN1_1+1	0.5684226751327515	0.1084290816506836	single	biolord
A549_ctrl+ETS2_1+1	3.5020182132720947	1.6856225121300668	single	biolord
A549_ctrl+FOXA1_1+1	0.5156490206718445	0.2241663238964975	single	biolord
A549_ctrl+FOXL2_1+1	0.5670130252838135	0.3424107395621831	single	biolord
A549_ctrl+IKZF3_1+1	0.626038134098053	0.0791619172377977	single	biolord
A549_ctrl+ISL2_1+1	3.946987390518189	1.608143932535313	single	biolord
A549_ctrl+MAPK1_1+1	1.482646107673645	1.7753778815967962	single	biolord
A549_ctrl+PRTG_1+1	0.488484114408493	0.0477967376355081	single	biolord
A549_ctrl+SLC38A2_1+1	1.2515733242034912	1.331467395517393	single	biolord
A549_ctrl+UBASH3A_1+1	0.4582328498363495	0.152980034086795	single	biolord
A549_PRTG+ctrl_1+1	0.4977516531944275	0.0443766498647164	single	biolord
A549_PTPN13+ctrl_1+1	0.8312068581581116	0.5617711096128915	single	biolord
A549_SGK1+ctrl_1+1	0.8258635997772217	0.2604625280946493	single	biolord
A549_SLC6A9+ctrl_1+1	0.3756213784217834	0.1697309880983084	single	biolord
A549_UBASH3A+ctrl_1+1	0.4462966322898865	0.1286829907039646	single	biolord
A549_CNN1+MAPK1_1+1	1.453324317932129	0.9932132693938912	seen0	biolord
A549_CNN1+UBASH3A_1+1	0.6962674260139465	0.0672402123745996	seen0	biolord
A549_ETS2+CNN1_1+1	1.1086931228637695	0.1455916047561913	seen0	biolord
A549_ETS2+IKZF3_1+1	0.1082544550299644	0.0971794820288778	seen0	biolord
A549_ETS2+MAPK1_1+1	2.3935327529907227	1.6289588502113477	seen0	biolord
A549_ETS2+PRTG_1+1	0.5035299062728882	0.1609641157119767	seen0	biolord
A549_FOSB+IKZF3_1+1	0.6346717476844788	0.3103026439348468	seen0	biolord
A549_FOXA1+FOXL2_1+1	0.154337465763092	0.0393843087367713	seen0	biolord
A549_MAP2K3+IKZF3_1+1	0.8453190326690674	0.5541195870464435	seen0	biolord
A549_MAP2K3+SLC38A2_1+1	1.0565203428268433	0.7144959840225056	seen0	biolord
A549_MAPK1+IKZF3_1+1	0.3075098097324371	0.1164226136033903	seen0	biolord
A549_MAPK1+PRTG_1+1	0.7511745095252991	0.4497261554934084	seen0	biolord
A549_BCL2L11+BAK1_1+1	0.7190487384796143	0.4614889041113201	seen1	biolord
A549_BPGM+SAMD1_1+1	0.1001912876963615	0.0446249187807552	seen1	biolord
A549_BPGM+ZBTB1_1+1	0.0501145236194133	0.0391996317921439	seen1	biolord
A549_C3orf72+FOXL2_1+1	0.2860509157180786	0.1313148493090921	seen1	biolord
A549_CBL+CNN1_1+1	0.29105144739151	0.0591965640778653	seen1	biolord
A549_CBL+UBASH3A_1+1	0.2776263356208801	0.055435168556869	seen1	biolord
A549_CEBPB+CEBPA_1+1	0.0470937602221965	0.0161633462412282	seen1	biolord
A549_CEBPB+MAPK1_1+1	0.3077200055122375	0.1074337831232696	seen1	biolord
A549_CEBPE+CEBPA_1+1	0.0715931057929992	0.0301538939238525	seen1	biolord
A549_CEBPE+CNN1_1+1	0.5964187383651733	0.2441140470327809	seen1	biolord
A549_DUSP9+ETS2_1+1	1.3246169090270996	0.0314630755019607	seen1	biolord
A549_DUSP9+MAPK1_1+1	2.453963279724121	0.2541116909123957	seen1	biolord
A549_DUSP9+PRTG_1+1	0.0210640467703342	0.008552648127079	seen1	biolord
A549_ETS2+CEBPE_1+1	0.8823797702789307	0.5793347174767405	seen1	biolord
A549_ETS2+IGDCC3_1+1	1.8553093671798704	0.1409144594799727	seen1	biolord
A549_ETS2+MAP7D1_1+1	1.6402944326400757	1.360785057360772	seen1	biolord
A549_FEV+ISL2_1+1	0.0944136604666709	0.0478041246533393	seen1	biolord
A549_FOSB+CEBPB_1+1	0.2339602559804916	0.0632395388092845	seen1	biolord
A549_FOSB+CEBPE_1+1	0.1411205381155014	0.0377527358941733	seen1	biolord
A549_FOSB+OSR2_1+1	0.2916513383388519	0.173464663530467	seen1	biolord
A549_FOSB+PTPN12_1+1	0.2577355802059173	0.1441564515698701	seen1	biolord
A549_FOSB+UBASH3B_1+1	1.2090169191360474	0.9683535532531096	seen1	biolord
A549_FOXA1+FOXF1_1+1	0.1411021649837494	0.029578446119558	seen1	biolord
A549_FOXA1+HOXB9_1+1	0.0882570818066597	0.0384799906023545	seen1	biolord
A549_FOXA3+FOXA1_1+1	0.1321809142827987	0.0285914035484893	seen1	biolord
A549_FOXA3+FOXL2_1+1	0.1630278974771499	0.0675624528921616	seen1	biolord
A549_FOXF1+FOXL2_1+1	0.2329286485910415	0.0711819541174918	seen1	biolord
A549_FOXL2+HOXB9_1+1	0.1041276082396507	0.0488379054004326	seen1	biolord
A549_FOXL2+MEIS1_1+1	0.115686222910881	0.0593725575599819	seen1	biolord
A549_IGDCC3+MAPK1_1+1	1.0328844785690308	0.5055360592959914	seen1	biolord
A549_IGDCC3+PRTG_1+1	0.03236735612154	0.017364150378853	seen1	biolord
A549_JUN+CEBPA_1+1	0.1468816548585891	0.0599045222625136	seen1	biolord
A549_KIF18B+KIF2C_1+1	0.5571706295013428	0.2328411999751551	seen1	biolord
A549_KLF1+BAK1_1+1	0.0180263351649045	0.0153198654197694	seen1	biolord
A549_KLF1+CEBPA_1+1	0.2107982039451599	0.1123804106609895	seen1	biolord
A549_KLF1+FOXA1_1+1	0.0920604616403579	0.0752355901786359	seen1	biolord
A549_MAP2K3+ELMSAN1_1+1	0.3449056148529053	0.1266225676517933	seen1	biolord
A549_MAP2K3+MAP2K6_1+1	0.0698700472712516	0.034167502541095	seen1	biolord
A549_MAP2K6+IKZF3_1+1	0.5878918170928955	0.1830583642295096	seen1	biolord
A549_MAPK1+TGFBR2_1+1	1.7488967180252075	1.6456934076704783	seen1	biolord
A549_POU3F2+FOXL2_1+1	0.0441586785018444	0.0170182483270764	seen1	biolord
A549_PTPN12+UBASH3A_1+1	0.2844819128513336	0.0463753654621541	seen1	biolord
A549_SGK1+S1PR2_1+1	0.0991753414273262	0.052473388146609	seen1	biolord
A549_SGK1+TBX2_1+1	0.0866938680410385	0.0312306050327606	seen1	biolord
A549_SGK1+TBX3_1+1	0.0486415922641754	0.020999951797421	seen1	biolord
A549_TGFBR2+ETS2_1+1	3.79197096824646	1.5217509144567885	seen1	biolord
A549_TGFBR2+PRTG_1+1	0.2447575628757476	0.0382504595909267	seen1	biolord
A549_TMSB4X+BAK1_1+1	0.1331370323896408	0.0703418054326903	seen1	biolord
A549_UBASH3B+CNN1_1+1	0.3738669753074646	0.0509782827284652	seen1	biolord
A549_UBASH3B+UBASH3A_1+1	0.1592668890953064	0.0181905756471678	seen1	biolord
A549_ZC3HAV1+CEBPA_1+1	0.2352315932512283	0.0388826697599142	seen1	biolord
A549_ZNF318+FOXL2_1+1	0.1418981850147247	0.0607625817647203	seen1	biolord
A549_CDKN1B+CDKN1A_1+1	0.1492546498775482	0.0060105230659246	seen2	biolord
A549_CDKN1C+CDKN1A_1+1	0.1498290449380874	0.0076184142380952	seen2	biolord
A549_CEBPB+PTPN12_1+1	0.1014498695731163	0.0230950964614748	seen2	biolord
A549_CEBPE+RUNX1T1_1+1	0.3393596708774566	0.0064514717087149	seen2	biolord
A549_DUSP9+KLF1_1+1	0.0422287210822105	0.0180370018315443	seen2	biolord
A549_FEV+MAP7D1_1+1	0.0545905455946922	0.0127905624685809	seen2	biolord
A549_FOXA3+FOXF1_1+1	0.0264594387263059	0.0117418181616812	seen2	biolord
A549_KLF1+TGFBR2_1+1	0.0206022057682275	0.0061627424511243	seen2	biolord
A549_MAP2K6+ELMSAN1_1+1	0.0247147809714078	0.0106749860569834	seen2	biolord
A549_PTPN12+PTPN9_1+1	0.0358589775860309	0.0142543704714626	seen2	biolord
A549_SAMD1+PTPN12_1+1	0.0360317304730415	0.0178231701720505	seen2	biolord
A549_SAMD1+UBASH3B_1+1	0.0304437074810266	0.0161885959096252	seen2	biolord
A549_SET+CEBPE_1+1	0.434043288230896	0.0630540428683161	seen2	biolord
A549_SNAI1+DLX2_1+1	0.3086300492286682	0.1765781824942678	seen2	biolord
A549_UBASH3B+PTPN9_1+1	0.0916565135121345	0.0157280722633004	seen2	biolord
A549_ZC3HAV1+HOXC13_1+1	0.0994709730148315	0.0441396003589034	seen2	biolord
A549_AHR+ctrl_1+1	0.4576242864131927	0.2265703757293522	single	biolord
A549_ARID1A+ctrl_1+1	0.5743159055709839	0.1730492775095626	single	biolord
A549_ARRDC3+ctrl_1+1	0.449782133102417	0.2289222320541739	single	biolord
A549_ATL1+ctrl_1+1	0.3279236853122711	0.0525754939881153	single	biolord
A549_CBFA2T3+ctrl_1+1	0.5407400131225586	0.158385729897418	single	biolord
A549_CDKN1C+ctrl_1+1	0.5337198376655579	0.1402426026761531	single	biolord
A549_CITED1+ctrl_1+1	0.5960623621940613	0.0529186727362684	single	biolord
A549_CKS1B+ctrl_1+1	0.9078101515769958	0.5220225071534514	single	biolord
A549_CLDN6+ctrl_1+1	0.6264539361000061	0.1074642420280724	single	biolord
A549_CNN1+ctrl_1+1	0.5758664011955261	0.1159939017379656	single	biolord
A549_COL1A1+ctrl_1+1	0.4260414242744446	0.0823454699711874	single	biolord
A549_CSRNP1+ctrl_1+1	3.783597707748413	1.776052018336486	single	biolord
A549_FOXO4+ctrl_1+1	0.3875312209129333	0.1066871252842247	single	biolord
A549_GLB1L2+ctrl_1+1	0.8951974511146545	0.4449654406489571	single	biolord
A549_HK2+ctrl_1+1	0.3596677482128143	0.2220715142630069	single	biolord
A549_HOXB9+ctrl_1+1	0.2969176769256592	0.1312270155758597	single	biolord
A549_KIF18B+ctrl_1+1	0.8664677739143372	0.6056484050350264	single	biolord
A549_LYL1+ctrl_1+1	1.0313776731491089	0.9604165428609122	single	biolord
A549_MAP4K3+ctrl_1+1	0.2722894549369812	0.1232373946695588	single	biolord
A549_MAPK1+ctrl_1+1	1.224144458770752	1.6554454394499771	single	biolord
A549_NCL+ctrl_1+1	0.5865488648414612	0.4168498475919477	single	biolord
A549_ctrl+CBFA2T3_1+1	0.5619778037071228	0.1628767717629671	single	biolord
A549_ctrl+CLDN6_1+1	0.6602674722671509	0.1102218374144285	single	biolord
A549_ctrl+CNN1_1+1	0.6501314043998718	0.1085639639059081	single	biolord
A549_ctrl+HOXB9_1+1	0.3163001239299774	0.1386436861939728	single	biolord
A549_ctrl+MAPK1_1+1	1.220921516418457	1.654983949731104	single	biolord
A549_ctrl+PRTG_1+1	0.5949664115905762	0.0728369709686376	single	biolord
A549_ctrl+PTPN12_1+1	0.6042037010192871	0.1865811854077037	single	biolord
A549_ctrl+SET_1+1	0.9280238151550292	0.3556566746956378	single	biolord
A549_ctrl+UBASH3B_1+1	0.7431321740150452	0.3718425878032576	single	biolord
A549_PLK4+ctrl_1+1	0.2593429982662201	0.1789950432721525	single	biolord
A549_PRTG+ctrl_1+1	0.6043587327003479	0.071507753469632	single	biolord
A549_PTPN12+ctrl_1+1	0.560598611831665	0.1760830974963028	single	biolord
A549_SET+ctrl_1+1	0.9223070740699768	0.3493625596383936	single	biolord
A549_UBASH3B+ctrl_1+1	0.7582682967185974	0.4087720421084668	single	biolord
A549_CNN1+MAPK1_1+1	1.0046947002410889	0.551077276468277	seen0	biolord
A549_MAPK1+PRTG_1+1	0.7308249473571777	0.4595188608509488	seen0	biolord
A549_UBASH3B+CNN1_1+1	0.7106100916862488	0.1714967130101286	seen0	biolord
A549_UBASH3B+PTPN12_1+1	0.6311213374137878	0.1800440329825505	seen0	biolord
A549_AHR+FEV_1+1	0.281295508146286	0.1252233060076832	seen1	biolord
A549_AHR+KLF1_1+1	0.0496705509722232	0.0503773729142267	seen1	biolord
A549_CBL+CNN1_1+1	0.3328431248664856	0.0627434061752865	seen1	biolord
A549_CBL+PTPN12_1+1	0.1920542418956756	0.024339476483874	seen1	biolord
A549_CBL+UBASH3B_1+1	0.3247969448566437	0.0284665929430047	seen1	biolord
A549_CDKN1C+CDKN1A_1+1	0.0465010404586792	0.0160549683496356	seen1	biolord
A549_CDKN1C+CDKN1B_1+1	0.0479269847273826	0.0208037542179226	seen1	biolord
A549_CEBPB+MAPK1_1+1	0.2283914983272552	0.077479944739025	seen1	biolord
A549_CEBPB+PTPN12_1+1	0.2960068881511688	0.1366884922608733	seen1	biolord
A549_CEBPE+CNN1_1+1	0.7058932781219482	0.283100201482739	seen1	biolord
A549_CEBPE+PTPN12_1+1	1.167824149131775	0.1165956365875899	seen1	biolord
A549_CNN1+UBASH3A_1+1	0.6922307014465332	0.089891748757509	seen1	biolord
A549_DUSP9+MAPK1_1+1	2.0039219856262207	0.2398452833294868	seen1	biolord
A549_DUSP9+PRTG_1+1	0.0308348834514617	0.0088796592317521	seen1	biolord
A549_ETS2+CNN1_1+1	0.7031169533729553	0.314649058971554	seen1	biolord
A549_ETS2+MAPK1_1+1	0.9758334755897522	0.7841731340158731	seen1	biolord
A549_ETS2+PRTG_1+1	0.6813704967498779	0.4479043164756149	seen1	biolord
A549_FEV+CBFA2T3_1+1	0.2673985362052917	0.0388929602888765	seen1	biolord
A549_FOSB+PTPN12_1+1	0.8795480728149414	0.5551722623349633	seen1	biolord
A549_FOSB+UBASH3B_1+1	1.1612119674682615	0.697401518591505	seen1	biolord
A549_FOXA1+HOXB9_1+1	0.0365295186638832	0.0175912299382616	seen1	biolord
A549_FOXA3+HOXB9_1+1	0.0517718829214572	0.0191159866808448	seen1	biolord
A549_FOXF1+HOXB9_1+1	0.2735438644886017	0.1302082135807722	seen1	biolord
A549_FOXL2+HOXB9_1+1	0.0645845755934715	0.0327960106660611	seen1	biolord
A549_IGDCC3+MAPK1_1+1	0.9039133191108704	0.4909284515306353	seen1	biolord
A549_IGDCC3+PRTG_1+1	0.0341321974992752	0.016594462795183	seen1	biolord
A549_IRF1+SET_1+1	0.2583597600460052	0.2571206798602361	seen1	biolord
A549_KIF18B+KIF2C_1+1	0.5683995485305786	0.2766912753504584	seen1	biolord
A549_KLF1+CLDN6_1+1	0.1288022696971893	0.1049179381734575	seen1	biolord
A549_LYL1+CEBPB_1+1	0.1820493340492248	0.1056202289182692	seen1	biolord
A549_MAPK1+IKZF3_1+1	0.4230475723743438	0.1035175135293684	seen1	biolord
A549_MAPK1+TGFBR2_1+1	1.4916050434112549	1.575119114597328	seen1	biolord
A549_PLK4+STIL_1+1	0.2007490247488021	0.1146593659359496	seen1	biolord
A549_POU3F2+CBFA2T3_1+1	0.1453158110380172	0.0738874046364799	seen1	biolord
A549_PRDM1+CBFA2T3_1+1	0.0587986968457698	0.0236616684123873	seen1	biolord
A549_PTPN12+OSR2_1+1	0.3530499339103699	0.0962233948357607	seen1	biolord
A549_PTPN12+PTPN9_1+1	0.3597574234008789	0.1409491716767661	seen1	biolord
A549_PTPN12+SNAI1_1+1	0.1818346381187439	0.0684644855791702	seen1	biolord
A549_PTPN12+UBASH3A_1+1	0.6458522081375122	0.1180321290157735	seen1	biolord
A549_PTPN12+ZBTB25_1+1	0.1876276731491089	0.025133334856946	seen1	biolord
A549_SAMD1+PTPN12_1+1	0.4714599251747131	0.1131890975520946	seen1	biolord
A549_SAMD1+UBASH3B_1+1	0.4969883859157562	0.0493164875078946	seen1	biolord
A549_SET+CEBPE_1+1	0.4832578897476196	0.2497796420939266	seen1	biolord
A549_SET+KLF1_1+1	0.125702828168869	0.090488224857836	seen1	biolord
A549_SNAI1+UBASH3B_1+1	0.0842707753181457	0.0342731775017455	seen1	biolord
A549_TGFBR2+PRTG_1+1	0.3099521398544311	0.0393524700775742	seen1	biolord
A549_UBASH3B+OSR2_1+1	0.2988658845424652	0.0662575640017166	seen1	biolord
A549_UBASH3B+PTPN9_1+1	0.3462197184562683	0.0887053101323545	seen1	biolord
A549_UBASH3B+UBASH3A_1+1	0.5497139096260071	0.1895071058534085	seen1	biolord
A549_UBASH3B+ZBTB25_1+1	0.2167213857173919	0.0402158076467458	seen1	biolord
A549_ZBTB10+PTPN12_1+1	0.3695057034492492	0.1156883728317552	seen1	biolord
A549_BCL2L11+BAK1_1+1	0.7223052978515625	0.3868694204102212	seen2	biolord
A549_BPGM+ZBTB1_1+1	0.0512490719556808	0.0399615899295895	seen2	biolord
A549_CEBPB+OSR2_1+1	0.0658257156610488	0.0238974059466272	seen2	biolord
A549_CEBPE+RUNX1T1_1+1	0.3393596708774566	0.0064514717087149	seen2	biolord
A549_DUSP9+IGDCC3_1+1	0.1151494458317756	0.0053184404969215	seen2	biolord
A549_DUSP9+SNAI1_1+1	0.0738779306411743	0.0354489861056208	seen2	biolord
A549_ETS2+CEBPE_1+1	0.0744280442595481	0.0253545669838786	seen2	biolord
A549_ETS2+IGDCC3_1+1	0.2573886513710022	0.0941736417589709	seen2	biolord
A549_FEV+ISL2_1+1	0.0824356824159622	0.0166143793612718	seen2	biolord
A549_FOSB+CEBPB_1+1	0.2132811695337295	0.0969961571972817	seen2	biolord
A549_FOSB+OSR2_1+1	0.3086378574371338	0.2052605306598707	seen2	biolord
A549_FOXA3+FOXA1_1+1	0.0416744165122509	0.0136869901325553	seen2	biolord
A549_JUN+CEBPA_1+1	0.028274668380618	0.0076648932881653	seen2	biolord
A549_JUN+CEBPB_1+1	0.0388585925102233	0.0114810212980955	seen2	biolord
A549_KLF1+CEBPA_1+1	0.1992849856615066	0.0121883274987339	seen2	biolord
A549_KLF1+MAP2K6_1+1	0.065011627972126	0.0377880288360756	seen2	biolord
A549_SAMD1+TGFBR2_1+1	0.2966001033782959	0.0491342298919335	seen2	biolord
A549_SAMD1+ZBTB1_1+1	0.0322782658040523	0.012427995687176	seen2	biolord
A549_ZBTB10+SNAI1_1+1	0.5255232453346252	0.1977208822208922	seen2	biolord
A549_AHR+ctrl_1+1	0.6711517572402954	0.4307030264753848	single	biolord
A549_ARID1A+ctrl_1+1	0.5634264945983887	0.1385400125873275	single	biolord
A549_ATL1+ctrl_1+1	0.4878923594951629	0.1135271217208355	single	biolord
A549_C3orf72+ctrl_1+1	0.7422753572463989	0.2927667599869892	single	biolord
A549_CLDN6+ctrl_1+1	0.5670502185821533	0.0729395294765709	single	biolord
A549_FOXF1+ctrl_1+1	1.426413893699646	0.7726340908557177	single	biolord
A549_FOXO4+ctrl_1+1	0.6717538237571716	0.1970619192579761	single	biolord
A549_HOXB9+ctrl_1+1	0.3576016128063202	0.1186696101212874	single	biolord
A549_IGDCC3+ctrl_1+1	0.4600598812103271	0.0590890478342771	single	biolord
A549_JUN+ctrl_1+1	0.5876473188400269	0.1268468351045157	single	biolord
A549_KIF2C+ctrl_1+1	0.2500670552253723	0.13490393711254	single	biolord
A549_LHX1+ctrl_1+1	0.7850273847579956	0.3286799749184865	single	biolord
A549_LYL1+ctrl_1+1	0.6110495328903198	0.3620778100957977	single	biolord
A549_MAML2+ctrl_1+1	1.323198914527893	0.903755720006302	single	biolord
A549_MAP2K3+ctrl_1+1	1.0982435941696167	0.9220596426166594	single	biolord
A549_NCL+ctrl_1+1	0.5005514025688171	0.3016813855501823	single	biolord
A549_ctrl+CLDN6_1+1	0.6076757907867432	0.0807974799608928	single	biolord
A549_ctrl+FOXF1_1+1	1.423369288444519	0.7616407629102468	single	biolord
A549_ctrl+HOXB9_1+1	0.3849763870239258	0.1141201849095523	single	biolord
A549_ctrl+IGDCC3_1+1	0.4427346289157867	0.0619283677078783	single	biolord
A549_ctrl+KIF2C_1+1	0.4799178838729858	0.1490406701341271	single	biolord
A549_ctrl+PRTG_1+1	0.5630820393562317	0.0847634030506014	single	biolord
A549_ctrl+SET_1+1	0.7436025738716125	0.2544732545502484	single	biolord
A549_ctrl+SNAI1_1+1	2.236574649810791	1.260993406031048	single	biolord
A549_ctrl+SPI1_1+1	0.133079782128334	0.0573894989793188	single	biolord
A549_ctrl+TGFBR2_1+1	0.1640030145645141	0.0818887111381627	single	biolord
A549_ctrl+UBASH3A_1+1	0.7433789372444153	0.0758680079597979	single	biolord
A549_PLK4+ctrl_1+1	0.2771680355072021	0.1721307042753324	single	biolord
A549_PRTG+ctrl_1+1	0.5691958069801331	0.0766953553829807	single	biolord
A549_PTPN1+ctrl_1+1	0.5426868200302124	0.0702362512893159	single	biolord
A549_SET+ctrl_1+1	0.7249351143836975	0.2383459939155727	single	biolord
A549_SNAI1+ctrl_1+1	2.689512252807617	1.2247402387438342	single	biolord
A549_SPI1+ctrl_1+1	0.1987864524126052	0.0479437101748772	single	biolord
A549_TGFBR2+ctrl_1+1	0.2378854602575302	0.1099922060966491	single	biolord
A549_TMSB4X+ctrl_1+1	1.1986725330352783	0.602764625713462	single	biolord
A549_UBASH3A+ctrl_1+1	0.4501795470714569	0.0552511834539473	single	biolord
A549_ZC3HAV1+ctrl_1+1	1.2317073345184326	1.36094808956841	single	biolord
A549_FOXF1+HOXB9_1+1	0.2022500783205032	0.0762403742410242	seen0	biolord
A549_IGDCC3+PRTG_1+1	0.2882953286170959	0.0488815937424078	seen0	biolord
A549_TGFBR2+IGDCC3_1+1	0.2030179947614669	0.0522233379888348	seen0	biolord
A549_TGFBR2+PRTG_1+1	0.297616183757782	0.0525945047847926	seen0	biolord
A549_AHR+FEV_1+1	0.3755491375923157	0.1898276888532564	seen1	biolord
A549_AHR+KLF1_1+1	0.0547946467995643	0.0720909585652407	seen1	biolord
A549_BCL2L11+TGFBR2_1+1	0.0929637923836708	0.0362415632989723	seen1	biolord
A549_C3orf72+FOXL2_1+1	0.185641810297966	0.0862542083996231	seen1	biolord
A549_CBL+TGFBR2_1+1	0.0315375588834285	0.0117674130015075	seen1	biolord
A549_CBL+UBASH3A_1+1	0.2066022306680679	0.0350845525972545	seen1	biolord
A549_CEBPE+SPI1_1+1	0.0197136048227548	0.007468020543456	seen1	biolord
A549_CNN1+UBASH3A_1+1	0.0795764029026031	0.0435785121080698	seen1	biolord
A549_DUSP9+IGDCC3_1+1	0.0153005989268422	0.0081439008936285	seen1	biolord
A549_DUSP9+PRTG_1+1	0.025161013007164	0.0077258488163352	seen1	biolord
A549_DUSP9+SNAI1_1+1	0.2164656370878219	0.0920780055457726	seen1	biolord
A549_ETS2+IGDCC3_1+1	0.8219545483589172	0.5103063351998571	seen1	biolord
A549_ETS2+PRTG_1+1	0.8638557195663452	0.5951376654556952	seen1	biolord
A549_FOXA1+FOXF1_1+1	0.1105366349220275	0.0408032243140041	seen1	biolord
A549_FOXA1+HOXB9_1+1	0.0437636487185955	0.0210312254785094	seen1	biolord
A549_FOXA3+FOXF1_1+1	0.0887906402349472	0.0459234891459345	seen1	biolord
A549_FOXA3+HOXB9_1+1	0.0625540018081665	0.0199483345495536	seen1	biolord
A549_FOXF1+FOXL2_1+1	0.189664602279663	0.0596615946560632	seen1	biolord
A549_FOXL2+HOXB9_1+1	0.0653958693146705	0.0299438177025876	seen1	biolord
A549_IGDCC3+MAPK1_1+1	0.3546195924282074	0.1851595439948141	seen1	biolord
A549_IGDCC3+ZBTB25_1+1	0.4948066174983978	0.0770166961010545	seen1	biolord
A549_IRF1+SET_1+1	0.2310149818658828	0.2174002539322828	seen1	biolord
A549_JUN+CEBPA_1+1	0.0178969409316778	0.0051236064173281	seen1	biolord
A549_JUN+CEBPB_1+1	0.1311747431755066	0.0340769176627873	seen1	biolord
A549_KIF18B+KIF2C_1+1	0.2200610041618347	0.0826029765480598	seen1	biolord
A549_KLF1+CLDN6_1+1	0.1066718026995658	0.0885598280547128	seen1	biolord
A549_KLF1+TGFBR2_1+1	0.0259953066706657	0.0084878357647539	seen1	biolord
A549_LHX1+ELMSAN1_1+1	0.4322695732116699	0.1622500310186296	seen1	biolord
A549_LYL1+CEBPB_1+1	0.1756366342306137	0.0954609079053625	seen1	biolord
A549_MAP2K3+ELMSAN1_1+1	0.1728574186563491	0.0553881202358752	seen1	biolord
A549_MAP2K3+IKZF3_1+1	0.0439402908086776	0.0303199303743895	seen1	biolord
A549_MAP2K3+MAP2K6_1+1	0.0936242789030075	0.034716160967946	seen1	biolord
A549_MAP2K3+SLC38A2_1+1	0.4287664592266083	0.1171199502423405	seen1	biolord
A549_MAP2K6+SPI1_1+1	0.4119444787502289	0.1968128005973994	seen1	biolord
A549_MAPK1+PRTG_1+1	0.6921837329864502	0.4220533070620149	seen1	biolord
A549_MAPK1+TGFBR2_1+1	0.0670995935797691	0.029881885740906	seen1	biolord
A549_PLK4+STIL_1+1	0.1687995940446853	0.0845755620393902	seen1	biolord
A549_PTPN12+SNAI1_1+1	0.4850923418998718	0.2225452177226543	seen1	biolord
A549_PTPN12+UBASH3A_1+1	0.06918815523386	0.0367615715367719	seen1	biolord
A549_SAMD1+TGFBR2_1+1	0.033377431333065	0.01468908834795	seen1	biolord
A549_SET+CEBPE_1+1	0.5196652412414551	0.2882287974935025	seen1	biolord
A549_SET+KLF1_1+1	0.1178176999092102	0.070527649957512	seen1	biolord
A549_SNAI1+DLX2_1+1	0.6665792465209961	0.4138210844976129	seen1	biolord
A549_SNAI1+UBASH3B_1+1	0.252884566783905	0.1171628998708911	seen1	biolord
A549_TGFBR2+C19orf26_1+1	0.0915730372071266	0.0336159170037717	seen1	biolord
A549_TGFBR2+ETS2_1+1	0.1091296598315239	0.0301684364676475	seen1	biolord
A549_TMSB4X+BAK1_1+1	1.0858031511306765	0.6246763219241984	seen1	biolord
A549_UBASH3B+UBASH3A_1+1	0.88080894947052	0.0226929408963769	seen1	biolord
A549_ZBTB10+SNAI1_1+1	0.4450607895851135	0.254822004440939	seen1	biolord
A549_ZC3HAV1+CEBPA_1+1	0.0421907231211662	0.0073781483806669	seen1	biolord
A549_ZC3HAV1+CEBPE_1+1	0.73492032289505	0.1045088213868439	seen1	biolord
A549_ZC3HAV1+HOXC13_1+1	0.2531577348709106	0.0589403612539172	seen1	biolord
A549_BPGM+SAMD1_1+1	0.0749114528298378	0.010906241601333	seen2	biolord
A549_CBL+CNN1_1+1	0.1012327820062637	0.0393611902472912	seen2	biolord
A549_CDKN1C+CDKN1B_1+1	0.0767517238855362	0.0058132968842983	seen2	biolord
A549_FOSB+PTPN12_1+1	0.3315970003604889	0.1921617473708465	seen2	biolord
A549_FOXA1+FOXL2_1+1	0.0671965703368187	0.0237836115993559	seen2	biolord
A549_FOXA3+FOXL2_1+1	0.1206862181425094	0.0364467116542073	seen2	biolord
A549_KLF1+BAK1_1+1	0.0171644631773233	0.0143016260908552	seen2	biolord
A549_KLF1+COL2A1_1+1	0.1056030467152595	0.0716116356197744	seen2	biolord
A549_KLF1+MAP2K6_1+1	0.0405691973865032	0.0142590114119229	seen2	biolord
A549_POU3F2+CBFA2T3_1+1	0.0982909724116325	0.0472051803662907	seen2	biolord
A549_PRDM1+CBFA2T3_1+1	0.091381661593914	0.0296877166256308	seen2	biolord
A549_PTPN12+ZBTB25_1+1	0.3263605833053589	0.0616724304854869	seen2	biolord
A549_SAMD1+UBASH3B_1+1	0.0304437074810266	0.0161885959096252	seen2	biolord
A549_SAMD1+ZBTB1_1+1	0.0753437504172325	0.0194491592919803	seen2	biolord
A549_UBASH3B+OSR2_1+1	0.100703626871109	0.04066771955695	seen2	biolord
A549_UBASH3B+ZBTB25_1+1	0.2598690986633301	0.0466541513160336	seen2	biolord
A549_ZBTB10+ELMSAN1_1+1	0.0684657543897628	0.0162690707438741	seen2	biolord
A549_ZBTB10+PTPN12_1+1	0.0699528008699417	0.0351436967284826	seen2	biolord
A549_BPGM+ctrl_1+1	0.591519832611084	0.1014945248607546	single	biolord
A549_C3orf72+ctrl_1+1	0.7049401998519897	0.3133153598755598	single	biolord
A549_C19orf26+ctrl_1+1	0.3715013563632965	0.2127544908689742	single	biolord
A549_CEBPA+ctrl_1+1	0.4335897266864776	0.0595592566533014	single	biolord
A549_CEBPB+ctrl_1+1	0.7301027774810791	0.4919082513079047	single	biolord
A549_CELF2+ctrl_1+1	0.9120445251464844	0.6901689702062868	single	biolord
A549_DLX2+ctrl_1+1	0.5048754811286926	0.1426663948004716	single	biolord
A549_ELMSAN1+ctrl_1+1	0.6639736294746399	0.4642248079180717	single	biolord
A549_HK2+ctrl_1+1	0.589275062084198	0.3863737143110484	single	biolord
A549_HOXB9+ctrl_1+1	0.4196080267429352	0.1538260809029452	single	biolord
A549_IKZF3+ctrl_1+1	0.9391778707504272	0.6624626809498295	single	biolord
A549_KLF1+ctrl_1+1	1.2162798643112185	1.717429853277281	single	biolord
A549_MAP4K5+ctrl_1+1	0.3302290737628937	0.1374210327776381	single	biolord
A549_MAP7D1+ctrl_1+1	1.9960840940475464	1.6367356426781043	single	biolord
A549_MIDN+ctrl_1+1	0.93216872215271	0.6262548961676657	single	biolord
A549_ctrl+C19orf26_1+1	0.396221786737442	0.2470409124944126	single	biolord
A549_ctrl+CEBPA_1+1	0.3565890789031982	0.0602280691964551	single	biolord
A549_ctrl+CEBPB_1+1	0.7402846217155457	0.480078992433846	single	biolord
A549_ctrl+DLX2_1+1	0.5178659558296204	0.1440011846134439	single	biolord
A549_ctrl+ELMSAN1_1+1	0.6633643507957458	0.4800056541571393	single	biolord
A549_ctrl+HOXB9_1+1	0.3836432099342346	0.140445172553882	single	biolord
A549_ctrl+IKZF3_1+1	0.9413843154907228	0.6578421304002404	single	biolord
A549_ctrl+KLF1_1+1	1.2216557264328003	1.6987311934208265	single	biolord
A549_ctrl+MAP7D1_1+1	2.159527063369751	1.5930526737356558	single	biolord
A549_ctrl+PTPN9_1+1	0.4688014686107635	0.2217083313735202	single	biolord
A549_ctrl+RUNX1T1_1+1	3.3140480518341064	1.1266464894451929	single	biolord
A549_ctrl+SAMD1_1+1	0.4275383651256561	0.1163443335390184	single	biolord
A549_ctrl+UBASH3A_1+1	0.3665784001350403	0.1388489718083292	single	biolord
A549_ctrl+ZBTB25_1+1	0.4651784598827362	0.2088514333590865	single	biolord
A549_PTPN1+ctrl_1+1	0.4281273186206817	0.0509697233428596	single	biolord
A549_PTPN9+ctrl_1+1	0.3753960430622101	0.1608575007412582	single	biolord
A549_PTPN13+ctrl_1+1	0.8561704754829407	0.63476019812515	single	biolord
A549_RREB1+ctrl_1+1	0.8343382477760315	0.6168691991479136	single	biolord
A549_RUNX1T1+ctrl_1+1	4.04034423828125	1.0895372894690354	single	biolord
A549_SAMD1+ctrl_1+1	0.3789486289024353	0.0920803947665263	single	biolord
A549_TMSB4X+ctrl_1+1	1.4585599899291992	0.7240358017734252	single	biolord
A549_TP73+ctrl_1+1	0.7779129147529602	0.1485874929931014	single	biolord
A549_TSC22D1+ctrl_1+1	0.9277392625808716	0.4935030231717974	single	biolord
A549_UBASH3A+ctrl_1+1	0.2710082232952118	0.1377975326031446	single	biolord
A549_ZBTB25+ctrl_1+1	0.4428866803646087	0.2105144296074286	single	biolord
A549_BPGM+SAMD1_1+1	0.3669801652431488	0.0827556097647175	seen0	biolord
A549_CEBPB+CEBPA_1+1	0.2708985209465027	0.0788476102752611	seen0	biolord
A549_KLF1+CEBPA_1+1	0.2542110979557037	0.0508694356540218	seen0	biolord
A549_AHR+KLF1_1+1	0.716885507106781	0.8004890998126939	seen1	biolord
A549_BPGM+ZBTB1_1+1	0.0561598166823387	0.0409378027252387	seen1	biolord
A549_C3orf72+FOXL2_1+1	0.2100105285644531	0.0905193876897101	seen1	biolord
A549_CBL+PTPN9_1+1	0.1323290318250656	0.0412123454734683	seen1	biolord
A549_CBL+UBASH3A_1+1	0.2219398319721222	0.03364900033921	seen1	biolord
A549_CEBPB+MAPK1_1+1	0.0415687263011932	0.0275988173671066	seen1	biolord
A549_CEBPB+OSR2_1+1	0.1919697076082229	0.0860706860801201	seen1	biolord
A549_CEBPB+PTPN12_1+1	0.5237360000610352	0.1816676287708105	seen1	biolord
A549_CEBPE+CEBPA_1+1	0.0804885923862457	0.025426190753933	seen1	biolord
A549_CEBPE+CEBPB_1+1	0.1032351702451706	0.0468450504122301	seen1	biolord
A549_CEBPE+KLF1_1+1	1.619482159614563	1.007636520371307	seen1	biolord
A549_CEBPE+RUNX1T1_1+1	0.327941358089447	0.0690567830315558	seen1	biolord
A549_CNN1+UBASH3A_1+1	0.4324743747711181	0.0571688798081595	seen1	biolord
A549_DUSP9+KLF1_1+1	0.3228426575660705	0.1268755842720565	seen1	biolord
A549_ETS2+IKZF3_1+1	1.307588815689087	1.4235263888986085	seen1	biolord
A549_ETS2+MAP7D1_1+1	0.1393904536962509	0.0489790439605712	seen1	biolord
A549_FEV+MAP7D1_1+1	0.0387520380318164	0.018652759026736	seen1	biolord
A549_FOSB+CEBPB_1+1	0.3664326667785644	0.0705932081327773	seen1	biolord
A549_FOSB+IKZF3_1+1	1.1091358661651611	0.9089189477090258	seen1	biolord
A549_FOXA1+HOXB9_1+1	0.1744523495435714	0.0298519819625653	seen1	biolord
A549_FOXA3+HOXB9_1+1	0.5314931869506836	0.1376284922007471	seen1	biolord
A549_FOXF1+HOXB9_1+1	0.1653108745813369	0.0251781865954399	seen1	biolord
A549_FOXL2+HOXB9_1+1	0.1266659051179886	0.0285931909311329	seen1	biolord
A549_IGDCC3+ZBTB25_1+1	0.067212663590908	0.0232514054514467	seen1	biolord
A549_JUN+CEBPA_1+1	0.3036858141422272	0.0852956137387082	seen1	biolord
A549_JUN+CEBPB_1+1	0.2926166653633117	0.1166425615738262	seen1	biolord
A549_KLF1+BAK1_1+1	1.2076764106750488	1.6759239165839972	seen1	biolord
A549_KLF1+CLDN6_1+1	0.3254272639751434	0.1463951466830622	seen1	biolord
A549_KLF1+COL2A1_1+1	0.2558196783065796	0.1775086827110499	seen1	biolord
A549_KLF1+FOXA1_1+1	0.895969808101654	0.8058778365957551	seen1	biolord
A549_KLF1+MAP2K6_1+1	1.2331699132919312	1.197238920838572	seen1	biolord
A549_KLF1+TGFBR2_1+1	0.8803930878639221	0.4149138070060871	seen1	biolord
A549_LHX1+ELMSAN1_1+1	0.1551967710256576	0.0751453327247873	seen1	biolord
A549_LYL1+CEBPB_1+1	0.5922033190727234	0.2742296073702164	seen1	biolord
A549_MAP2K3+ELMSAN1_1+1	0.2993088960647583	0.0906496159732341	seen1	biolord
A549_MAP2K3+IKZF3_1+1	0.8159089088439941	0.3707278445290285	seen1	biolord
A549_MAP2K6+ELMSAN1_1+1	0.3492322862148285	0.1307715338069215	seen1	biolord
A549_MAP2K6+IKZF3_1+1	0.9191858172416688	0.6198138933395967	seen1	biolord
A549_MAPK1+IKZF3_1+1	1.526535987854004	1.018472961914085	seen1	biolord
A549_PTPN12+PTPN9_1+1	0.0358539000153541	0.0204040266107767	seen1	biolord
A549_PTPN12+UBASH3A_1+1	0.0880606174468994	0.0111910132691264	seen1	biolord
A549_PTPN12+ZBTB25_1+1	0.0660471394658088	0.0098223860259167	seen1	biolord
A549_SAMD1+PTPN12_1+1	0.0910083949565887	0.0233629117137752	seen1	biolord
A549_SAMD1+TGFBR2_1+1	0.204306349158287	0.0445210105681326	seen1	biolord
A549_SAMD1+UBASH3B_1+1	0.142962172627449	0.0186551865190267	seen1	biolord
A549_SAMD1+ZBTB1_1+1	0.0208484940230846	0.0143813432659953	seen1	biolord
A549_SET+KLF1_1+1	1.1878690719604492	0.7516133884200826	seen1	biolord
A549_SNAI1+DLX2_1+1	0.1329971551895141	0.0669105809065513	seen1	biolord
A549_TGFBR2+C19orf26_1+1	0.3102683126926422	0.1592804760730359	seen1	biolord
A549_TMSB4X+BAK1_1+1	0.982833206653595	0.6485976922558621	seen1	biolord
A549_UBASH3B+PTPN9_1+1	0.1065881326794624	0.0560539994621649	seen1	biolord
A549_UBASH3B+UBASH3A_1+1	0.030813068151474	0.0112271897960454	seen1	biolord
A549_UBASH3B+ZBTB25_1+1	0.1376722007989883	0.0184503131749806	seen1	biolord
A549_ZBTB10+DLX2_1+1	0.641486406326294	0.3451946196146309	seen1	biolord
A549_ZBTB10+ELMSAN1_1+1	0.3656908869743347	0.1778061847144272	seen1	biolord
A549_ZC3HAV1+CEBPA_1+1	0.3566555380821228	0.0515237676445394	seen1	biolord
A549_CDKN1B+CDKN1A_1+1	0.1492546498775482	0.0060105230659246	seen2	biolord
A549_CDKN1C+CDKN1A_1+1	0.1498290449380874	0.0076184142380952	seen2	biolord
A549_CEBPE+SPI1_1+1	0.0260635167360305	0.0122575927525758	seen2	biolord
A549_CNN1+MAPK1_1+1	0.3274282217025757	0.0719379689544439	seen2	biolord
A549_DUSP9+IGDCC3_1+1	0.1151494458317756	0.0053184404969215	seen2	biolord
A549_DUSP9+MAPK1_1+1	0.6768736839294434	0.0357934175990521	seen2	biolord
A549_FOSB+OSR2_1+1	0.0487874075770378	0.032399627380073	seen2	biolord
A549_FOXA1+FOXF1_1+1	0.0607503354549407	0.0225070230662822	seen2	biolord
A549_IRF1+SET_1+1	0.0440594851970672	0.0285717977458261	seen2	biolord
A549_MAPK1+PRTG_1+1	0.1821972727775573	0.0774489706382155	seen2	biolord
A549_POU3F2+FOXL2_1+1	0.0536562390625476	0.019773687236011	seen2	biolord
A549_PRDM1+CBFA2T3_1+1	0.0777377486228942	0.0384183507412672	seen2	biolord
A549_SGK1+S1PR2_1+1	0.3708844780921936	0.2703240934060886	seen2	biolord
A549_UBASH3B+CNN1_1+1	0.3926633298397064	0.0551238448388176	seen2	biolord
A549_UBASH3B+OSR2_1+1	0.100703626871109	0.04066771955695	seen2	biolord
A549_ZBTB10+PTPN12_1+1	0.1556117236614227	0.0660558943054638	seen2	biolord
A549_ZC3HAV1+HOXC13_1+1	0.0994709730148315	0.0441396003589034	seen2	biolord
A549_ZNF318+FOXL2_1+1	0.1304719299077987	0.062720572866965	seen2	biolord
DUSP9+ctrl	0.559585690498352	0.1508955889512435	single	GEARS
BCORL1+ctrl	0.7261762022972107	0.3926514202030375	single	GEARS
MEIS1+ctrl	0.4047760963439941	0.1745340360794216	single	GEARS
CBL+ctrl	0.6235688328742981	0.2007315546215977	single	GEARS
SLC4A1+ctrl	1.0935354232788086	1.10947396280244	single	GEARS
COL2A1+ctrl	0.7238534092903137	0.2241241631563753	single	GEARS
S1PR2+ctrl	0.7042379379272461	0.2094937793444842	single	GEARS
CELF2+ctrl	1.0749304294586182	1.2449417068855837	single	GEARS
CDKN1A+ctrl	0.6506426930427551	0.1749362105438194	single	GEARS
ctrl+MEIS1	0.395361065864563	0.1850615309085697	single	GEARS
CKS1B+ctrl	0.8383416533470154	0.2903595118841622	single	GEARS
PRTG+ctrl	0.5249678492546082	0.0631212055413925	single	GEARS
C3orf72+ctrl	0.6303515434265137	0.1316796373575925	single	GEARS
FOXL2+ctrl	0.5047473311424255	0.1841657891636714	single	GEARS
ctrl+CDKN1A	0.6749025583267212	0.1979400495347363	single	GEARS
ARID1A+ctrl	0.7148137092590332	0.2020234703668393	single	GEARS
ctrl+COL2A1	0.7262070178985596	0.2024890329921618	single	GEARS
BCL2L11+ctrl	0.4675109088420868	0.2120484421029687	single	GEARS
OSR2+ctrl	1.0868711471557615	1.4311722228158033	single	GEARS
ctrl+SPI1	0.3277620673179626	0.0914014697773382	single	GEARS
CEBPB+ctrl	0.207039013504982	0.1479779807268642	single	GEARS
ctrl+PRTG	0.5174419283866882	0.0685089782055001	single	GEARS
CDKN1B+ctrl	0.5009819865226746	0.0458630444481968	single	GEARS
JUN+ctrl	0.6093575358390808	0.2847481309145223	single	GEARS
ZBTB10+ctrl	0.7703828811645508	0.4011355989205185	single	GEARS
PTPN13+ctrl	0.7913509607315063	0.3236510390415787	single	GEARS
PTPN9+ctrl	0.2628386616706848	0.130091733764857	single	GEARS
ctrl+CEBPB	0.1963061243295669	0.1109748313792806	single	GEARS
PRDM1+ctrl	0.7617413401603699	0.1003751029493287	single	GEARS
ctrl+PTPN9	0.3585996329784393	0.1915428394568152	single	GEARS
ctrl+OSR2	1.1125872135162354	1.4575299548814655	single	GEARS
ctrl+FOXL2	0.4913398623466491	0.1703809844329953	single	GEARS
SPI1+ctrl	0.4050086438655853	0.0665202343952842	single	GEARS
EGR1+ctrl	0.593316376209259	0.3055098957847804	single	GEARS
CDKN1C+ctrl	0.6562402844429016	0.2053029832895845	single	GEARS
ctrl+CDKN1B	0.4120007753372192	0.0650460654869675	single	GEARS
CBL+PTPN9	0.1822231858968734	0.0255103668896481	seen0	GEARS
DUSP9+PRTG	0.2759117782115936	0.0357939947716658	seen0	GEARS
FOXL2+MEIS1	0.2188383489847183	0.0948161687119863	seen0	GEARS
CEBPB+OSR2	0.4507517516613006	0.1685108001111075	seen0	GEARS
JUN+CEBPB	0.2699799835681915	0.0164038165457895	seen0	GEARS
CDKN1C+CDKN1B	0.3789480030536651	0.1053710053674876	seen0	GEARS
CDKN1C+CDKN1A	0.4168879091739654	0.1009029217530042	seen0	GEARS
CDKN1B+CDKN1A	0.3402179181575775	0.0693930491397623	seen0	GEARS
C3orf72+FOXL2	0.3527718484401703	0.1119241892557738	seen0	GEARS
MAP2K6+SPI1	0.5735547542572021	0.1207130290567874	seen1	GEARS
DUSP9+MAPK1	0.9202702641487122	0.6690995584358461	seen1	GEARS
UBASH3B+OSR2	1.3186163902282717	1.3022490650764666	seen1	GEARS
DUSP9+ETS2	0.900924801826477	0.4108907207337324	seen1	GEARS
ZNF318+FOXL2	0.2529599368572235	0.1095660779392346	seen1	GEARS
UBASH3B+PTPN9	0.0852223709225654	0.0470428359694778	seen1	GEARS
JUN+CEBPA	0.1145689636468887	0.0068070613779127	seen1	GEARS
MAPK1+PRTG	0.8645028471946716	0.7022253860486671	seen1	GEARS
KLF1+COL2A1	0.8057715892791748	0.4342459300532937	seen1	GEARS
PTPN12+OSR2	1.057498812675476	0.8769067041575909	seen1	GEARS
POU3F2+FOXL2	0.2319853603839874	0.0459119310835376	seen1	GEARS
BCL2L11+TGFBR2	0.2795657217502594	0.1003289804211817	seen1	GEARS
CEBPB+CEBPA	0.0233475547283887	0.0040613098535686	seen1	GEARS
PTPN12+PTPN9	0.0625281929969787	0.0281419913881109	seen1	GEARS
FOSB+CEBPB	0.2741864323616028	0.0291551970876753	seen1	GEARS
BCL2L11+BAK1	0.9426848888397216	0.5861380384849326	seen1	GEARS
CBL+CNN1	0.1377399563789367	0.0234848477339255	seen1	GEARS
ZBTB10+PTPN12	0.3238050639629364	0.0319397923085489	seen1	GEARS
CBL+UBASH3B	0.3508297502994537	0.0126059237372828	seen1	GEARS
CEBPB+PTPN12	0.6982337236404419	0.2617632457986474	seen1	GEARS
CEBPB+MAPK1	0.1370815336704254	0.0366462273814249	seen1	GEARS
DUSP9+IGDCC3	0.1897557377815246	0.0558890561806038	seen1	GEARS
CBL+PTPN12	0.1317925304174423	0.0101300373789854	seen1	GEARS
SGK1+S1PR2	0.3783142268657684	0.1373814107646467	seen1	GEARS
DUSP9+KLF1	0.352177619934082	0.1026202836972061	seen1	GEARS
CEBPE+SPI1	0.3873679339885711	0.0142640308476984	seen1	GEARS
CBL+TGFBR2	0.555543839931488	0.155706247605849	seen1	GEARS
FOXA1+FOXL2	0.1947420537471771	0.0321131441742181	seen1	GEARS
FOXF1+FOXL2	0.3538727760314941	0.0999811185174621	seen1	GEARS
ETS2+PRTG	0.8970499038696289	0.6213769540190697	seen1	GEARS
LYL1+CEBPB	0.6040465831756592	0.2899266411259305	seen1	GEARS
DUSP9+SNAI1	0.4051944613456726	0.0754524122457951	seen1	GEARS
TGFBR2+PRTG	0.3620944321155548	0.0351351471617817	seen1	GEARS
FOSB+OSR2	0.684727668762207	0.2555534642306156	seen1	GEARS
FOXL2+HOXB9	0.1696680635213852	0.0405219947570003	seen1	GEARS
ZBTB10+ELMSAN1	0.4922323524951935	0.1260331906087231	seen1	GEARS
ZBTB10+SNAI1	0.5806123614311218	0.1681013145716861	seen1	GEARS
CEBPE+CEBPB	0.1324992924928665	0.014545674144756	seen1	GEARS
PRDM1+CBFA2T3	0.7643707990646362	0.3164557073032483	seen1	GEARS
FOXA3+FOXL2	0.2742578387260437	0.0827577094896696	seen1	GEARS
ZBTB10+DLX2	0.6451942920684814	0.1940743648083298	seen1	GEARS
CBL+UBASH3A	0.3230357766151428	0.0256038852967321	seen1	GEARS
[truncated: 474 more rows]
