# Supplementary material for: Scouter predicts transcriptional responses to genetic perturbations with large language model embeddings
Source: Nat Comput Sci. 2025 Dec 5;6(1):21–8. doi: 10.1038/s43588-025-00912-8 (PMC12855003; doi:10.1038/s43588-025-00912-8)
Supplement: Supplementary file 4 — Numerical source data for Fig. 2. [file 43588_2025_912_MOESM4_ESM.zip › Source_Data_Fig2/Source_Data_Fig2o.csv]

	MSE	split	subgroup	Method
ETS2+TGFBR2	0.008914582431316376	1	seen2	Scouter
ELMSAN1+ctrl	0.013159655034542084	1	single	Scouter
PTPN12+UBASH3B	0.010630501434206963	1	seen1	Scouter
ETS2+IGDCC3	0.021994229406118393	1	seen2	Scouter
KLF1+ctrl	0.03215953707695007	1	single	Scouter
BAK1+ctrl	0.010203559882938862	1	single	Scouter
LHX1+ctrl	0.02212711051106453	1	single	Scouter
DUSP9+MAPK1	0.017514510080218315	1	seen1	Scouter
COL2A1+ctrl	0.09602611511945724	1	single	Scouter
UBASH3B+ctrl	0.016174860298633575	1	single	Scouter
CEBPE+SET	0.10138218104839325	1	seen2	Scouter
PTPN9+UBASH3B	0.01564009301364422	1	seen1	Scouter
S1PR2+ctrl	0.05037020519375801	1	single	Scouter
CELF2+ctrl	0.1347891241312027	1	single	Scouter
MAP4K3+ctrl	0.04085354879498482	1	single	Scouter
CDKN1A+ctrl	0.020391307771205902	1	single	Scouter
MAPK1+ctrl	0.03314141929149628	1	single	Scouter
IKZF3+ctrl	0.01551953237503767	1	single	Scouter
HOXC13+ctrl	0.031622953712940216	1	single	Scouter
BCL2L11+TGFBR2	0.017380107194185257	1	seen2	Scouter
AHR+KLF1	0.02302471548318863	1	seen1	Scouter
PLK4+ctrl	0.008617879822850227	1	single	Scouter
FOXL2+ctrl	0.0161729883402586	1	single	Scouter
CEBPE+FOSB	0.14101000130176544	1	seen2	Scouter
CEBPA+ctrl	0.19180694222450256	1	single	Scouter
CEBPB+FOSB	0.2196170836687088	1	seen1	Scouter
KLF1+SET	0.1854044795036316	1	seen1	Scouter
CNN1+UBASH3A	0.2145572006702423	1	seen2	Scouter
ELMSAN1+MAP2K6	0.010200483724474907	1	seen1	Scouter
CEBPA+KLF1	0.10395153611898422	1	seen0	Scouter
IGDCC3+TGFBR2	0.01689130626618862	1	seen2	Scouter
SAMD1+ZBTB1	0.08888183534145355	1	seen1	Scouter
NCL+ctrl	0.011438113637268543	1	single	Scouter
OSR2+ctrl	0.05684282258152962	1	single	Scouter
SPI1+ctrl	0.024313943460583687	1	single	Scouter
CEBPB+ctrl	0.08692819625139236	1	single	Scouter
CEBPB+OSR2	0.06586628407239914	1	seen0	Scouter
ETS2+MAP7D1	0.06216968223452568	1	seen2	Scouter
AHR+FEV	0.07219792157411575	1	seen2	Scouter
KLF1+TGFBR2	0.033726368099451065	1	seen1	Scouter
PRDM1+ctrl	0.023130228742957115	1	single	Scouter
FOSB+OSR2	0.10865651816129684	1	seen1	Scouter
C19orf26+TGFBR2	0.05635508894920349	1	seen2	Scouter
CDKN1A+CDKN1C	0.03942417353391647	1	seen1	Scouter
FOXA1+FOXF1	0.006292191334068775	1	seen2	Scouter
IGDCC3+PRTG	0.07838653028011322	1	seen2	Scouter
C3orf72+FOXL2	0.036775343120098114	1	seen1	Scouter
TSC22D1+ctrl	0.04047231748700142	2	single	Scouter
MAML2+ctrl	0.055454619228839874	2	single	Scouter
CEBPE+ctrl	0.07197640836238861	2	single	Scouter
SGK1+TBX3	0.01834840327501297	2	seen2	Scouter
FOXA1+ctrl	0.013098927214741707	2	single	Scouter
FOXA1+FOXA3	0.016067862510681152	2	seen1	Scouter
BCORL1+ctrl	0.07538792490959167	2	single	Scouter
GLB1L2+ctrl	0.20858459174633026	2	single	Scouter
KLF1+ctrl	0.0189767237752676	2	single	Scouter
IKZF3+MAP2K6	0.015320087783038616	2	seen2	Scouter
CBL+ctrl	0.021927330642938614	2	single	Scouter
ETS2+ctrl	0.026027416810393333	2	single	Scouter
LHX1+ctrl	0.013678809627890587	2	single	Scouter
ZNF318+ctrl	0.024962708353996277	2	single	Scouter
DUSP9+MAPK1	0.05610903725028038	2	seen2	Scouter
SLC6A9+ctrl	0.08727443218231201	2	single	Scouter
DUSP9+ETS2	0.08034291863441467	2	seen1	Scouter
CEBPE+SET	0.0421769805252552	2	seen0	Scouter
PTPN9+UBASH3B	0.026384994387626648	2	seen2	Scouter
CELF2+ctrl	0.10332850366830826	2	single	Scouter
COL2A1+KLF1	0.04475874826312065	2	seen1	Scouter
IKZF3+MAPK1	0.013678851537406445	2	seen2	Scouter
CKS1B+ctrl	0.36663129925727844	2	single	Scouter
FOXF1+ctrl	0.0024806091096252203	2	single	Scouter
MAPK1+TGFBR2	0.0044797551818192005	2	seen2	Scouter
PTPN12+SNAI1	0.005102602299302816	2	seen1	Scouter
KMT2A+ctrl	0.06156644597649574	2	single	Scouter
IGDCC3+TGFBR2	0.005887829232960939	2	seen2	Scouter
TMSB4X+ctrl	0.00941433385014534	2	single	Scouter
FOXA3+HOXB9	0.012917079031467438	2	seen2	Scouter
CNNM4+ctrl	0.1852450668811798	2	single	Scouter
PTPN12+ZBTB10	0.015753494575619698	2	seen2	Scouter
CBL+UBASH3B	0.06085081025958061	2	seen1	Scouter
CEBPB+PTPN12	0.021197335794568062	2	seen2	Scouter
ZC3HAV1+ctrl	0.025984453037381172	2	single	Scouter
ETS2+MAPK1	0.10010071098804474	2	seen1	Scouter
DUSP9+IGDCC3	0.007932446897029877	2	seen2	Scouter
S1PR2+SGK1	0.054906826466321945	2	seen2	Scouter
NIT1+ctrl	0.28278860449790955	2	single	Scouter
FOXA1+FOXL2	0.010517919436097145	2	seen1	Scouter
FOXF1+FOXL2	0.024916432797908783	2	seen1	Scouter
AHR+FEV	0.19008588790893555	2	seen2	Scouter
CBFA2T3+FEV	0.11125648766756058	2	seen2	Scouter
CITED1+ctrl	0.14634443819522858	2	single	Scouter
BPGM+ZBTB1	0.017630580812692642	2	seen2	Scouter
DLX2+SNAI1	0.09606657177209854	2	seen1	Scouter
TSC22D1+ctrl	0.052740227431058884	3	single	Scouter
SGK1+TBX3	0.05871007218956947	3	seen1	Scouter
MAP2K6+SPI1	0.09609180688858032	3	seen2	Scouter
ELMSAN1+ctrl	0.00751124182716012	3	single	Scouter
MEIS1+ctrl	0.003121050540357828	3	single	Scouter
KLF1+ctrl	0.02308567799627781	3	single	Scouter
CBL+ctrl	0.03867116570472717	3	single	Scouter
FOXA1+KLF1	0.04569664224982262	3	seen1	Scouter
TBX2+TBX3	0.15144029259681702	3	seen1	Scouter
DUSP9+MAPK1	0.03524171561002731	3	seen2	Scouter
UBASH3B+ctrl	0.009801593609154224	3	single	Scouter
MIDN+ctrl	0.2548598051071167	3	single	Scouter
UBASH3B+ZBTB25	0.007970555685460567	3	seen1	Scouter
DUSP9+ETS2	0.05235335975885391	3	seen2	Scouter
PTPN9+UBASH3B	0.03200165182352066	3	seen1	Scouter
CNN1+ctrl	0.00772033492103219	3	single	Scouter
TBX2+ctrl	0.14530429244041443	3	single	Scouter
IER5L+ctrl	0.18117982149124146	3	single	Scouter
TP73+ctrl	1.4628785848617554	3	single	Scouter
CEBPE+ETS2	0.031313829123973846	3	seen2	Scouter
HOXC13+ctrl	0.03069239854812622	3	single	Scouter
IKZF3+MAPK1	0.010520684532821178	3	seen2	Scouter
ELMSAN1+LHX1	0.026775654405355453	3	seen1	Scouter
CKS1B+ctrl	0.3405105471611023	3	single	Scouter
KIF18B+KIF2C	0.008814593777060509	3	seen2	Scouter
COL1A1+ctrl	0.09679387509822845	3	single	Scouter
ZBTB1+ctrl	0.044051408767700195	3	single	Scouter
CNN1+MAPK1	0.006769942119717598	3	seen1	Scouter
LYL1+ctrl	0.041684530675411224	3	single	Scouter
BAK1+BCL2L11	0.0033142298925668	3	seen2	Scouter
IGDCC3+ctrl	0.011796306818723679	3	single	Scouter
IGDCC3+TGFBR2	0.009281906299293041	3	seen0	Scouter
IRF1+SET	0.05861463397741318	3	seen2	Scouter
ARID1A+ctrl	0.10897944122552872	3	single	Scouter
FOXF1+HOXB9	0.005384974181652069	3	seen2	Scouter
STIL+ctrl	0.003503345651552081	3	single	Scouter
FOXA1+FOXL2	0.003047483740374446	3	seen2	Scouter
CEBPB+LYL1	0.08594293147325516	3	seen1	Scouter
RHOXF2BB+SET	0.034571606665849686	3	seen2	Scouter
PRDM1+ctrl	0.033190757036209106	3	single	Scouter
ELMSAN1+ZBTB10	0.0311972014605999	3	seen1	Scouter
BPGM+ZBTB1	0.026817193254828453	3	seen1	Scouter
CEBPB+CEBPE	0.038072556257247925	3	seen2	Scouter
CDKN1A+CDKN1C	0.015895619988441467	3	seen1	Scouter
CDKN1C+ctrl	0.047422394156455994	3	single	Scouter
MAML2+ctrl	0.05111250653862953	4	single	Scouter
ELMSAN1+ctrl	0.016547048464417458	4	single	Scouter
PTPN12+UBASH3B	0.03239983320236206	4	seen1	Scouter
ETS2+IGDCC3	0.021573586389422417	4	seen2	Scouter
IKZF3+MAP2K6	0.017363980412483215	4	seen2	Scouter
TBX3+ctrl	0.030372316017746925	4	single	Scouter
UBASH3B+ctrl	0.003463342087343335	4	single	Scouter
MIDN+ctrl	0.312097430229187	4	single	Scouter
IER5L+ctrl	0.1915423721075058	4	single	Scouter
COL2A1+KLF1	0.04924427717924118	4	seen2	Scouter
IKZF3+MAPK1	0.007351336535066366	4	seen2	Scouter
CKS1B+ctrl	0.3393855094909668	4	single	Scouter
FOXA3+ctrl	0.00515293562784791	4	single	Scouter
KIF18B+KIF2C	0.008451490662992	4	seen2	Scouter
ZBTB1+ctrl	0.07080879807472229	4	single	Scouter
BPGM+ctrl	0.03635913133621216	4	single	Scouter
LYL1+ctrl	0.04066213220357895	4	single	Scouter
SGK1+ctrl	0.01720840111374855	4	single	Scouter
MAPK1+TGFBR2	0.010353500954806805	4	seen1	Scouter
PTPN12+PTPN9	0.0112379165366292	4	seen1	Scouter
KMT2A+ctrl	0.04538103938102722	4	single	Scouter
BAK1+BCL2L11	0.003424439812079072	4	seen2	Scouter
TMSB4X+ctrl	0.01312664058059454	4	single	Scouter
ELMSAN1+MAP2K3	0.0215211920440197	4	seen1	Scouter
ARID1A+ctrl	0.14961569011211395	4	single	Scouter
NCL+ctrl	0.019228579476475716	4	single	Scouter
HOXC13+ZC3HAV1	0.006612412165850401	4	seen2	Scouter
CBL+CNN1	0.07405427098274231	4	seen2	Scouter
CNN1+UBASH3B	0.14001436531543732	4	seen1	Scouter
CEBPB+ctrl	0.014889170415699482	4	single	Scouter
CBL+PTPN12	0.00954337790608406	4	seen2	Scouter
CEBPB+OSR2	0.024857297539711	4	seen1	Scouter
ATL1+ctrl	0.3442695140838623	4	single	Scouter
TGFBR2+ctrl	0.006562250666320324	4	single	Scouter
PTPN13+ctrl	0.1531953662633896	4	single	Scouter
CBL+TGFBR2	0.00848390907049179	4	seen1	Scouter
FOXF1+FOXL2	0.035641420632600784	4	seen2	Scouter
ETS2+PRTG	0.008440626785159111	4	seen2	Scouter
CEBPB+LYL1	0.07914409041404724	4	seen0	Scouter
CITED1+ctrl	0.0696137323975563	4	single	Scouter
FOSB+IKZF3	0.045680783689022064	4	seen2	Scouter
CEBPB+CEBPE	0.1387985795736313	4	seen1	Scouter
CBFA2T3+PRDM1	0.051569532603025436	4	seen2	Scouter
CEBPA+ZC3HAV1	0.08346549421548843	4	seen2	Scouter
CDKN1A+CDKN1C	0.01676311157643795	4	seen2	Scouter
DLX2+SNAI1	0.06058681011199951	4	seen2	Scouter
CEBPE+ctrl	0.12130624055862427	5	single	Scouter
FOXA1+FOXA3	0.011607793159782887	5	seen1	Scouter
MEIS1+ctrl	0.0063478960655629635	5	single	Scouter
RREB1+ctrl	0.3291964828968048	5	single	Scouter
DUSP9+MAPK1	0.04903791472315788	5	seen2	Scouter
MIDN+ctrl	0.3110853135585785	5	single	Scouter
HES7+ctrl	0.3665083646774292	5	single	Scouter
S1PR2+ctrl	0.27497199177742004	5	single	Scouter
IGDCC3+MAPK1	0.0178588405251503	5	seen2	Scouter
CELF2+ctrl	0.11177487671375275	5	single	Scouter
CDKN1A+ctrl	0.019431177526712418	5	single	Scouter
UBASH3A+UBASH3B	0.07947476208209991	5	seen2	Scouter
MAP2K3+MAP2K6	0.0070704189129173756	5	seen1	Scouter
FOSB+ctrl	0.018095653504133224	5	single	Scouter
BAK1+TMSB4X	0.0033534388057887554	5	seen2	Scouter
HOXB9+ctrl	0.009025494568049908	5	single	Scouter
ELMSAN1+LHX1	0.0186872910708189	5	seen2	Scouter
CKS1B+ctrl	0.44951003789901733	5	single	Scouter
FOXA3+ctrl	0.004085096064954996	5	single	Scouter
PTPN12+UBASH3A	0.0718628391623497	5	seen2	Scouter
FEV+MAP7D1	0.01572291925549507	5	seen2	Scouter
MAP2K6+ctrl	0.009122240357100964	5	single	Scouter
ELMSAN1+MAP2K6	0.008561215363442898	5	seen1	Scouter
CEBPA+KLF1	0.0785415768623352	5	seen2	Scouter
CEBPE+CNN1	0.019225066527724266	5	seen1	Scouter
BCL2L11+ctrl	0.0024331079330295324	5	single	Scouter
STIL+ctrl	0.012502801604568958	5	single	Scouter
DUSP9+IGDCC3	0.042751867324113846	5	seen2	Scouter
S1PR2+SGK1	0.3023095428943634	5	seen1	Scouter
NIT1+ctrl	0.2172086536884308	5	single	Scouter
CDKN1B+ctrl	0.007356185466051102	5	single	Scouter
CLDN6+KLF1	0.0757155567407608	5	seen1	Scouter
JUN+ctrl	0.04544910788536072	5	single	Scouter
ZBTB10+ctrl	0.014272214844822884	5	single	Scouter
ETS2+PRTG	0.010933986864984035	5	seen2	Scouter
KLF1+TGFBR2	0.00907318014651537	5	seen2	Scouter
ETS2+IKZF3	0.03392929956316948	5	seen2	Scouter
PTPN9+ctrl	0.009068265557289124	5	single	Scouter
RHOXF2BB+ZBTB25	0.03621389716863632	5	seen2	Scouter
RHOXF2BB+SET	0.03000122308731079	5	seen2	Scouter
HK2+ctrl	0.027617009356617928	5	single	Scouter
BPGM+ZBTB1	0.0675547793507576	5	seen2	Scouter
CEBPB+CEBPE	0.11132846027612686	5	seen1	Scouter
CEBPA+ZC3HAV1	0.042275551706552505	5	seen2	Scouter
FOXA1+FOXF1	0.005527102388441563	5	seen1	Scouter
CDKN1A+CDKN1B	0.025773609057068825	5	seen0	Scouter
DUSP9+ctrl	0.37611475586891174	1	single	GEARS
BCORL1+ctrl	0.06482835114002228	1	single	GEARS
MEIS1+ctrl	0.02369626611471176	1	single	GEARS
CBL+ctrl	0.1580987572669983	1	single	GEARS
SLC4A1+ctrl	0.3104221522808075	1	single	GEARS
COL2A1+ctrl	0.26346510648727417	1	single	GEARS
S1PR2+ctrl	0.29541030526161194	1	single	GEARS
CELF2+ctrl	0.14513520896434784	1	single	GEARS
CDKN1A+ctrl	0.1956445276737213	1	single	GEARS
ctrl+MEIS1	0.020498119294643402	1	single	GEARS
CKS1B+ctrl	0.30704355239868164	1	single	GEARS
PRTG+ctrl	0.27401965856552124	1	single	GEARS
C3orf72+ctrl	0.14325261116027832	1	single	GEARS
FOXL2+ctrl	0.07295562326908112	1	single	GEARS
ctrl+CDKN1A	0.23534095287322998	1	single	GEARS
ARID1A+ctrl	0.2620983421802521	1	single	GEARS
ctrl+COL2A1	0.28928297758102417	1	single	GEARS
BCL2L11+ctrl	0.003830938832834363	1	single	GEARS
OSR2+ctrl	0.4604877531528473	1	single	GEARS
ctrl+SPI1	0.1682007908821106	1	single	GEARS
CEBPB+ctrl	0.11083102226257324	1	single	GEARS
ctrl+PRTG	0.2553107738494873	1	single	GEARS
CDKN1B+ctrl	0.11434204876422882	1	single	GEARS
JUN+ctrl	0.1774095743894577	1	single	GEARS
ZBTB10+ctrl	0.3129086494445801	1	single	GEARS
PTPN13+ctrl	0.13922981917858124	1	single	GEARS
PTPN9+ctrl	0.025877241045236588	1	single	GEARS
ctrl+CEBPB	0.1187102347612381	1	single	GEARS
PRDM1+ctrl	0.656801164150238	1	single	GEARS
ctrl+PTPN9	0.03888878598809242	1	single	GEARS
ctrl+OSR2	0.3745943605899811	1	single	GEARS
ctrl+FOXL2	0.06918992847204208	1	single	GEARS
SPI1+ctrl	0.3334543704986572	1	single	GEARS
EGR1+ctrl	0.0803113579750061	1	single	GEARS
CDKN1C+ctrl	0.20886725187301636	1	single	GEARS
ctrl+CDKN1B	0.0567513182759285	1	single	GEARS
CBL+PTPN9	0.10801991075277328	1	seen0	GEARS
DUSP9+PRTG	0.31327760219573975	1	seen0	GEARS
FOXL2+MEIS1	0.05808825418353081	1	seen0	GEARS
CEBPB+OSR2	0.3597099184989929	1	seen0	GEARS
JUN+CEBPB	0.23663979768753052	1	seen0	GEARS
CDKN1C+CDKN1B	0.20356178283691406	1	seen0	GEARS
CDKN1C+CDKN1A	0.24597983062267303	1	seen0	GEARS
CDKN1B+CDKN1A	0.15443196892738342	1	seen0	GEARS
C3orf72+FOXL2	0.06855498254299164	1	seen0	GEARS
MAP2K6+SPI1	0.12099513411521912	1	seen1	GEARS
DUSP9+MAPK1	0.13820137083530426	1	seen1	GEARS
UBASH3B+OSR2	0.20781391859054565	1	seen1	GEARS
DUSP9+ETS2	0.436385840177536	1	seen1	GEARS
ZNF318+FOXL2	0.047464631497859955	1	seen1	GEARS
UBASH3B+PTPN9	0.05162408947944641	1	seen1	GEARS
JUN+CEBPA	0.2599700093269348	1	seen1	GEARS
MAPK1+PRTG	0.2379966825246811	1	seen1	GEARS
KLF1+COL2A1	0.4124218821525574	1	seen1	GEARS
PTPN12+OSR2	0.13598980009555817	1	seen1	GEARS
POU3F2+FOXL2	0.10521114617586136	1	seen1	GEARS
BCL2L11+TGFBR2	0.03461995720863342	1	seen1	GEARS
CEBPB+CEBPA	0.03731868416070938	1	seen1	GEARS
PTPN12+PTPN9	0.042083993554115295	1	seen1	GEARS
FOSB+CEBPB	0.3125845789909363	1	seen1	GEARS
BCL2L11+BAK1	0.02068658359348774	1	seen1	GEARS
CBL+CNN1	0.22773770987987518	1	seen1	GEARS
ZBTB10+PTPN12	0.11232689768075943	1	seen1	GEARS
CBL+UBASH3B	0.4376159608364105	1	seen1	GEARS
CEBPB+PTPN12	0.2530798017978668	1	seen1	GEARS
CEBPB+MAPK1	0.11325016617774963	1	seen1	GEARS
DUSP9+IGDCC3	0.18724378943443298	1	seen1	GEARS
CBL+PTPN12	0.12961365282535553	1	seen1	GEARS
SGK1+S1PR2	0.26638975739479065	1	seen1	GEARS
DUSP9+KLF1	0.5455853939056396	1	seen1	GEARS
CEBPE+SPI1	0.6373061537742615	1	seen1	GEARS
CBL+TGFBR2	0.30316486954689026	1	seen1	GEARS
FOXA1+FOXL2	0.05986091494560242	1	seen1	GEARS
FOXF1+FOXL2	0.14159703254699707	1	seen1	GEARS
ETS2+PRTG	0.2798638343811035	1	seen1	GEARS
LYL1+CEBPB	0.21446923911571503	1	seen1	GEARS
DUSP9+SNAI1	0.251094788312912	1	seen1	GEARS
TGFBR2+PRTG	0.2065623551607132	1	seen1	GEARS
FOSB+OSR2	0.5546290874481201	1	seen1	GEARS
FOXL2+HOXB9	0.08904029428958893	1	seen1	GEARS
ZBTB10+ELMSAN1	0.2201324701309204	1	seen1	GEARS
ZBTB10+SNAI1	0.5401507616043091	1	seen1	GEARS
CEBPE+CEBPB	0.15047258138656616	1	seen1	GEARS
PRDM1+CBFA2T3	0.5474724173545837	1	seen1	GEARS
FOXA3+FOXL2	0.14727267622947693	1	seen1	GEARS
ZBTB10+DLX2	0.4735088348388672	1	seen1	GEARS
CBL+UBASH3A	0.1837100088596344	1	seen1	GEARS
IGDCC3+PRTG	0.06414993107318878	1	seen1	GEARS
AHR+KLF1	0.33028003573417664	1	seen2	GEARS
CEBPE+CNN1	0.07668595761060715	1	seen2	GEARS
CEBPE+KLF1	0.375146746635437	1	seen2	GEARS
CNN1+MAPK1	0.17309941351413727	1	seen2	GEARS
ETS2+CEBPE	0.10464169830083847	1	seen2	GEARS
ETS2+CNN1	0.06914228945970535	1	seen2	GEARS
ETS2+MAPK1	0.2320176362991333	1	seen2	GEARS
FEV+ISL2	0.124150849878788	1	seen2	GEARS
FOSB+CEBPE	0.22784976661205292	1	seen2	GEARS
FOXA1+HOXB9	0.050100456923246384	1	seen2	GEARS
FOXA3+HOXB9	0.05401472747325897	1	seen2	GEARS
KLF1+FOXA1	0.26249244809150696	1	seen2	GEARS
MAP2K3+IKZF3	0.09681785106658936	1	seen2	GEARS
POU3F2+CBFA2T3	0.07878956198692322	1	seen2	GEARS
SNAI1+DLX2	0.29944056272506714	1	seen2	GEARS
TBX3+TBX2	0.3069263994693756	1	seen2	GEARS
UBASH3B+PTPN12	0.038003213703632355	1	seen2	GEARS
UBASH3B+ZBTB25	0.04974886402487755	1	seen2	GEARS
ZC3HAV1+HOXC13	0.049671515822410583	1	seen2	GEARS
ctrl+FOXA1	0.05431771278381348	2	single	GEARS
GLB1L2+ctrl	0.19777391850948334	2	single	GEARS
BAK1+ctrl	0.013002698309719563	2	single	GEARS
ctrl+ETS2	0.3161366581916809	2	single	GEARS
SLC6A9+ctrl	0.08864837884902954	2	single	GEARS
HES7+ctrl	0.5526754856109619	2	single	GEARS
FOXO4+ctrl	0.09679392725229263	2	single	GEARS
ctrl+CNN1	0.4225514531135559	2	single	GEARS
MAP2K3+ctrl	0.06927559524774551	2	single	GEARS
FOSB+ctrl	0.21548736095428467	2	single	GEARS
MAPK1+ctrl	0.6604958772659302	2	single	GEARS
IKZF3+ctrl	1.177330493927002	2	single	GEARS
CKS1B+ctrl	0.30247142910957336	2	single	GEARS
ETS2+ctrl	0.33893465995788574	2	single	GEARS
PRTG+ctrl	0.25139161944389343	2	single	GEARS
BPGM+ctrl	0.27029991149902344	2	single	GEARS
SGK1+ctrl	0.16801171004772186	2	single	GEARS
FOXL2+ctrl	0.10432014614343643	2	single	GEARS
CNN1+ctrl	0.24173469841480255	2	single	GEARS
ctrl+CEBPA	0.7708966135978699	2	single	GEARS
HNF4A+ctrl	0.2715052366256714	2	single	GEARS
ISL2+ctrl	0.06724514812231064	2	single	GEARS
ctrl+UBASH3A	0.0037636850029230118	2	single	GEARS
ctrl+BAK1	0.02734817937016487	2	single	GEARS
ctrl+IKZF3	1.315083622932434	2	single	GEARS
ctrl+PRTG	0.2341088503599167	2	single	GEARS
CEBPA+ctrl	1.322784423828125	2	single	GEARS
NIT1+ctrl	0.19929435849189758	2	single	GEARS
FOXA1+ctrl	0.03101729042828083	2	single	GEARS
PTPN13+ctrl	0.14327415823936462	2	single	GEARS
ctrl+MAPK1	0.6844156980514526	2	single	GEARS
UBASH3A+ctrl	0.005618225783109665	2	single	GEARS
ctrl+ISL2	0.08487129211425781	2	single	GEARS
ctrl+SLC38A2	0.041974812746047974	2	single	GEARS
HOXA13+ctrl	0.4266616702079773	2	single	GEARS
ctrl+FOXL2	0.09445761889219284	2	single	GEARS
KIF18B+ctrl	0.03990168124437332	2	single	GEARS
MAP2K3+SLC38A2	0.09657841175794601	2	seen0	GEARS
MAPK1+PRTG	0.18186061084270477	2	seen0	GEARS
MAP2K3+IKZF3	1.250303030014038	2	seen0	GEARS
MAPK1+IKZF3	0.4436874985694885	2	seen0	GEARS
ETS2+CNN1	0.07761899381875992	2	seen0	GEARS
CNN1+MAPK1	0.15573734045028687	2	seen0	GEARS
CNN1+UBASH3A	0.936171293258667	2	seen0	GEARS
ETS2+MAPK1	1.0297484397888184	2	seen0	GEARS
FOXA1+FOXL2	0.03945738822221756	2	seen0	GEARS
ETS2+PRTG	0.10297298431396484	2	seen0	GEARS
ETS2+IKZF3	0.9276377558708191	2	seen0	GEARS
FOSB+IKZF3	0.717000424861908	2	seen0	GEARS
TGFBR2+ETS2	0.1892440915107727	2	seen1	GEARS
SGK1+TBX3	0.26673564314842224	2	seen1	GEARS
FOXA3+FOXA1	0.1192757859826088	2	seen1	GEARS
ETS2+IGDCC3	0.0700613334774971	2	seen1	GEARS
MAP2K6+IKZF3	1.1370924711227417	2	seen1	GEARS
KLF1+FOXA1	0.1345684677362442	2	seen1	GEARS
DUSP9+MAPK1	0.12031272053718567	2	seen1	GEARS
DUSP9+ETS2	0.04412137344479561	2	seen1	GEARS
ZNF318+FOXL2	0.0402761846780777	2	seen1	GEARS
KLF1+BAK1	0.032527774572372437	2	seen1	GEARS
IGDCC3+MAPK1	0.171954944729805	2	seen1	GEARS
JUN+CEBPA	1.1659332513809204	2	seen1	GEARS
UBASH3B+UBASH3A	0.018244434148073196	2	seen1	GEARS
MAP2K3+MAP2K6	0.031026050448417664	2	seen1	GEARS
TMSB4X+BAK1	0.08427318930625916	2	seen1	GEARS
BPGM+SAMD1	0.24263201653957367	2	seen1	GEARS
ETS2+CEBPE	0.11318373680114746	2	seen1	GEARS
POU3F2+FOXL2	0.05021858587861061	2	seen1	GEARS
DUSP9+PRTG	0.14579953253269196	2	seen1	GEARS
KIF18B+KIF2C	0.03322738781571388	2	seen1	GEARS
CEBPB+CEBPA	0.126314178109169	2	seen1	GEARS
PTPN12+UBASH3A	0.1824612021446228	2	seen1	GEARS
FOXL2+MEIS1	0.050765667110681534	2	seen1	GEARS
MAPK1+TGFBR2	0.47943392395973206	2	seen1	GEARS
FOSB+CEBPE	0.13317619264125824	2	seen1	GEARS
FOSB+CEBPB	0.33549508452415466	2	seen1	GEARS
BCL2L11+BAK1	0.01934160105884075	2	seen1	GEARS
KLF1+CEBPA	0.8861924409866333	2	seen1	GEARS
MAP2K3+ELMSAN1	0.1348704993724823	2	seen1	GEARS
CEBPE+CEBPA	0.20139525830745697	2	seen1	GEARS
CEBPE+CNN1	0.17374852299690247	2	seen1	GEARS
CBL+CNN1	0.42379218339920044	2	seen1	GEARS
UBASH3B+CNN1	0.6218736171722412	2	seen1	GEARS
CEBPB+MAPK1	0.31284499168395996	2	seen1	GEARS
FOSB+UBASH3B	0.10379205644130707	2	seen1	GEARS
SGK1+S1PR2	0.1981888711452484	2	seen1	GEARS
FEV+ISL2	0.07938109338283539	2	seen1	GEARS
FOXA1+HOXB9	0.046746160835027695	2	seen1	GEARS
SGK1+TBX2	0.39661917090415955	2	seen1	GEARS
ETS2+MAP7D1	0.37204787135124207	2	seen1	GEARS
FOXF1+FOXL2	0.11004000902175903	2	seen1	GEARS
TGFBR2+PRTG	0.12802274525165558	2	seen1	GEARS
FOSB+PTPN12	0.059765927493572235	2	seen1	GEARS
FOSB+OSR2	0.33388158679008484	2	seen1	GEARS
FOXL2+HOXB9	0.04890236258506775	2	seen1	GEARS
BPGM+ZBTB1	0.12125148624181747	2	seen1	GEARS
FOXA3+FOXL2	0.11890723556280136	2	seen1	GEARS
ZC3HAV1+CEBPA	1.127332329750061	2	seen1	GEARS
FOXA1+FOXF1	0.04960080236196518	2	seen1	GEARS
CBL+UBASH3A	0.040663354098796844	2	seen1	GEARS
IGDCC3+PRTG	0.04333473742008209	2	seen1	GEARS
C3orf72+FOXL2	0.05597485974431038	2	seen1	GEARS
CDKN1B+CDKN1A	0.04889335855841637	2	seen2	GEARS
CDKN1C+CDKN1A	0.10205914825201035	2	seen2	GEARS
CEBPB+PTPN12	0.13838261365890503	2	seen2	GEARS
CEBPE+RUNX1T1	0.019259922206401825	2	seen2	GEARS
DUSP9+KLF1	0.1468799114227295	2	seen2	GEARS
FEV+MAP7D1	0.10130331665277481	2	seen2	GEARS
FOXA3+FOXF1	0.05391446501016617	2	seen2	GEARS
KLF1+TGFBR2	0.0911102369427681	2	seen2	GEARS
MAP2K6+ELMSAN1	0.05748188495635986	2	seen2	GEARS
PTPN12+PTPN9	0.07351112365722656	2	seen2	GEARS
SAMD1+PTPN12	0.07417576014995575	2	seen2	GEARS
SAMD1+UBASH3B	0.042819637805223465	2	seen2	GEARS
SET+CEBPE	0.13154545426368713	2	seen2	GEARS
SNAI1+DLX2	0.28538548946380615	2	seen2	GEARS
UBASH3B+PTPN9	0.06631548702716827	2	seen2	GEARS
ZC3HAV1+HOXC13	0.07907221466302872	2	seen2	GEARS
GLB1L2+ctrl	0.1953953057527542	3	single	GEARS
ctrl+SET	0.43949735164642334	3	single	GEARS
UBASH3B+ctrl	0.05758776143193245	3	single	GEARS
CBFA2T3+ctrl	0.10588909685611725	3	single	GEARS
AHR+ctrl	0.17667940258979797	3	single	GEARS
FOXO4+ctrl	0.09907525777816772	3	single	GEARS
ctrl+CBFA2T3	0.11470095068216324	3	single	GEARS
ctrl+CNN1	0.4770713746547699	3	single	GEARS
MAP4K3+ctrl	0.010046770796179771	3	single	GEARS
PTPN12+ctrl	0.07090424746274948	3	single	GEARS
MAPK1+ctrl	0.6056390404701233	3	single	GEARS
HOXB9+ctrl	0.0663415789604187	3	single	GEARS
ctrl+UBASH3B	0.05024052783846855	3	single	GEARS
ctrl+HOXB9	0.05652908235788345	3	single	GEARS
CKS1B+ctrl	0.33641794323921204	3	single	GEARS
CLDN6+ctrl	0.34903138875961304	3	single	GEARS
COL1A1+ctrl	0.2610067129135132	3	single	GEARS
PRTG+ctrl	0.3749941885471344	3	single	GEARS
PLK4+ctrl	0.011094249784946442	3	single	GEARS
ARRDC3+ctrl	0.025022966787219048	3	single	GEARS
LYL1+ctrl	0.039140328764915466	3	single	GEARS
CNN1+ctrl	0.28363272547721863	3	single	GEARS
ctrl+CLDN6	0.44749680161476135	3	single	GEARS
CSRNP1+ctrl	0.13728497922420502	3	single	GEARS
ARID1A+ctrl	0.2923014163970947	3	single	GEARS
NCL+ctrl	0.01905044913291931	3	single	GEARS
SET+ctrl	0.4087570607662201	3	single	GEARS
ctrl+PRTG	0.3513023853302002	3	single	GEARS
ATL1+ctrl	0.2947116494178772	3	single	GEARS
ctrl+MAPK1	0.6260977387428284	3	single	GEARS
CITED1+ctrl	0.1433446854352951	3	single	GEARS
ctrl+PTPN12	0.1007942333817482	3	single	GEARS
HK2+ctrl	0.022313077002763748	3	single	GEARS
KIF18B+ctrl	0.04275260120630264	3	single	GEARS
CDKN1C+ctrl	0.19834735989570618	3	single	GEARS
UBASH3B+PTPN12	0.3539290130138397	3	seen0	GEARS
MAPK1+PRTG	0.20306624472141266	3	seen0	GEARS
CNN1+MAPK1	0.1562058925628662	3	seen0	GEARS
UBASH3B+CNN1	1.185481309890747	3	seen0	GEARS
DUSP9+MAPK1	0.11007149517536163	3	seen1	GEARS
UBASH3B+OSR2	0.07833480834960938	3	seen1	GEARS
UBASH3B+ZBTB25	0.17385871708393097	3	seen1	GEARS
SET+CEBPE	0.1719382405281067	3	seen1	GEARS
UBASH3B+PTPN9	0.2632361054420471	3	seen1	GEARS
IGDCC3+MAPK1	0.15972796082496643	3	seen1	GEARS
UBASH3B+UBASH3A	0.0908120796084404	3	seen1	GEARS
PTPN12+OSR2	0.0931013971567154	3	seen1	GEARS
DUSP9+PRTG	0.23753783106803894	3	seen1	GEARS
MAPK1+IKZF3	0.1232025995850563	3	seen1	GEARS
KIF18B+KIF2C	0.03304780274629593	3	seen1	GEARS
AHR+KLF1	0.10605379194021225	3	seen1	GEARS
PTPN12+UBASH3A	0.4389037489891052	3	seen1	GEARS
ETS2+CNN1	0.15899157524108887	3	seen1	GEARS
MAPK1+TGFBR2	0.43959492444992065	3	seen1	GEARS
PTPN12+PTPN9	0.24644818902015686	3	seen1	GEARS
SET+KLF1	0.17856675386428833	3	seen1	GEARS
PTPN12+SNAI1	0.08133573085069656	3	seen1	GEARS
CNN1+UBASH3A	0.989357590675354	3	seen1	GEARS
FOXA3+HOXB9	0.07508236169815063	3	seen1	GEARS
IRF1+SET	0.7796350717544556	3	seen1	GEARS
CEBPE+CNN1	0.1459692418575287	3	seen1	GEARS
CBL+CNN1	0.6682288646697998	3	seen1	GEARS
ZBTB10+PTPN12	0.12733493745326996	3	seen1	GEARS
CBL+UBASH3B	0.3368474841117859	3	seen1	GEARS
FOXF1+HOXB9	0.09609557688236237	3	seen1	GEARS
CEBPB+PTPN12	0.15601272881031036	3	seen1	GEARS
CEBPB+MAPK1	0.3004344403743744	3	seen1	GEARS
FOSB+UBASH3B	0.08717402070760727	3	seen1	GEARS
ETS2+MAPK1	0.8646969795227051	3	seen1	GEARS
SNAI1+UBASH3B	0.08552750945091248	3	seen1	GEARS
CBL+PTPN12	0.18666307628154755	3	seen1	GEARS
CEBPE+PTPN12	0.06859808415174484	3	seen1	GEARS
SAMD1+UBASH3B	0.36553895473480225	3	seen1	GEARS
KLF1+CLDN6	0.20616918802261353	3	seen1	GEARS
POU3F2+CBFA2T3	0.07744967937469482	3	seen1	GEARS
FOXA1+HOXB9	0.08016609400510788	3	seen1	GEARS
ETS2+PRTG	0.23418845236301422	3	seen1	GEARS
AHR+FEV	0.4650909900665283	3	seen1	GEARS
FEV+CBFA2T3	0.2831546366214752	3	seen1	GEARS
LYL1+CEBPB	0.1553860455751419	3	seen1	GEARS
PTPN12+ZBTB25	0.16753681004047394	3	seen1	GEARS
TGFBR2+PRTG	0.2646300792694092	3	seen1	GEARS
FOSB+PTPN12	0.11430469155311584	3	seen1	GEARS
SAMD1+PTPN12	0.4109652042388916	3	seen1	GEARS
FOXL2+HOXB9	0.0813029557466507	3	seen1	GEARS
PRDM1+CBFA2T3	0.1900179386138916	3	seen1	GEARS
CDKN1C+CDKN1B	0.17166531085968018	3	seen1	GEARS
CDKN1C+CDKN1A	0.16792485117912292	3	seen1	GEARS
PLK4+STIL	0.0921051874756813	3	seen1	GEARS
IGDCC3+PRTG	0.12219500541687012	3	seen1	GEARS
BCL2L11+BAK1	0.03458910062909126	3	seen2	GEARS
BPGM+ZBTB1	0.18034608662128448	3	seen2	GEARS
CEBPB+OSR2	0.1814136505126953	3	seen2	GEARS
CEBPE+RUNX1T1	0.030222812667489052	3	seen2	GEARS
DUSP9+IGDCC3	0.12500643730163574	3	seen2	GEARS
DUSP9+SNAI1	0.19810643792152405	3	seen2	GEARS
ETS2+CEBPE	0.16815732419490814	3	seen2	GEARS
ETS2+IGDCC3	0.08938317000865936	3	seen2	GEARS
FEV+ISL2	0.15489870309829712	3	seen2	GEARS
FOSB+CEBPB	0.4815957546234131	3	seen2	GEARS
FOSB+OSR2	0.4127269983291626	3	seen2	GEARS
FOXA3+FOXA1	0.11877892911434174	3	seen2	GEARS
JUN+CEBPA	0.34599483013153076	3	seen2	GEARS
JUN+CEBPB	0.23668156564235687	3	seen2	GEARS
KLF1+CEBPA	0.07395048439502716	3	seen2	GEARS
KLF1+MAP2K6	0.029743492603302002	3	seen2	GEARS
SAMD1+TGFBR2	0.19090084731578827	3	seen2	GEARS
SAMD1+ZBTB1	0.219070702791214	3	seen2	GEARS
ZBTB10+SNAI1	0.49073415994644165	3	seen2	GEARS
MAML2+ctrl	0.040501855313777924	4	single	GEARS
ctrl+SET	0.40407252311706543	4	single	GEARS
LHX1+ctrl	0.1850147843360901	4	single	GEARS
AHR+ctrl	0.16986505687236786	4	single	GEARS
FOXO4+ctrl	0.11874411255121231	4	single	GEARS
MAP2K3+ctrl	0.047990716993808746	4	single	GEARS
PTPN1+ctrl	0.23621270060539246	4	single	GEARS
HOXB9+ctrl	0.059365518391132355	4	single	GEARS
ctrl+HOXB9	0.04998156428337097	4	single	GEARS
CLDN6+ctrl	0.308634877204895	4	single	GEARS
FOXF1+ctrl	0.02563580311834812	4	single	GEARS
PRTG+ctrl	0.33532610535621643	4	single	GEARS
PLK4+ctrl	0.010653803125023842	4	single	GEARS
C3orf72+ctrl	0.14334352314472198	4	single	GEARS
LYL1+ctrl	0.035552218556404114	4	single	GEARS
IGDCC3+ctrl	0.17863646149635315	4	single	GEARS
TMSB4X+ctrl	0.06786849349737167	4	single	GEARS
KIF2C+ctrl	0.005240105092525482	4	single	GEARS
ctrl+CLDN6	0.40064769983291626	4	single	GEARS
ctrl+KIF2C	0.010304777882993221	4	single	GEARS
ARID1A+ctrl	0.26997578144073486	4	single	GEARS
ctrl+UBASH3A	0.00446678651496768	4	single	GEARS
NCL+ctrl	0.020113235339522362	4	single	GEARS
ZC3HAV1+ctrl	0.06700767576694489	4	single	GEARS
SET+ctrl	0.3737989664077759	4	single	GEARS
ctrl+SPI1	0.16938048601150513	4	single	GEARS
ctrl+PRTG	0.31459784507751465	4	single	GEARS
ATL1+ctrl	0.2618282437324524	4	single	GEARS
TGFBR2+ctrl	0.022552097216248512	4	single	GEARS
JUN+ctrl	0.17623881995677948	4	single	GEARS
UBASH3A+ctrl	0.0058584618382155895	4	single	GEARS
ctrl+SNAI1	0.33066654205322266	4	single	GEARS
ctrl+FOXF1	0.024528246372938156	4	single	GEARS
ctrl+IGDCC3	0.1587967872619629	4	single	GEARS
ctrl+TGFBR2	0.018012454733252525	4	single	GEARS
SPI1+ctrl	0.3400892913341522	4	single	GEARS
SNAI1+ctrl	0.2254582941532135	4	single	GEARS
TGFBR2+IGDCC3	0.1556299924850464	4	seen0	GEARS
FOXF1+HOXB9	0.09634146839380264	4	seen0	GEARS
TGFBR2+PRTG	0.23505426943302155	4	seen0	GEARS
IGDCC3+PRTG	0.2428775429725647	4	seen0	GEARS
TGFBR2+ETS2	0.02941899746656418	4	seen1	GEARS
MAP2K6+SPI1	0.09200523793697357	4	seen1	GEARS
ETS2+IGDCC3	0.24303919076919556	4	seen1	GEARS
MAP2K3+SLC38A2	0.10216721147298813	4	seen1	GEARS
SET+CEBPE	0.16528093814849854	4	seen1	GEARS
IGDCC3+ZBTB25	0.3994082808494568	4	seen1	GEARS
IGDCC3+MAPK1	0.08426321297883987	4	seen1	GEARS
JUN+CEBPA	0.27670925855636597	4	seen1	GEARS
ZC3HAV1+CEBPE	0.05613473430275917	4	seen1	GEARS
UBASH3B+UBASH3A	0.02809629589319229	4	seen1	GEARS
MAP2K3+MAP2K6	0.055618707090616226	4	seen1	GEARS
MAPK1+PRTG	0.24459481239318848	4	seen1	GEARS
MAP2K3+IKZF3	0.08830316364765167	4	seen1	GEARS
TMSB4X+BAK1	0.07714583724737167	4	seen1	GEARS
DUSP9+PRTG	0.15591683983802795	4	seen1	GEARS
LHX1+ELMSAN1	0.21534375846385956	4	seen1	GEARS
KIF18B+KIF2C	0.02750859595835209	4	seen1	GEARS
BCL2L11+TGFBR2	0.04284704476594925	4	seen1	GEARS
AHR+KLF1	0.18105466663837433	4	seen1	GEARS
PTPN12+UBASH3A	0.2725619971752167	4	seen1	GEARS
MAPK1+TGFBR2	0.049323394894599915	4	seen1	GEARS
SET+KLF1	0.18637017905712128	4	seen1	GEARS
PTPN12+SNAI1	0.08924448490142822	4	seen1	GEARS
CNN1+UBASH3A	0.2577681541442871	4	seen1	GEARS
FOXA3+HOXB9	0.10662893205881119	4	seen1	GEARS
IRF1+SET	0.7375062108039856	4	seen1	GEARS
MAP2K3+ELMSAN1	0.17134322226047516	4	seen1	GEARS
ZC3HAV1+HOXC13	0.054762668907642365	4	seen1	GEARS
SNAI1+UBASH3B	0.06073753535747528	4	seen1	GEARS
DUSP9+IGDCC3	0.1541668027639389	4	seen1	GEARS
KLF1+CLDN6	0.1897018998861313	4	seen1	GEARS
FOXA1+HOXB9	0.095269113779068	4	seen1	GEARS
SAMD1+TGFBR2	0.05286518856883049	4	seen1	GEARS
CEBPE+SPI1	0.3282342255115509	4	seen1	GEARS
CBL+TGFBR2	0.057926226407289505	4	seen1	GEARS
FOXF1+FOXL2	0.108795166015625	4	seen1	GEARS
ETS2+PRTG	0.32030606269836426	4	seen1	GEARS
AHR+FEV	0.38207074999809265	4	seen1	GEARS
KLF1+TGFBR2	0.11781540513038635	4	seen1	GEARS
LYL1+CEBPB	0.16292940080165863	4	seen1	GEARS
DUSP9+SNAI1	0.19681993126869202	4	seen1	GEARS
FOXL2+HOXB9	0.08360128104686737	4	seen1	GEARS
JUN+CEBPB	0.15063348412513733	4	seen1	GEARS
ZBTB10+SNAI1	0.5013715624809265	4	seen1	GEARS
FOXA3+FOXF1	0.04593390226364136	4	seen1	GEARS
TGFBR2+C19orf26	0.09743785858154297	4	seen1	GEARS
ZC3HAV1+CEBPA	0.13915765285491943	4	seen1	GEARS
FOXA1+FOXF1	0.05473307892680168	4	seen1	GEARS
PLK4+STIL	0.07953877002000809	4	seen1	GEARS
CBL+UBASH3A	0.041327718645334244	4	seen1	GEARS
SNAI1+DLX2	0.4523438811302185	4	seen1	GEARS
C3orf72+FOXL2	0.04647387936711311	4	seen1	GEARS
BPGM+SAMD1	0.08547017723321915	4	seen2	GEARS
CBL+CNN1	0.11987299472093582	4	seen2	GEARS
CDKN1C+CDKN1B	0.07263543456792831	4	seen2	GEARS
FOSB+PTPN12	0.13557691872119904	4	seen2	GEARS
FOXA1+FOXL2	0.054992884397506714	4	seen2	GEARS
FOXA3+FOXL2	0.11657916009426117	4	seen2	GEARS
KLF1+BAK1	0.10695425420999527	4	seen2	GEARS
KLF1+COL2A1	0.4108196794986725	4	seen2	GEARS
KLF1+MAP2K6	0.062495067715644836	4	seen2	GEARS
POU3F2+CBFA2T3	0.029074406251311302	4	seen2	GEARS
PRDM1+CBFA2T3	0.18043099343776703	4	seen2	GEARS
PTPN12+ZBTB25	0.1741076558828354	4	seen2	GEARS
SAMD1+UBASH3B	0.03565709665417671	4	seen2	GEARS
SAMD1+ZBTB1	0.060793496668338776	4	seen2	GEARS
UBASH3B+OSR2	0.1323608011007309	4	seen2	GEARS
UBASH3B+ZBTB25	0.07555803656578064	4	seen2	GEARS
ZBTB10+ELMSAN1	0.19465790688991547	4	seen2	GEARS
ZBTB10+PTPN12	0.07273617386817932	4	seen2	GEARS
TSC22D1+ctrl	0.045341696590185165	5	single	GEARS
ctrl+ELMSAN1	0.06743502616882324	5	single	GEARS
KLF1+ctrl	0.5028293132781982	5	single	GEARS
ctrl+KLF1	0.4627164602279663	5	single	GEARS
RREB1+ctrl	0.09206174314022064	5	single	GEARS
ctrl+ZBTB25	0.07666170597076416	5	single	GEARS
MAP4K5+ctrl	0.008908268995583057	5	single	GEARS
MIDN+ctrl	0.28437140583992004	5	single	GEARS
DLX2+ctrl	0.24269741773605347	5	single	GEARS
ctrl+RUNX1T1	0.09146884828805923	5	single	GEARS
CELF2+ctrl	0.13579662144184113	5	single	GEARS
ZBTB25+ctrl	0.06494028866291046	5	single	GEARS
PTPN1+ctrl	0.19690214097499847	5	single	GEARS
RUNX1T1+ctrl	0.0802866518497467	5	single	GEARS
TP73+ctrl	1.1940717697143555	5	single	GEARS
ctrl+MAP7D1	0.021546214818954468	5	single	GEARS
C19orf26+ctrl	0.027015740051865578	5	single	GEARS
IKZF3+ctrl	1.155674695968628	5	single	GEARS
HOXB9+ctrl	0.05159207060933113	5	single	GEARS
ctrl+HOXB9	0.044634610414505005	5	single	GEARS
ctrl+SAMD1	0.178176611661911	5	single	GEARS
BPGM+ctrl	0.22102957963943481	5	single	GEARS
C3orf72+ctrl	0.14053723216056824	5	single	GEARS
ctrl+DLX2	0.27380234003067017	5	single	GEARS
ctrl+CEBPA	1.322054147720337	5	single	GEARS
MAP7D1+ctrl	0.025948883965611458	5	single	GEARS
TMSB4X+ctrl	0.06722941249608994	5	single	GEARS
ctrl+C19orf26	0.023750154301524162	5	single	GEARS
ctrl+UBASH3A	0.0053148334845900536	5	single	GEARS
ctrl+IKZF3	1.2900997400283813	5	single	GEARS
CEBPB+ctrl	0.48819002509117126	5	single	GEARS
CEBPA+ctrl	2.026322364807129	5	single	GEARS
SAMD1+ctrl	0.14683225750923157	5	single	GEARS
ELMSAN1+ctrl	0.05616823583841324	5	single	GEARS
PTPN13+ctrl	0.14293162524700165	5	single	GEARS
UBASH3A+ctrl	0.006260158494114876	5	single	GEARS
PTPN9+ctrl	0.028629517182707787	5	single	GEARS
ctrl+CEBPB	0.5581579804420471	5	single	GEARS
HK2+ctrl	0.014247871935367584	5	single	GEARS
ctrl+PTPN9	0.04076363518834114	5	single	GEARS
BPGM+SAMD1	0.38524654507637024	5	seen0	GEARS
CEBPB+CEBPA	1.1520235538482666	5	seen0	GEARS
KLF1+CEBPA	0.953682541847229	5	seen0	GEARS
KLF1+MAP2K6	0.3513551354408264	5	seen1	GEARS
CEBPE+RUNX1T1	0.06891873478889465	5	seen1	GEARS
CBL+PTPN9	0.11597367376089096	5	seen1	GEARS
MAP2K6+IKZF3	1.2247005701065063	5	seen1	GEARS
KLF1+FOXA1	0.30063822865486145	5	seen1	GEARS
CEBPE+KLF1	0.3630864918231964	5	seen1	GEARS
UBASH3B+ZBTB25	0.08154906332492828	5	seen1	GEARS
UBASH3B+PTPN9	0.07345914840698242	5	seen1	GEARS
IGDCC3+ZBTB25	0.23520822823047638	5	seen1	GEARS
KLF1+BAK1	0.40162718296051025	5	seen1	GEARS
JUN+CEBPA	1.3259071111679077	5	seen1	GEARS
UBASH3B+UBASH3A	0.02378644421696663	5	seen1	GEARS
MAP2K3+IKZF3	1.0713095664978027	5	seen1	GEARS
KLF1+COL2A1	0.35477522015571594	5	seen1	GEARS
TMSB4X+BAK1	0.08606117218732834	5	seen1	GEARS
MAPK1+IKZF3	0.9819478392601013	5	seen1	GEARS
LHX1+ELMSAN1	0.10386678576469421	5	seen1	GEARS
AHR+KLF1	0.4612303674221039	5	seen1	GEARS
PTPN12+UBASH3A	0.1813403218984604	5	seen1	GEARS
FEV+MAP7D1	0.03403802588582039	5	seen1	GEARS
PTPN12+PTPN9	0.09400608390569687	5	seen1	GEARS
FOSB+CEBPB	0.5594579577445984	5	seen1	GEARS
SET+KLF1	0.4851556420326233	5	seen1	GEARS
CNN1+UBASH3A	0.7871862649917603	5	seen1	GEARS
MAP2K6+ELMSAN1	0.12311191856861115	5	seen1	GEARS
SAMD1+ZBTB1	0.2375212460756302	5	seen1	GEARS
FOXA3+HOXB9	0.10597212612628937	5	seen1	GEARS
MAP2K3+ELMSAN1	0.20275957882404327	5	seen1	GEARS
CEBPE+CEBPA	0.4700556695461273	5	seen1	GEARS
FOXF1+HOXB9	0.06109848618507385	5	seen1	GEARS
CEBPB+PTPN12	0.1841948926448822	5	seen1	GEARS
CEBPB+MAPK1	0.2849980294704437	5	seen1	GEARS
CEBPB+OSR2	0.42548060417175293	5	seen1	GEARS
DUSP9+KLF1	0.48731258511543274	5	seen1	GEARS
SAMD1+UBASH3B	0.15521419048309326	5	seen1	GEARS
KLF1+CLDN6	0.3168551027774811	5	seen1	GEARS
FOXA1+HOXB9	0.06765453517436981	5	seen1	GEARS
SAMD1+TGFBR2	0.14619095623493195	5	seen1	GEARS
ETS2+MAP7D1	0.28336620330810547	5	seen1	GEARS
KLF1+TGFBR2	0.41049930453300476	5	seen1	GEARS
ETS2+IKZF3	1.6110378503799438	5	seen1	GEARS
LYL1+CEBPB	0.1989602893590927	5	seen1	GEARS
PTPN12+ZBTB25	0.1100190058350563	5	seen1	GEARS
FOSB+IKZF3	0.9641828536987305	5	seen1	GEARS
SAMD1+PTPN12	0.18064753711223602	5	seen1	GEARS
FOXL2+HOXB9	0.05528685823082924	5	seen1	GEARS
ZBTB10+ELMSAN1	0.18197932839393616	5	seen1	GEARS
JUN+CEBPB	0.35478702187538147	5	seen1	GEARS
BPGM+ZBTB1	0.17022688686847687	5	seen1	GEARS
CEBPE+CEBPB	0.21797029674053192	5	seen1	GEARS
TGFBR2+C19orf26	0.09245854616165161	5	seen1	GEARS
ZC3HAV1+CEBPA	1.112473726272583	5	seen1	GEARS
ZBTB10+DLX2	0.4351154863834381	5	seen1	GEARS
CBL+UBASH3A	0.21610358357429504	5	seen1	GEARS
SNAI1+DLX2	0.32723188400268555	5	seen1	GEARS
C3orf72+FOXL2	0.03986671566963196	5	seen1	GEARS
CDKN1B+CDKN1A	0.04899311438202858	5	seen2	GEARS
CDKN1C+CDKN1A	0.10908530652523041	5	seen2	GEARS
CEBPE+SPI1	0.03578122332692146	5	seen2	GEARS
CNN1+MAPK1	0.051236990839242935	5	seen2	GEARS
DUSP9+IGDCC3	0.1041458398103714	5	seen2	GEARS
DUSP9+MAPK1	0.06561067700386047	5	seen2	GEARS
FOSB+OSR2	0.18638378381729126	5	seen2	GEARS
FOXA1+FOXF1	0.046696241945028305	5	seen2	GEARS
IRF1+SET	0.6175388097763062	5	seen2	GEARS
MAPK1+PRTG	0.21604913473129272	5	seen2	GEARS
POU3F2+FOXL2	0.051630597561597824	5	seen2	GEARS
PRDM1+CBFA2T3	0.154833123087883	5	seen2	GEARS
SGK1+S1PR2	0.2590297758579254	5	seen2	GEARS
UBASH3B+CNN1	0.7130033373832703	5	seen2	GEARS
UBASH3B+OSR2	0.13776284456253052	5	seen2	GEARS
ZBTB10+PTPN12	0.10422859340906143	5	seen2	GEARS
ZC3HAV1+HOXC13	0.059597160667181015	5	seen2	GEARS
ZNF318+FOXL2	0.04111958295106888	5	seen2	GEARS
single	0.188		single	scFoundation
seen2	0.11		seen2	scFoundation
seen1	0.184		seen1	scFoundation
seen0	0.23		seen0	scFoundation
