# Supplementary material for: Scouter predicts transcriptional responses to genetic perturbations with large language model embeddings
Source: Nat Comput Sci. 2025 Dec 5;6(1):21–8. doi: 10.1038/s43588-025-00912-8 (PMC12855003; doi:10.1038/s43588-025-00912-8)
Supplement: Supplementary file 4 — Numerical source data for Fig. 2. [file 43588_2025_912_MOESM4_ESM.zip › Source_Data_Fig2/Source_Data_Fig2l.csv]

	Normalized MSE	1 - PCC	Method
AMIGO3+ctrl	0.036699921043063806	0.012366344121336859	scGPT
BHLHE40+ctrl	1.758589422098447	1.7774010298176233	scGPT
CAD+ctrl	0.3567356867633048	0.11869394839557856	scGPT
CHERP+ctrl	0.21493980200754972	0.06731767677204425	scGPT
COPZ1+ctrl	0.1237163418039469	0.050266549035160146	scGPT
CREB1+ctrl	1.5794747597964114	1.7929017742982967	scGPT
DAD1+ctrl	0.018703387173485173	0.009819154965265975	scGPT
DARS+ctrl	0.12942520150821923	0.017821403602664265	scGPT
DDOST+ctrl	0.011109456864323667	0.0046323504272475224	scGPT
DERL2+ctrl	0.056546099016777165	0.007085315001822967	scGPT
DNAJC19+ctrl	0.04336210440744792	0.008944035768556291	scGPT
FARSB+ctrl	0.13207356454741054	0.042885572457474264	scGPT
GMPPB+ctrl	0.010256657124819046	0.006845006528920949	scGPT
GNPNAT1+ctrl	0.05693088917445506	0.011617596652025997	scGPT
IER3IP1+ctrl	0.17654747147743705	0.04907995114054142	scGPT
PTDSS1+ctrl	0.08884879972444483	0.031338099067490854	scGPT
SPCS2+ctrl	0.02647119142258392	0.01114575532271922	scGPT
SYVN1+ctrl	0.12388737215802963	0.06594211851850584	scGPT
TARS+ctrl	0.3941007752683273	0.17764033871316398	scGPT
TIMM44+ctrl	0.25101124086077087	0.06025586050747567	scGPT
TTI1+ctrl	0.2740402282349117	0.0703471627456631	scGPT
XRN1+ctrl	0.08675499491961824	0.024926315701516044	scGPT
ATP5B+ctrl	0.04307433164769342	0.0072137991172687155	scGPT
CARS+ctrl	0.27094135598842806	0.015902726204144235	scGPT
DDIT3+ctrl	1.7119275030072523	1.8459075486171432	scGPT
DNAJC19+ctrl	0.05168482578927523	0.007743501868766711	scGPT
EIF2B3+ctrl	0.464401164437723	0.13022535034270044	scGPT
HSD17B12+ctrl	0.24637687856589657	0.053635050647385496	scGPT
HSPA9+ctrl	0.41674401810713557	0.13275741401071062	scGPT
HYOU1+ctrl	0.010856308100198662	0.003515775724479253	scGPT
IER3IP1+ctrl	0.42586452690998455	0.07818620832014489	scGPT
KCTD16+ctrl	0.02961441348726331	0.012946378596844443	scGPT
MANF+ctrl	0.018005410933904484	0.0065343996009825656	scGPT
MARS+ctrl	0.6206568781349506	0.24628265110427983	scGPT
MRPL39+ctrl	0.06592566874555406	0.028712197039487797	scGPT
MTHFD1+ctrl	0.4111036714664637	0.1470262728282311	scGPT
PDIA6+ctrl	0.030171084282597963	0.0038624817811832024	scGPT
PSMD4+ctrl	0.7915229051499012	0.306826857526855	scGPT
QARS+ctrl	0.1972396880867148	0.02446882373622794	scGPT
SOCS1+ctrl	0.05225656380322035	0.018414224115509636	scGPT
SRP72+ctrl	0.027198187088865247	0.010605819120925397	scGPT
TARS+ctrl	0.26794768795171386	0.1469125331248321	scGPT
TIMM44+ctrl	0.3343537269846903	0.1081851149779568	scGPT
TTI2+ctrl	0.02182966093840515	0.012952983065822377	scGPT
AARS+ctrl	0.17634383645831822	0.019647277126133567	scGPT
ARHGAP22+ctrl	0.14523475478879383	0.05417264732997429	scGPT
ASCC3+ctrl	0.28809181877121603	0.130399889332241	scGPT
COPB1+ctrl	0.06714358540935633	0.019184180669582496	scGPT
DARS+ctrl	0.036570326083218176	0.012649529497636092	scGPT
DHDDS+ctrl	0.7304648127532322	0.5733126370390558	scGPT
DNAJC19+ctrl	0.10406879812321196	0.01844457820278922	scGPT
EIF2B2+ctrl	0.6769571436126186	0.337923113576286	scGPT
EIF2B3+ctrl	0.8504342646821061	0.5731553067126415	scGPT
EIF2S1+ctrl	0.4730324493124763	0.1006208298104484	scGPT
FECH+ctrl	0.37245128192213467	0.19585413094439363	scGPT
KCTD16+ctrl	0.3125178877811911	0.04301554105260519	scGPT
MANF+ctrl	0.20998289850870638	0.028043379968478055	scGPT
MRGBP+ctrl	0.25392918318176666	0.04015670335480681	scGPT
NEDD8+ctrl	0.2512677151863144	0.0662786276609385	scGPT
SEC61B+ctrl	0.07528547297144965	0.017583544663741568	scGPT
SLC35B1+ctrl	0.22353316255911485	0.03608549252734439	scGPT
SOCS1+ctrl	0.2618575967502434	0.058132373168780616	scGPT
SRP68+ctrl	0.22131333345052495	0.0777805191802513	scGPT
TARS+ctrl	0.4982913366275831	0.1787881282674072	scGPT
TIMM23+ctrl	0.07811532285832214	0.01801299451585292	scGPT
TTI2+ctrl	0.15581913118052867	0.02813664959855211	scGPT
AARS+ctrl	0.19079078398283575	0.012372241296101594	scGPT
AMIGO3+ctrl	0.0322405260140599	0.005602618394103365	scGPT
ASCC3+ctrl	0.22999573331693124	0.11606570443587505	scGPT
CHERP+ctrl	0.2239724008330232	0.04818756843103966	scGPT
EIF2B2+ctrl	0.5586975615750907	0.20021019053106703	scGPT
IDH3A+ctrl	0.10834920719406582	0.0324804772274927	scGPT
KCTD16+ctrl	0.3278313464692209	0.04013381725612486	scGPT
NEDD8+ctrl	0.18141145298012543	0.02937550828441482	scGPT
P4HB+ctrl	0.046099146009173406	0.0037359900633711085	scGPT
PTDSS1+ctrl	0.12695636005984753	0.03310230357412147	scGPT
SAMM50+ctrl	0.10971671064495445	0.011605820411590417	scGPT
SEC61A1+ctrl	0.4056722926506174	0.11233297639863726	scGPT
SEC61G+ctrl	0.2091850837336784	0.03508240232291271	scGPT
SEC63+ctrl	0.02706503686713221	0.013051683278246129	scGPT
SRP68+ctrl	0.19836126197362888	0.07356022333848078	scGPT
SRPRB+ctrl	0.16241651922594733	0.091128203755247	scGPT
SYVN1+ctrl	0.11078626425262764	0.062768574972356	scGPT
TARS+ctrl	0.3869639842411875	0.21282730685472606	scGPT
TMED10+ctrl	0.02924377950596888	0.006535915088997646	scGPT
TMED2+ctrl	0.04054939870057115	0.004884868495270145	scGPT
TTI2+ctrl	0.03302676461416064	0.019000346559176706	scGPT
YIPF5+ctrl	0.13201443421963194	0.019975681558939362	scGPT
AMIGO3+ctrl	0.054595935438832774	0.012257022761563041	scGPT
CARS+ctrl	0.3979696930402374	0.047799222989539425	scGPT
CCND3+ctrl	0.17556340697088801	0.03907992643268743	scGPT
CHERP+ctrl	0.2738826894601921	0.11484675202327366	scGPT
DDIT3+ctrl	1.7475210533174974	1.8567799693127602	scGPT
DDOST+ctrl	0.036288556906790365	0.008741163208862757	scGPT
DERL2+ctrl	0.014259974512818564	0.01168717990145196	scGPT
GBF1+ctrl	0.07221791348628881	0.04184991417341144	scGPT
HARS+ctrl	0.31772986421587784	0.031063215023065416	scGPT
MRGBP+ctrl	0.13810148947453837	0.022425504921822936	scGPT
NEDD8+ctrl	0.20125975716319935	0.03714313854094087	scGPT
PDIA6+ctrl	0.05963556574198814	0.03746750326743764	scGPT
SARS+ctrl	0.30387328431242205	0.05196745339911446	scGPT
SLC39A7+ctrl	0.029780150498723464	0.014283266518859361	scGPT
SLMO2+ctrl	0.14073949083311715	0.014506709075555513	scGPT
SPCS3+ctrl	0.071519957412764	0.011869604475977402	scGPT
TELO2+ctrl	0.16187029435285097	0.15108799168797438	scGPT
TMED10+ctrl	0.019111464127391987	0.004248942135985256	scGPT
TMEM167A+ctrl	0.07183191683111624	0.022124044992058445	scGPT
TTI1+ctrl	0.2861063210900887	0.05351523327125529	scGPT
TTI2+ctrl	0.03720640818074933	0.02515737824528108	scGPT
ZNF326+ctrl	1.7410308049691594	1.868769580334506	scGPT
CREB1	1.868444561958313	1.9049393768655136	scELMo
BHLHE40	1.588420033454895	1.8554855876136571	scELMo
DDIT3	1.788793921470642	1.905438032001257	scELMo
HARS	0.29462993144989014	0.015277467668056488	scELMo
DAD1	0.03655438497662544	0.01193344802595675	scELMo
DDRGK1	0.05087628215551376	0.013114114924974274	scELMo
SAMM50	0.16625717282295227	0.019491776823997498	scELMo
CAD	0.5932469964027405	0.19338281289674342	scELMo
GNPNAT1	0.13889063894748688	0.04430286993738264	scELMo
TTI2	0.12349776923656464	0.04931915603924608	scELMo
MANF	0.1363019347190857	0.023536262568086386	scELMo
TARS	0.41444888710975647	0.23680612724274397	scELMo
EIF2B2	0.08618798106908798	0.022846857784315944	scELMo
ARHGAP22	0.15121430158615112	0.06657672909204848	scELMo
SRP72	0.17450419068336487	0.032757665001554415	scELMo
TMED10	0.10387398302555084	0.021055215169326402	scELMo
COPB1	0.21757559478282928	0.032046726904809475	scELMo
FECH	0.13386264443397522	0.057446245631581405	scELMo
DHDDS	0.7378047704696655	0.4178628086228855	scELMo
CARS	0.49476009607315063	0.06395348627120256	scELMo
TMED2	0.10329988598823547	0.01331637753173709	scELMo
BHLHE40	1.7029712200164795	1.9062502240412869	scELMo
OST4	0.08138120174407959	0.018110095688825822	scELMo
EIF2B4	0.09590574353933334	0.041933173313736916	scELMo
IARS2	0.13444317877292633	0.05184045433998108	scELMo
UFL1	0.0991935133934021	0.021440316690132022	scELMo
QARS	0.46516069769859314	0.11544134747236967	scELMo
STT3A	0.08772525936365128	0.022845320985652506	scELMo
MRGBP	0.16371789574623108	0.027093892684206367	scELMo
TTI2	0.13454990088939667	0.04831126097451488	scELMo
NEDD8	0.2797021269798279	0.028346857987344265	scELMo
MRPL39	0.08351318538188934	0.02344062039628625	scELMo
MANF	0.10123095661401749	0.023333865636232076	scELMo
MARS	0.6878962516784668	0.35765753441955894	scELMo
EIF2B2	0.09430752694606781	0.045472681522369385	scELMo
SARS	0.7407242059707642	0.38040409958921373	scELMo
HSPA5	0.789766788482666	0.24592936504632235	scELMo
PSMD4	0.6457185745239258	0.1783587676472962	scELMo
SRP68	0.1628369837999344	0.05299922270933166	scELMo
DDOST	0.08555084466934204	0.01697410363703966	scELMo
CCND3	0.23398669064044952	0.06311522610485554	scELMo
TMED2	0.08839675784111023	0.011089713603723794	scELMo
DDIT3	1.8826302289962769	1.8831644232850522	scELMo
EIF2B4	0.37071850895881653	0.0939039271324873	scELMo
SOCS1	0.16857236623764038	0.05769676360068843	scELMo
MRGBP	0.15848895907402039	0.03292946727015078	scELMo
ATP5B	0.09793795645236969	0.024977260269224644	scELMo
MTHFD1	0.386750191450119	0.16914786836059648	scELMo
TTI2	0.10348866134881973	0.027667351066156698	scELMo
GBF1	0.03666887804865837	0.008126074098981917	scELMo
FARSB	0.21946296095848083	0.03820352256298065	scELMo
SEC63	0.11036280542612076	0.03873320159254945	scELMo
MARS	0.7190644145011902	0.33872070675715804	scELMo
ASCC3	0.23095597326755524	0.11187738494481891	scELMo
EIF2B2	0.47750207781791687	0.1778047225670889	scELMo
ARHGAP22	0.11777670681476593	0.05201187287457287	scELMo
SRP68	0.17164990305900574	0.05099416588200256	scELMo
AARS	0.2825022339820862	0.04107010643929243	scELMo
COPZ1	0.1933712214231491	0.06951447203755379	scELMo
EIF2B3	0.534355103969574	0.14801501110196114	scELMo
DNAJC19	0.09934873133897781	0.02221324760466814	scELMo
TMED2	0.03928437456488609	0.006906316681124736	scELMo
P4HB	0.05742949992418289	0.015998416871298105	scELMo
IER3IP1	0.44408366084098816	0.13672640454024076	scELMo
YIPF5	0.31666794419288635	0.09984777471981943	scELMo
UFL1	0.05626961588859558	0.008067351300269365	scELMo
SAMM50	0.12238337844610214	0.016604084987193346	scELMo
SEL1L	0.3152228891849518	0.11628523022227455	scELMo
ATP5B	0.0749097540974617	0.02992153912782669	scELMo
TTI2	0.09760276973247528	0.026881927061367605	scELMo
TELO2	0.15140238404273987	0.12123372390215081	scELMo
MARS	0.6310038566589355	0.2811740757897496	scELMo
ARHGAP22	0.14333203434944153	0.0628401858266443	scELMo
SCYL1	0.30293020606040955	0.08249753783456981	scELMo
SLC35B1	0.07212313264608383	0.02286535951134283	scELMo
TMED10	0.06072254106402397	0.020736499536724295	scELMo
COPB1	0.13970372080802917	0.05405404634075239	scELMo
AARS	0.23856663703918457	0.02874008845537901	scELMo
PPWD1	0.1483777016401291	0.046644160902360454	scELMo
EIF2B3	0.18573591113090515	0.017294433899223804	scELMo
SEC61G	0.22529597580432892	0.03618398401886225	scELMo
TMED2	0.090351901948452	0.03177498889635899	scELMo
P4HB	0.040047574788331985	0.007956717134220526	scELMo
SPCS2	0.12592576444149017	0.03845891647148392	scELMo
SEC61A1	0.40489357709884644	0.12631257466273382	scELMo
DDRGK1	0.05266920104622841	0.010411821378511377	scELMo
SEL1L	0.28487157821655273	0.09164227603105246	scELMo
GMPPB	0.09998977929353714	0.03816373407062201	scELMo
TMEM167A	0.1532343477010727	0.02165248990058899	scELMo
TTI2	0.09624408185482025	0.0396748297407612	scELMo
NEDD8	0.2706831693649292	0.037877645809203386	scELMo
HSD17B12	0.2606925070285797	0.06270317325834185	scELMo
TTI1	0.24753405153751373	0.03915203677024692	scELMo
PSMD4	0.7495392560958862	0.28398255931097083	scELMo
DDOST	0.0723157450556755	0.00819224095903337	scELMo
CCND3	0.29669585824012756	0.0938428828958422	scELMo
UFM1	0.02957204543054104	0.01201270405726973	scELMo
COPB1	0.12275750190019608	0.0436454473529011	scELMo
CHERP	0.2429034262895584	0.05825166165595874	scELMo
SRPRB	0.10292848944664001	0.01548192315385677	scELMo
DHDDS	0.6774784326553345	0.3720315598184243	scELMo
XRN1	0.07791705429553986	0.015299271821277216	scELMo
P4HB	0.053425826132297516	0.018627879311679862	scELMo
SPCS3	0.12517648935317993	0.025381101993843913	scELMo
SPCS2	0.11220568418502808	0.03015519638574915	scELMo
BHLHE40+ctrl	0.96028197	0.9361970432343374	Scouter
HARS+ctrl	0.11753885	0.0172425104742678	Scouter
ATP5B+ctrl	0.07202098	0.0086153734187559	Scouter
DERL2+ctrl	0.09237542	0.0549779344800247	Scouter
TELO2+ctrl	0.13417745	0.0953870549748904	Scouter
MRPL39+ctrl	0.17265585	0.0891415061598209	Scouter
MANF+ctrl	0.008934887	0.0032733121775979	Scouter
TARS+ctrl	0.32473084	0.1640963318367054	Scouter
TTI1+ctrl	0.3173127	0.0544842501590355	Scouter
SRP72+ctrl	0.016749302	0.0099481032055316	Scouter
SCYL1+ctrl	0.25448865	0.0565099335707264	Scouter
HYOU1+ctrl	0.09530185	0.0424507956336778	Scouter
TMED10+ctrl	0.069540076	0.021547408344438	Scouter
CCND3+ctrl	0.39145648	0.1004821683930418	Scouter
COPB1+ctrl	0.10145468	0.0171931455091708	Scouter
CARS+ctrl	0.23182745	0.0068661675106358	Scouter
SPCS2+ctrl	0.018568411	0.0108760027734223	Scouter
CREB1+ctrl	0.7951993	0.3526857322885528	Scouter
SLMO2+ctrl	0.27895635	0.0929389283777811	Scouter
TIMM23+ctrl	0.04174358	0.0093972656710612	Scouter
AMIGO3+ctrl	0.06916936	0.0072331044017149	Scouter
QARS+ctrl	0.23104231	0.0320197750049033	Scouter
ATP5B+ctrl	0.026886884	0.0066600746724405	Scouter
SYVN1+ctrl	0.03129786	0.0143900396458546	Scouter
MTHFD1+ctrl	0.35712886	0.1850875304504539	Scouter
TTI1+ctrl	0.23518686	0.0462268218059908	Scouter
SRP68+ctrl	0.082668565	0.0465196656260328	Scouter
TIMM44+ctrl	0.34102607	0.0875854939062797	Scouter
DDOST+ctrl	0.062927626	0.0044379644986873	Scouter
TMED10+ctrl	0.08180439	0.0146393744118243	Scouter
DNAJC19+ctrl	0.09251926	0.0229756368105096	Scouter
CARS+ctrl	0.19659536	0.0128218895996323	Scouter
P4HB+ctrl	0.037118383	0.0085748113782048	Scouter
SPCS2+ctrl	0.021595392	0.0116756782369672	Scouter
OST4+ctrl	0.08304004	0.0176465001145516	Scouter
EIF2B4+ctrl	0.08309848	0.0350665638963467	Scouter
IER3IP1+ctrl	0.7883889	0.3407714538903998	Scouter
YIPF5+ctrl	0.13107315	0.0488477991266556	Scouter
DAD1+ctrl	0.07180251	0.0444653717456525	Scouter
SEL1L+ctrl	0.24935591	0.0624042249328572	Scouter
TTI2+ctrl	0.047372703	0.0158410876238109	Scouter
DERL2+ctrl	0.21060264	0.1750455093001051	Scouter
SEC61B+ctrl	0.053248808	0.0099904342604769	Scouter
EIF2B2+ctrl	0.05439133	0.0213466129341955	Scouter
HSPA5+ctrl	0.83976245	0.3450682766506882	Scouter
TIMM44+ctrl	0.1509696	0.031335109223092	Scouter
UFM1+ctrl	0.15477361	0.0722363245046715	Scouter
SEC61G+ctrl	0.059170775	0.0175148726403295	Scouter
DNAJC19+ctrl	0.04743119	0.0197572144240409	Scouter
TMED2+ctrl	0.032207537	0.0019274486495312	Scouter
SPCS3+ctrl	0.029630302	0.0106153203497786	Scouter
OST4+ctrl	0.03568567	0.0062113091810878	Scouter
SEC61A1+ctrl	0.26267615	0.0540062675480104	Scouter
AMIGO3+ctrl	0.14947775	0.0391719131496391	Scouter
UFL1+ctrl	0.059478085	0.0128038167941295	Scouter
DDRGK1+ctrl	0.036836255	0.0188659558373563	Scouter
MTHFD1+ctrl	0.3371086	0.1374863202328227	Scouter
HSPA9+ctrl	0.28042254	0.0625744125300171	Scouter
SEC61B+ctrl	0.044465397	0.0050673313942454	Scouter
TARS+ctrl	0.39079127	0.1587847780735707	Scouter
HSPA5+ctrl	0.80576205	0.2333979222324588	Scouter
SRP68+ctrl	0.09620855	0.0528655870909984	Scouter
PTDSS1+ctrl	0.026553564	0.0120891585327194	Scouter
HYOU1+ctrl	0.067697406	0.0111420402303762	Scouter
SLC35B1+ctrl	0.03131571	0.0106413456693128	Scouter
UFM1+ctrl	0.2765858	0.1166169166561544	Scouter
PPWD1+ctrl	0.1290494	0.0619875857508768	Scouter
TMED2+ctrl	0.093134925	0.0177981446387651	Scouter
HARS+ctrl	0.13340415	0.0093592511418959	Scouter
DAD1+ctrl	0.047955588	0.0073115892047443	Scouter
IARS2+ctrl	0.016293617	0.0070629609994532	Scouter
DDRGK1+ctrl	0.03611973	0.013293109963738	Scouter
STT3A+ctrl	0.042310447	0.0036781756116528	Scouter
SAMM50+ctrl	0.02650299	0.0036990343456771	Scouter
MRGBP+ctrl	0.69519037	0.316777056379007	Scouter
SYVN1+ctrl	0.07506325	0.0182937387538374	Scouter
TMEM167A+ctrl	0.041401178	0.0104155367599726	Scouter
SLC39A7+ctrl	0.018422555	0.0081216190550668	Scouter
SEC63+ctrl	0.030026149	0.020614327978096	Scouter
ASCC3+ctrl	0.26499513	0.1274711000416285	Scouter
HSPA5+ctrl	0.77181417	0.2693741997539689	Scouter
KCTD16+ctrl	0.027284697	0.0050553513309108	Scouter
CHERP+ctrl	0.50617063	0.1285921626892042	Scouter
AARS+ctrl	0.14558457	0.0262147139549585	Scouter
CARS+ctrl	0.21708645	0.011881075270855	Scouter
K562(?)_ARHGAP22+ctrl_1+1	0.1232451945543289	0.0485031476709991	biolord
K562(?)_BHLHE40+ctrl_1+1	1.610744833946228	1.8263295963406565	biolord
K562(?)_CAD+ctrl_1+1	0.4646086990833282	0.1313782520592212	biolord
K562(?)_CARS+ctrl_1+1	0.2992564737796783	0.0201257616281509	biolord
K562(?)_COPB1+ctrl_1+1	0.3126811683177948	0.0381965762935578	biolord
K562(?)_CREB1+ctrl_1+1	1.7467120885849	1.8355117132887244	biolord
K562(?)_DAD1+ctrl_1+1	0.0124998576939105	0.0045205139067547	biolord
K562(?)_DDIT3+ctrl_1+1	1.7656700611114502	1.827547493041493	biolord
K562(?)_DDRGK1+ctrl_1+1	0.0225045476108789	0.00264612887986	biolord
K562(?)_DHDDS+ctrl_1+1	0.5979704856872559	0.2750516335945576	biolord
K562(?)_EIF2B2+ctrl_1+1	0.0540723018348217	0.0084556825459003	biolord
K562(?)_FECH+ctrl_1+1	0.0649495497345924	0.0190161052596522	biolord
K562(?)_GNPNAT1+ctrl_1+1	0.0618994943797588	0.0170186120085418	biolord
K562(?)_HARS+ctrl_1+1	0.1165144518017768	0.0160434730350971	biolord
K562(?)_MANF+ctrl_1+1	0.0439223237335681	0.0054034691711422	biolord
K562(?)_SAMM50+ctrl_1+1	0.0354607850313186	0.0040485002100467	biolord
K562(?)_SRP72+ctrl_1+1	0.0475753843784332	0.0046842563315294	biolord
K562(?)_TARS+ctrl_1+1	0.3716001510620117	0.2048959396779537	biolord
K562(?)_TMED2+ctrl_1+1	0.0371723510324955	0.0044631478958763	biolord
K562(?)_TMED10+ctrl_1+1	0.0331430435180664	0.0043950368999503	biolord
K562(?)_TTI2+ctrl_1+1	0.0450661554932594	0.0120208583748535	biolord
K562(?)_BHLHE40+ctrl_1+1	0.512414813041687	0.0672698393464088	biolord
K562(?)_CCND3+ctrl_1+1	0.2375658899545669	0.0559834893792867	biolord
K562(?)_DDOST+ctrl_1+1	0.0199682097882032	0.0040059364400804	biolord
K562(?)_EIF2B2+ctrl_1+1	0.032069656997919	0.0119848111644387	biolord
K562(?)_EIF2B4+ctrl_1+1	0.0440893806517124	0.0182275092229247	biolord
K562(?)_HSPA5+ctrl_1+1	0.7914836406707764	0.2566956167574972	biolord
K562(?)_IARS2+ctrl_1+1	0.0686859488487243	0.0096326074562966	biolord
K562(?)_MANF+ctrl_1+1	0.0328228659927845	0.0036407819134183	biolord
K562(?)_MARS+ctrl_1+1	0.5841246247291565	0.2443725607590749	biolord
K562(?)_MRGBP+ctrl_1+1	0.1688547134399414	0.0250303007196635	biolord
K562(?)_MRPL39+ctrl_1+1	0.0664169490337371	0.0194932972081005	biolord
K562(?)_NEDD8+ctrl_1+1	0.240600511431694	0.033327997662127	biolord
K562(?)_OST4+ctrl_1+1	0.0080932518467307	0.003576069517976	biolord
K562(?)_PSMD4+ctrl_1+1	0.5742517113685608	0.1569640222005546	biolord
K562(?)_QARS+ctrl_1+1	0.2871483862400055	0.0319808763451874	biolord
K562(?)_SARS+ctrl_1+1	0.332061618566513	0.0648416316980728	biolord
K562(?)_SRP68+ctrl_1+1	0.1377544105052948	0.0592656296212226	biolord
K562(?)_STT3A+ctrl_1+1	0.0127694513648748	0.0055131502449512	biolord
K562(?)_TMED2+ctrl_1+1	0.0267401933670043	0.0046500047901645	biolord
K562(?)_TTI2+ctrl_1+1	0.0367561392486095	0.0086664174923498	biolord
K562(?)_UFL1+ctrl_1+1	0.0205108411610126	0.0045724270166829	biolord
K562(?)_AARS+ctrl_1+1	0.1321635097265243	0.0214969525113701	biolord
K562(?)_ARHGAP22+ctrl_1+1	0.2567091882228851	0.086902730516158	biolord
K562(?)_ASCC3+ctrl_1+1	0.2730366289615631	0.1264412873424589	biolord
K562(?)_ATP5B+ctrl_1+1	0.100155234336853	0.0213578501716256	biolord
K562(?)_COPZ1+ctrl_1+1	0.2061136811971664	0.041614536428824	biolord
K562(?)_DDIT3+ctrl_1+1	1.066335678100586	1.004664947744459	biolord
K562(?)_DNAJC19+ctrl_1+1	0.0539467334747314	0.0125938178971409	biolord
K562(?)_EIF2B2+ctrl_1+1	0.2956424057483673	0.0435117194429039	biolord
K562(?)_EIF2B3+ctrl_1+1	0.4688456654548645	0.0746451765298843	biolord
K562(?)_EIF2B4+ctrl_1+1	0.3370625972747803	0.0539162908680737	biolord
K562(?)_FARSB+ctrl_1+1	0.0450341925024986	0.0189068019390106	biolord
K562(?)_GBF1+ctrl_1+1	0.0924160778522491	0.0082334615290164	biolord
K562(?)_MARS+ctrl_1+1	0.676796555519104	0.2194400813896209	biolord
K562(?)_MRGBP+ctrl_1+1	0.2532986104488373	0.032261093147099	biolord
K562(?)_MTHFD1+ctrl_1+1	0.5002790689468384	0.1704168284777552	biolord
K562(?)_P4HB+ctrl_1+1	0.0214079488068819	0.0025557977496646	biolord
K562(?)_SEC63+ctrl_1+1	0.0253789033740758	0.0129221815968776	biolord
K562(?)_SOCS1+ctrl_1+1	0.2075294852256775	0.0471012875204905	biolord
K562(?)_SRP68+ctrl_1+1	0.1458776146173477	0.0610750663327053	biolord
K562(?)_TMED2+ctrl_1+1	0.0175255667418241	0.0069353276339825	biolord
K562(?)_TTI2+ctrl_1+1	0.0504625625908374	0.0173328271794162	biolord
K562(?)_AARS+ctrl_1+1	0.1647315025329589	0.0207717670127749	biolord
K562(?)_ARHGAP22+ctrl_1+1	0.2143740206956863	0.0712466795230284	biolord
K562(?)_ATP5B+ctrl_1+1	0.1077828183770179	0.0188268106430768	biolord
K562(?)_COPB1+ctrl_1+1	0.1045399978756904	0.0258140098303556	biolord
K562(?)_EIF2B3+ctrl_1+1	0.1602250784635543	0.0154173430055379	biolord
K562(?)_IER3IP1+ctrl_1+1	0.3902998864650726	0.0784581871703267	biolord
K562(?)_MARS+ctrl_1+1	0.6887748837471008	0.2528927833773196	biolord
K562(?)_P4HB+ctrl_1+1	0.016561284661293	0.0025268279132433	biolord
K562(?)_PPWD1+ctrl_1+1	0.2315708994865417	0.0657409887353424	biolord
K562(?)_SAMM50+ctrl_1+1	0.0875656753778457	0.0094576496630907	biolord
K562(?)_SCYL1+ctrl_1+1	0.3319981396198272	0.074882237589918	biolord
K562(?)_SEC61G+ctrl_1+1	0.1947916448116302	0.0485819544410333	biolord
K562(?)_SEL1L+ctrl_1+1	0.1538824886083603	0.0686630108393728	biolord
K562(?)_SLC35B1+ctrl_1+1	0.0968745350837707	0.0161812207661569	biolord
K562(?)_SPCS2+ctrl_1+1	0.1634789556264877	0.0297477757121669	biolord
K562(?)_TELO2+ctrl_1+1	0.1588142067193985	0.1621522680406677	biolord
K562(?)_TMED2+ctrl_1+1	0.0906829163432121	0.0137652810371946	biolord
K562(?)_TMED10+ctrl_1+1	0.0838671922683715	0.0124267677747411	biolord
K562(?)_TTI2+ctrl_1+1	0.0669591501355171	0.0158640838262726	biolord
K562(?)_UFL1+ctrl_1+1	0.0530316941440105	0.0037673223414458	biolord
K562(?)_YIPF5+ctrl_1+1	0.1411910951137542	0.0332905324175953	biolord
K562(?)_CCND3+ctrl_1+1	0.3238880038261413	0.0941163403913378	biolord
K562(?)_CHERP+ctrl_1+1	0.3490399122238159	0.1156128535512834	biolord
K562(?)_COPB1+ctrl_1+1	0.0774965211749076	0.0319644138216972	biolord
K562(?)_DDOST+ctrl_1+1	0.0975397378206253	0.0126682701520621	biolord
K562(?)_DDRGK1+ctrl_1+1	0.0885748788714408	0.0130400276393629	biolord
K562(?)_DHDDS+ctrl_1+1	0.686292827129364	0.3677207509754225	biolord
K562(?)_GMPPB+ctrl_1+1	0.0999736562371254	0.0283671783888621	biolord
K562(?)_HSD17B12+ctrl_1+1	0.2780620455741882	0.0536798657849431	biolord
K562(?)_NEDD8+ctrl_1+1	0.2887985110282898	0.0353982103988528	biolord
K562(?)_P4HB+ctrl_1+1	0.5022632479667664	0.0367064259480685	biolord
K562(?)_PSMD4+ctrl_1+1	0.7104725241661072	0.2624307499208953	biolord
K562(?)_SEC61A1+ctrl_1+1	0.3411017954349518	0.09285126067698	biolord
K562(?)_SEL1L+ctrl_1+1	0.2451232075691223	0.093685284620733	biolord
K562(?)_SPCS2+ctrl_1+1	0.0595929771661758	0.0177897321154887	biolord
K562(?)_SPCS3+ctrl_1+1	0.0951243042945861	0.0153902238234877	biolord
K562(?)_SRPRB+ctrl_1+1	0.2095145732164383	0.0487981377809774	biolord
K562(?)_TMEM167A+ctrl_1+1	0.2457196563482284	0.0138028161600232	biolord
K562(?)_TTI1+ctrl_1+1	0.2651021480560303	0.0404898501292336	biolord
K562(?)_TTI2+ctrl_1+1	0.098893903195858	0.0177965448656323	biolord
K562(?)_UFM1+ctrl_1+1	0.1281002759933471	0.0184895736456383	biolord
K562(?)_XRN1+ctrl_1+1	0.1323442459106445	0.0281833896151511	biolord
CREB1	1.894733428955078	1.8878663090290504	GEARS
BHLHE40	1.7215276956558228	1.8683742498978972	GEARS
DDIT3	1.8929718732833865	1.9100345784099773	GEARS
HARS	0.2182232588529586	0.0085424175485968	GEARS
DAD1	0.0436976179480552	0.0123253948750061	GEARS
DDRGK1	0.0886899381875991	0.023280755005544	GEARS
SAMM50	0.1082840710878372	0.0088960803113877	GEARS
CAD	0.5484611988067627	0.2072202083072625	GEARS
GNPNAT1	0.1780905276536941	0.0556838877091649	GEARS
TTI2	0.1803801357746124	0.0406198008604405	GEARS
MANF	0.1012443006038665	0.0228979122766759	GEARS
TARS	0.3840014338493347	0.2099219774827361	GEARS
EIF2B2	0.0473930761218071	0.01435989420861	GEARS
ARHGAP22	0.1859939247369766	0.079058003379032	GEARS
SRP72	0.2182502448558807	0.052236935676774	GEARS
TMED10	0.126408189535141	0.0306765717177768	GEARS
COPB1	0.1998645663261413	0.0778393514920026	GEARS
FECH	0.0812097936868667	0.0422723789306473	GEARS
DHDDS	0.762471616268158	0.4839707544597331	GEARS
CARS	0.4359928667545318	0.0264788717031478	GEARS
TMED2	0.0751812532544136	0.0292208824612316	GEARS
BHLHE40	1.7083780765533447	1.8947291260119528	GEARS
OST4	0.0458240211009979	0.0146476374866324	GEARS
EIF2B4	0.1213189288973808	0.0288219666108489	GEARS
IARS2	0.3094087839126587	0.0362004647031426	GEARS
UFL1	0.0325786434113979	0.0074883860652334	GEARS
QARS	0.6852053999900818	0.2171434124466031	GEARS
STT3A	0.0452809408307075	0.0163466822123155	GEARS
MRGBP	0.1383809298276901	0.0255416529253125	GEARS
TTI2	0.1013333946466445	0.0317928013146229	GEARS
NEDD8	0.2923561334609985	0.0271409754641354	GEARS
MRPL39	0.1392273753881454	0.0686285957344807	GEARS
MANF	0.043742049485445	0.0147294020134722	GEARS
MARS	0.7031635642051697	0.3902640000451356	GEARS
EIF2B2	0.157515749335289	0.0262153195217251	GEARS
SARS	0.5500890016555786	0.2190816247602924	GEARS
HSPA5	0.7083865404129028	0.168380101211369	GEARS
PSMD4	0.6654373407363892	0.1965669312048703	GEARS
SRP68	0.1659785211086273	0.0612080704304389	GEARS
DDOST	0.0869419202208519	0.0162344421260058	GEARS
CCND3	0.2996225357055664	0.0853874385356903	GEARS
TMED2	0.0580325499176979	0.0127109116139152	GEARS
DDIT3	1.6805121898651123	1.8239315315149724	GEARS
EIF2B4	0.4298757314682007	0.1177213583723642	GEARS
SOCS1	0.2138656824827194	0.0804434163001133	GEARS
MRGBP	0.1533445864915847	0.0220166291110217	GEARS
ATP5B	0.0735710114240646	0.0178781980648636	GEARS
MTHFD1	0.3914092481136322	0.1668326039798557	GEARS
TTI2	0.057312112301588	0.0155475914502858	GEARS
GBF1	0.0253839883953332	0.0084825385129079	GEARS
FARSB	0.3013947010040283	0.0325336754322052	GEARS
SEC63	0.1485038548707962	0.0298193460985203	GEARS
MARS	0.675194263458252	0.310000264638802	GEARS
ASCC3	0.2628405392169952	0.1223562194500118	GEARS
EIF2B2	0.6036427617073059	0.2613605605438351	GEARS
ARHGAP22	0.1532564908266067	0.0607262719022401	GEARS
SRP68	0.1683797091245651	0.0603914474631892	GEARS
AARS	0.3897909820079803	0.0325211035087704	GEARS
COPZ1	0.1984681934118271	0.0639491472393274	GEARS
EIF2B3	0.6808299422264099	0.3244921211153269	GEARS
DNAJC19	0.0975176095962524	0.0164298536255955	GEARS
TMED2	0.0792439803481102	0.0158873169420985	GEARS
P4HB	0.0301475264132022	0.0094707817479502	GEARS
IER3IP1	0.3524221181869507	0.1099860481917858	GEARS
YIPF5	0.2137397825717926	0.0618731067515909	GEARS
UFL1	0.0668520703911781	0.0242863270686939	GEARS
SAMM50	0.0881546735763549	0.0166663872078061	GEARS
SEL1L	0.1996413320302963	0.071607555844821	GEARS
ATP5B	0.0995281860232353	0.0414239792153239	GEARS
TTI2	0.0801011621952056	0.0275661434897074	GEARS
TELO2	0.1281997710466385	0.0920954392240673	GEARS
MARS	0.6288391947746277	0.2960427707876079	GEARS
ARHGAP22	0.1378171741962433	0.0678825520444661	GEARS
SCYL1	0.2620015442371368	0.0664070500060916	GEARS
SLC35B1	0.0999135002493858	0.022598296382057	GEARS
TMED10	0.1043484061956405	0.0213062937436916	GEARS
COPB1	0.1359782665967941	0.0468687113025225	GEARS
AARS	0.1526634097099304	0.0262501360848546	GEARS
PPWD1	0.217265710234642	0.0645471705065574	GEARS
EIF2B3	0.1175614073872566	0.0181752694770693	GEARS
SEC61G	0.1902632564306259	0.0345900463871657	GEARS
TMED2	0.0635957494378089	0.0217353486514184	GEARS
P4HB	0.0382462367415428	0.0121670143707888	GEARS
SPCS2	0.1617215424776077	0.061515322777268	GEARS
SEC61A1	0.3642677962779999	0.1153104743862059	GEARS
DDRGK1	0.1373014003038406	0.0451191160027519	GEARS
SEL1L	0.3392795026302337	0.0581487100571394	GEARS
GMPPB	0.1764356642961502	0.0881594433994905	GEARS
TMEM167A	0.2423000484704971	0.0501587903127074	GEARS
TTI2	0.207976832985878	0.0924569934959436	GEARS
NEDD8	0.2270822376012802	0.0438307519070804	GEARS
HSD17B12	0.3056238293647766	0.0745546451435075	GEARS
TTI1	0.343995988368988	0.0742866462096571	GEARS
PSMD4	0.971868097782135	0.5599502886179835	GEARS
DDOST	0.1294882744550705	0.0160929390694946	GEARS
CCND3	0.4500349164009094	0.2070150547660887	GEARS
UFM1	0.1549268662929535	0.0530621174984844	GEARS
COPB1	0.239602729678154	0.0859085160773247	GEARS
CHERP	0.2965191602706909	0.1023341796826571	GEARS
SRPRB	0.2000153511762619	0.0463598247151821	GEARS
DHDDS	0.725894033908844	0.4636287392058875	GEARS
XRN1	0.1771188676357269	0.0465467113317572	GEARS
P4HB	0.1602529436349868	0.0431192899122834	GEARS
SPCS3	0.2084267437458038	0.0419342636596411	GEARS
SPCS2	0.2090472429990768	0.0884856464872427	GEARS
