# Supplementary material for: Scouter predicts transcriptional responses to genetic perturbations with large language model embeddings
Source: Nat Comput Sci. 2025 Dec 5;6(1):21–8. doi: 10.1038/s43588-025-00912-8 (PMC12855003; doi:10.1038/s43588-025-00912-8)
Supplement: Supplementary file 4 — Numerical source data for Fig. 2. [file 43588_2025_912_MOESM4_ESM.zip › Source_Data_Fig2/Source_Data_Fig2h.csv]

	Group	Gene	Expression
0	True	SH3BGRL3	1.145758
1	True	SH3BGRL3	0.16573238
2	True	SH3BGRL3	0.18182659
3	True	SH3BGRL3	-0.31434882
4	True	SH3BGRL3	0.71595824
5	True	SH3BGRL3	0.6541389
6	True	SH3BGRL3	1.4458061
7	True	SH3BGRL3	-1.0194055
8	True	SH3BGRL3	-0.277054
9	True	SH3BGRL3	1.4836036
10	True	SH3BGRL3	-0.043910563
11	True	SH3BGRL3	0.7613801
12	True	SH3BGRL3	0.8073852
13	True	SH3BGRL3	-1.0194055
14	True	SH3BGRL3	0.2691852
15	True	SH3BGRL3	0.31515908
16	True	SH3BGRL3	1.6997
17	True	SH3BGRL3	0.5016283
18	True	SH3BGRL3	-0.2046789
19	True	SH3BGRL3	0.7208916
20	True	SH3BGRL3	1.897252
21	True	SH3BGRL3	-0.26412725
22	True	SH3BGRL3	0.7648436
23	True	SH3BGRL3	1.970136
24	True	SH3BGRL3	1.5425235
25	True	SH3BGRL3	1.4853989
26	True	SH3BGRL3	0.4847901
27	True	SH3BGRL3	0.55687785
28	True	SH3BGRL3	0.9710369
29	True	SH3BGRL3	1.299827
30	True	SH3BGRL3	1.3635672
31	True	SH3BGRL3	0.38108695
32	True	SH3BGRL3	0.8086494
33	True	SH3BGRL3	1.2104064
34	True	SH3BGRL3	1.3309735
35	True	SH3BGRL3	1.0540649
36	True	SH3BGRL3	0.025011301
37	True	SH3BGRL3	0.6987984
38	True	SH3BGRL3	1.450082
39	True	SH3BGRL3	1.0906214
40	True	SH3BGRL3	0.45911467
41	True	SH3BGRL3	0.13437557
42	True	SH3BGRL3	0.86424255
43	True	SH3BGRL3	1.0234836
44	True	SH3BGRL3	1.4697603
45	True	SH3BGRL3	0.45301974
46	True	SH3BGRL3	0.66777396
47	True	SH3BGRL3	0.6147976
48	True	SH3BGRL3	1.1739501
49	True	SH3BGRL3	-0.48770505
50	True	SH3BGRL3	1.3752793
51	True	SH3BGRL3	-1.0194055
52	True	SH3BGRL3	0.44743824
53	True	SH3BGRL3	0.9813303
54	True	SH3BGRL3	0.7305244
55	True	SH3BGRL3	1.3958443
56	True	SH3BGRL3	0.50224817
57	True	SH3BGRL3	0.6039121
58	True	SH3BGRL3	1.6594955
59	True	SH3BGRL3	1.6028143
60	True	SH3BGRL3	0.051862597
61	True	SH3BGRL3	0.4170003
62	True	SH3BGRL3	1.4159471
63	True	SH3BGRL3	0.8539965
64	True	SH3BGRL3	1.2317089
65	True	SH3BGRL3	0.6244103
66	True	SH3BGRL3	0.8862189
67	True	SH3BGRL3	0.77037287
68	True	SH3BGRL3	0.8833616
69	True	SH3BGRL3	1.7283918
70	True	SH3BGRL3	0.99091303
71	True	SH3BGRL3	0.29303086
72	True	SH3BGRL3	0.09255195
73	True	SH3BGRL3	0.91469026
74	True	SH3BGRL3	0.8879237
75	True	SH3BGRL3	0.4817462
76	True	SH3BGRL3	1.0511786
77	True	SH3BGRL3	1.920668
78	True	SH3BGRL3	1.5833291
79	True	SH3BGRL3	1.0035161
80	True	SH3BGRL3	1.2080988
81	True	SH3BGRL3	1.7725226
82	True	SH3BGRL3	0.95355546
83	True	SH3BGRL3	1.0960034
84	True	SH3BGRL3	0.7210388
85	True	SH3BGRL3	1.1059335
86	True	SH3BGRL3	0.62622106
87	True	SH3BGRL3	0.5309397
88	True	SH3BGRL3	0.8189105
89	True	SH3BGRL3	1.1624941
90	True	SH3BGRL3	1.6262141
91	True	SH3BGRL3	1.1008507
92	True	SH3BGRL3	0.61922705
93	True	SH3BGRL3	0.0685333
94	True	SH3BGRL3	1.7507175
95	True	SH3BGRL3	0.6628151
96	True	SH3BGRL3	1.4093298
97	True	SH3BGRL3	0.043829083
98	True	SH3BGRL3	1.1789583
99	True	SH3BGRL3	0.9329666
100	True	SH3BGRL3	1.1850098
101	True	SH3BGRL3	0.47868264
102	True	SH3BGRL3	0.3392198
103	True	SH3BGRL3	1.1898531
104	True	SH3BGRL3	0.35576737
105	True	SH3BGRL3	1.9602565
106	True	SH3BGRL3	0.5868927
107	True	SH3BGRL3	0.9476383
108	True	SH3BGRL3	0.8664017
109	True	SH3BGRL3	0.20173776
110	True	SH3BGRL3	0.8127732
111	True	SH3BGRL3	0.112387896
112	True	SH3BGRL3	1.6956648
113	True	SH3BGRL3	0.45287228
114	True	SH3BGRL3	1.1781343
115	True	SH3BGRL3	0.19060183
116	True	SH3BGRL3	1.1624352
117	True	SH3BGRL3	-0.5716037
118	True	SH3BGRL3	0.9952811
119	True	SH3BGRL3	0.56627154
120	True	SH3BGRL3	0.6256057
121	True	SH3BGRL3	0.90693927
122	True	SH3BGRL3	0.76398253
123	True	SH3BGRL3	-0.16412717
124	True	SH3BGRL3	-0.47918963
125	True	SH3BGRL3	1.7517105
126	True	SH3BGRL3	1.2720996
127	True	SH3BGRL3	0.8813976
128	True	SH3BGRL3	1.3890551
129	True	SH3BGRL3	0.72000897
130	True	SH3BGRL3	0.75914943
131	True	SH3BGRL3	1.4409965
132	True	SH3BGRL3	0.12742424
133	True	SH3BGRL3	1.1913587
134	True	SH3BGRL3	0.667297
135	True	SH3BGRL3	0.7076242
136	True	SH3BGRL3	1.3651518
137	True	SH3BGRL3	1.0610071
138	True	SH3BGRL3	0.5199977
139	True	SH3BGRL3	0.5636184
140	True	SH3BGRL3	1.3046559
141	True	SH3BGRL3	0.62019265
142	True	SH3BGRL3	1.6553901
143	True	SH3BGRL3	1.1977397
144	True	SH3BGRL3	1.4022747
145	True	SH3BGRL3	1.102671
146	True	SH3BGRL3	1.0501112
147	True	SH3BGRL3	0.90861607
148	True	SH3BGRL3	1.1947912
149	True	SH3BGRL3	0.6384587
150	True	SH3BGRL3	0.940771
151	True	SH3BGRL3	-1.0194055
152	True	SH3BGRL3	0.7069024
153	True	SH3BGRL3	1.688125
154	True	SH3BGRL3	0.6253493
155	True	SH3BGRL3	0.96808946
156	True	SH3BGRL3	1.4051815
157	True	SH3BGRL3	0.9011867
158	True	SH3BGRL3	0.91615677
159	True	SH3BGRL3	0.6262039
160	True	SH3BGRL3	1.3853906
161	True	SH3BGRL3	0.24056745
162	True	SH3BGRL3	1.0544189
163	True	SH3BGRL3	1.4831752
164	True	SH3BGRL3	0.8954567
165	True	SH3BGRL3	0.88866603
166	True	SH3BGRL3	1.0448076
167	True	SH3BGRL3	1.3604523
168	True	SH3BGRL3	0.48946154
169	True	SH3BGRL3	0.30212283
170	True	SH3BGRL3	0.45548356
171	True	SH3BGRL3	-1.0194055
172	True	SH3BGRL3	1.0281798
173	True	SH3BGRL3	0.86858785
174	True	SH3BGRL3	-0.028072774
175	True	SH3BGRL3	0.41182435
176	True	SH3BGRL3	0.8461791
177	True	SH3BGRL3	1.1218013
178	True	SH3BGRL3	0.6798507
179	True	SH3BGRL3	1.1470045
180	True	SH3BGRL3	1.2346476
181	True	SH3BGRL3	2.2598987
182	True	SH3BGRL3	0.49971974
183	True	SH3BGRL3	0.8526646
184	True	SH3BGRL3	0.85859835
185	True	SH3BGRL3	-0.07634121
186	True	SH3BGRL3	0.6960232
187	True	SH3BGRL3	1.0781785
188	True	SH3BGRL3	1.3322791
189	True	SH3BGRL3	0.15018857
190	True	SH3BGRL3	0.98619115
191	True	SH3BGRL3	0.36643326
192	True	SH3BGRL3	0.97769773
193	True	SH3BGRL3	2.0475054
194	True	SH3BGRL3	0.17477381
195	True	SH3BGRL3	0.92617905
196	True	SH3BGRL3	1.5910023
197	True	SH3BGRL3	1.7106167
198	True	SH3BGRL3	0.7911495
199	True	SH3BGRL3	0.826993
200	True	SH3BGRL3	-0.27919507
201	True	SH3BGRL3	-0.56712806
202	True	SH3BGRL3	-0.11963451
203	True	SH3BGRL3	1.0164641
204	True	SH3BGRL3	-0.105388045
205	True	SH3BGRL3	1.2901152
206	True	SH3BGRL3	0.42199552
207	True	SH3BGRL3	1.1706253
208	True	SH3BGRL3	0.17976248
209	True	SH3BGRL3	1.5835422
210	True	SH3BGRL3	-0.39488643
211	True	SH3BGRL3	0.70791304
212	True	SH3BGRL3	1.2941419
213	True	SH3BGRL3	1.1472126
214	True	SH3BGRL3	2.057675
215	True	SH3BGRL3	0.4101087
216	True	SH3BGRL3	0.8111843
217	True	SH3BGRL3	1.2447797
218	True	SH3BGRL3	1.3523644
219	True	SH3BGRL3	0.5874845
220	True	SH3BGRL3	0.81009924
221	True	SH3BGRL3	-0.12880766
222	True	SH3BGRL3	1.4796168
223	True	SH3BGRL3	0.535195
224	True	SH3BGRL3	0.9318638
225	True	SH3BGRL3	0.27851617
226	True	SH3BGRL3	0.6533375
227	True	SH3BGRL3	0.9700705
228	True	SH3BGRL3	0.80851614
229	True	SH3BGRL3	1.4599618
230	True	SH3BGRL3	0.89704335
231	True	SH3BGRL3	1.9761373
232	True	SH3BGRL3	0.37252808
233	True	SH3BGRL3	0.19600391
234	True	SH3BGRL3	0.307225
235	True	SH3BGRL3	0.23319471
236	True	SH3BGRL3	0.7148341
237	True	SH3BGRL3	1.0369381
238	True	SH3BGRL3	0.9923326
239	True	SH3BGRL3	0.1532805
240	True	SH3BGRL3	0.96779716
241	True	SH3BGRL3	1.6496614
242	True	SH3BGRL3	1.4443105
243	True	SH3BGRL3	1.1247157
244	True	SH3BGRL3	1.0400687
245	True	SH3BGRL3	0.9252033
246	True	SH3BGRL3	0.89515686
247	True	SH3BGRL3	1.2875417
248	True	SH3BGRL3	1.979982
249	True	SH3BGRL3	1.0046786
250	True	SH3BGRL3	0.3582896
251	True	SH3BGRL3	1.5408479
252	True	SH3BGRL3	1.039842
253	True	SH3BGRL3	1.4055144
254	True	SH3BGRL3	0.068235874
255	True	SH3BGRL3	0.4209733
256	True	SH3BGRL3	0.97679234
257	True	SH3BGRL3	1.3802623
258	True	SH3BGRL3	0.3247131
259	True	SH3BGRL3	1.2809178
260	True	SH3BGRL3	0.7123095
261	True	SH3BGRL3	0.30260813
262	True	SH3BGRL3	1.1775941
263	True	SH3BGRL3	1.051721
264	True	SH3BGRL3	0.70144165
265	True	SH3BGRL3	0.88636696
266	True	SH3BGRL3	0.7499386
267	True	SH3BGRL3	0.7649218
268	True	SH3BGRL3	0.06719649
269	True	SH3BGRL3	0.35904837
270	True	SH3BGRL3	0.79807234
271	True	SH3BGRL3	1.1236495
272	True	SH3BGRL3	-1.0194055
273	True	SH3BGRL3	1.2199203
274	True	SH3BGRL3	1.2020901
275	True	SH3BGRL3	0.71902966
276	True	SH3BGRL3	0.7462671
277	True	SH3BGRL3	-0.05891025
278	True	SH3BGRL3	0.5492525
279	True	SH3BGRL3	0.5487956
280	True	SH3BGRL3	0.8656299
281	True	SH3BGRL3	0.42465866
282	True	SH3BGRL3	0.9915515
283	True	SH3BGRL3	1.4505657
284	True	SH3BGRL3	0.43761158
285	True	SH3BGRL3	0.892661
286	True	SH3BGRL3	1.1588396
287	True	SH3BGRL3	1.9941975
288	True	SH3BGRL3	2.3359947
289	True	SH3BGRL3	0.48114598
290	True	SH3BGRL3	-1.0194055
291	True	SH3BGRL3	0.7023965
292	True	SH3BGRL3	-1.0194055
293	True	SH3BGRL3	-0.25935495
294	True	SH3BGRL3	1.5472568
295	True	SH3BGRL3	1.5228637
296	True	SH3BGRL3	1.1944419
297	True	SH3BGRL3	0.7535777
298	True	SH3BGRL3	1.4011897
299	True	SH3BGRL3	0.92140996
300	True	SH3BGRL3	0.829456
301	True	SH3BGRL3	-1.0194055
302	True	SH3BGRL3	0.10765064
303	True	SH3BGRL3	1.1014229
304	True	SH3BGRL3	0.091564655
305	True	SH3BGRL3	0.3237586
306	True	SH3BGRL3	1.1534764
307	True	SH3BGRL3	1.0659307
308	True	SH3BGRL3	0.3410176
309	True	SH3BGRL3	0.48520398
310	True	SH3BGRL3	0.9623823
311	True	SH3BGRL3	0.58390963
312	True	SH3BGRL3	1.4842561
313	True	SH3BGRL3	1.6927673
314	True	SH3BGRL3	1.2203001
315	True	SH3BGRL3	0.56533396
316	True	SH3BGRL3	1.4232422
317	True	SH3BGRL3	0.3784237
318	True	SH3BGRL3	1.301953
319	True	SH3BGRL3	1.0739881
320	True	SH3BGRL3	-0.2632476
321	True	SH3BGRL3	1.4778837
322	True	SH3BGRL3	-0.05556929
323	True	SH3BGRL3	0.10861611
324	True	SH3BGRL3	-1.0194055
325	True	SH3BGRL3	1.2545742
326	True	SH3BGRL3	1.3093442
327	True	SH3BGRL3	1.106815
328	True	SH3BGRL3	1.1196223
329	True	SH3BGRL3	1.7610172
330	True	SH3BGRL3	1.6237534
331	True	SH3BGRL3	-1.0194055
332	True	SH3BGRL3	0.595219
333	True	SH3BGRL3	0.07507062
334	True	SH3BGRL3	1.2342418
335	True	SH3BGRL3	0.22833335
336	True	SH3BGRL3	0.35192037
337	True	SH3BGRL3	-0.043910563
338	True	SH3BGRL3	1.7656406
339	True	SH3BGRL3	1.057536
340	True	SH3BGRL3	0.23387325
341	True	SH3BGRL3	-0.28153974
342	True	SH3BGRL3	0.6882547
343	True	SH3BGRL3	0.60332286
344	True	SH3BGRL3	-0.12680793
345	True	SH3BGRL3	0.20291317
346	True	SH3BGRL3	0.71983254
347	True	SH3BGRL3	0.1472305
348	True	SH3BGRL3	1.6522804
349	True	SH3BGRL3	0.773558
350	True	SH3BGRL3	1.5443105
351	True	SH3BGRL3	0.8677329
352	True	SH3BGRL3	1.3065535
353	True	SH3BGRL3	0.8874043
354	True	SH3BGRL3	0.8190794
355	True	SH3BGRL3	0.5379449
356	True	SH3BGRL3	-0.25388074
357	True	SH3BGRL3	0.15851367
358	True	SH3BGRL3	1.3478864
359	True	SH3BGRL3	0.8327185
360	True	SH3BGRL3	0.74454
361	True	SH3BGRL3	0.41792917
362	True	SH3BGRL3	0.42830312
363	True	SH3BGRL3	-1.0194055
364	True	SH3BGRL3	1.5688611
365	True	SH3BGRL3	1.624983
366	True	SH3BGRL3	0.90398884
367	True	SH3BGRL3	1.0876428
368	True	SH3BGRL3	-0.010324001
369	True	SH3BGRL3	1.6100401
370	True	SH3BGRL3	1.4502567
371	True	SH3BGRL3	0.29348326
372	True	SH3BGRL3	1.2626659
373	True	SH3BGRL3	0.23502874
374	True	SH3BGRL3	1.3525318
375	True	SH3BGRL3	0.12770271
376	True	SH3BGRL3	0.8817655
377	True	SH3BGRL3	-0.029743314
378	True	SH3BGRL3	0.50681734
379	True	SH3BGRL3	2.1557407
380	True	SH3BGRL3	1.5332509
381	True	SH3BGRL3	0.8512511
382	True	SH3BGRL3	1.381569
383	True	SH3BGRL3	1.346208
384	True	SH3BGRL3	0.5602783
385	True	SH3BGRL3	0.2828691
386	True	SH3BGRL3	1.0661913
387	True	SH3BGRL3	1.5865773
388	Scouter	SH3BGRL3	0.64882696
389	Scouter	SH3BGRL3	0.8502643
390	Scouter	SH3BGRL3	0.7916577
391	Scouter	SH3BGRL3	0.7967988
392	Scouter	SH3BGRL3	0.83107173
393	Scouter	SH3BGRL3	0.96911633
394	Scouter	SH3BGRL3	1.0465754
395	Scouter	SH3BGRL3	0.8381376
396	Scouter	SH3BGRL3	0.8514322
397	Scouter	SH3BGRL3	0.9719205
398	Scouter	SH3BGRL3	0.9792596
399	Scouter	SH3BGRL3	1.0584337
400	Scouter	SH3BGRL3	1.1450592
401	Scouter	SH3BGRL3	0.93586946
402	Scouter	SH3BGRL3	0.85710716
403	Scouter	SH3BGRL3	0.77792084
404	Scouter	SH3BGRL3	1.0024973
405	Scouter	SH3BGRL3	0.77604496
406	Scouter	SH3BGRL3	1.0344604
407	Scouter	SH3BGRL3	0.9269068
408	Scouter	SH3BGRL3	0.9038844
409	Scouter	SH3BGRL3	1.1923462
410	Scouter	SH3BGRL3	0.9558636
411	Scouter	SH3BGRL3	0.7625359
412	Scouter	SH3BGRL3	0.96042085
413	Scouter	SH3BGRL3	0.8785455
414	Scouter	SH3BGRL3	0.72412705
415	Scouter	SH3BGRL3	1.0139514
416	Scouter	SH3BGRL3	1.161863
417	Scouter	SH3BGRL3	0.9278784
418	Scouter	SH3BGRL3	0.8516598
419	Scouter	SH3BGRL3	0.89419866
420	Scouter	SH3BGRL3	0.9218066
421	Scouter	SH3BGRL3	0.9254463
422	Scouter	SH3BGRL3	0.8673203
423	Scouter	SH3BGRL3	1.0283173
424	Scouter	SH3BGRL3	0.9075664
425	Scouter	SH3BGRL3	1.0054783
426	Scouter	SH3BGRL3	0.9228846
427	Scouter	SH3BGRL3	0.67755103
428	Scouter	SH3BGRL3	0.9409666
429	Scouter	SH3BGRL3	1.0639096
430	Scouter	SH3BGRL3	0.7087494
431	Scouter	SH3BGRL3	0.8201977
432	Scouter	SH3BGRL3	0.6991391
433	Scouter	SH3BGRL3	0.89905953
434	Scouter	SH3BGRL3	0.9914187
435	Scouter	SH3BGRL3	0.9589741
436	Scouter	SH3BGRL3	0.8783616
437	Scouter	SH3BGRL3	-0.13018006
438	Scouter	SH3BGRL3	0.92277193
439	Scouter	SH3BGRL3	0.90930104
440	Scouter	SH3BGRL3	0.9716511
441	Scouter	SH3BGRL3	1.0346178
442	Scouter	SH3BGRL3	0.8948356
443	Scouter	SH3BGRL3	0.9078971
444	Scouter	SH3BGRL3	0.9382117
445	Scouter	SH3BGRL3	0.86935127
446	Scouter	SH3BGRL3	0.83237135
447	Scouter	SH3BGRL3	1.0044185
448	Scouter	SH3BGRL3	1.0328182
449	Scouter	SH3BGRL3	0.87142205
450	Scouter	SH3BGRL3	0.92807627
451	Scouter	SH3BGRL3	0.8091949
452	Scouter	SH3BGRL3	0.98772156
453	Scouter	SH3BGRL3	0.8538991
454	Scouter	SH3BGRL3	0.8366108
455	Scouter	SH3BGRL3	0.9010892
456	Scouter	SH3BGRL3	0.8685038
457	Scouter	SH3BGRL3	1.0255538
458	Scouter	SH3BGRL3	0.93926156
459	Scouter	SH3BGRL3	0.8896729
460	Scouter	SH3BGRL3	0.9181956
461	Scouter	SH3BGRL3	1.0795058
462	Scouter	SH3BGRL3	1.0320722
463	Scouter	SH3BGRL3	1.0015742
464	Scouter	SH3BGRL3	0.5080241
465	Scouter	SH3BGRL3	0.8719733
466	Scouter	SH3BGRL3	0.90583014
467	Scouter	SH3BGRL3	0.9543967
468	Scouter	SH3BGRL3	1.0502831
469	Scouter	SH3BGRL3	0.93868077
470	Scouter	SH3BGRL3	0.8755369
471	Scouter	SH3BGRL3	0.90375996
472	Scouter	SH3BGRL3	0.7545731
473	Scouter	SH3BGRL3	0.9454167
474	Scouter	SH3BGRL3	0.9878005
475	Scouter	SH3BGRL3	0.91168773
476	Scouter	SH3BGRL3	0.87622726
477	Scouter	SH3BGRL3	0.9339454
478	Scouter	SH3BGRL3	1.0067545
479	Scouter	SH3BGRL3	0.88502574
480	Scouter	SH3BGRL3	0.93640745
481	Scouter	SH3BGRL3	0.49463046
482	Scouter	SH3BGRL3	0.89978886
483	Scouter	SH3BGRL3	0.9751034
484	Scouter	SH3BGRL3	0.8300164
485	Scouter	SH3BGRL3	0.9092485
486	Scouter	SH3BGRL3	0.7821251
487	Scouter	SH3BGRL3	0.8935219
488	Scouter	SH3BGRL3	0.8126478
489	Scouter	SH3BGRL3	0.76121104
490	Scouter	SH3BGRL3	-0.099894166
491	Scouter	SH3BGRL3	1.1096247
492	Scouter	SH3BGRL3	0.92640424
493	Scouter	SH3BGRL3	0.90958726
494	Scouter	SH3BGRL3	0.95786
495	Scouter	SH3BGRL3	0.91605496
496	Scouter	SH3BGRL3	0.9243301
497	Scouter	SH3BGRL3	1.0933288
498	Scouter	SH3BGRL3	0.88141096
499	Scouter	SH3BGRL3	1.0234193
500	Scouter	SH3BGRL3	0.9489231
501	Scouter	SH3BGRL3	0.8865522
502	Scouter	SH3BGRL3	0.8731502
503	Scouter	SH3BGRL3	0.98692834
504	Scouter	SH3BGRL3	0.8983735
505	Scouter	SH3BGRL3	1.2521902
506	Scouter	SH3BGRL3	0.8294246
507	Scouter	SH3BGRL3	0.85612416
508	Scouter	SH3BGRL3	1.0584337
509	Scouter	SH3BGRL3	0.6188892
510	Scouter	SH3BGRL3	0.98955166
511	Scouter	SH3BGRL3	0.96177983
512	Scouter	SH3BGRL3	0.9291737
513	Scouter	SH3BGRL3	0.8255385
514	Scouter	SH3BGRL3	0.92264557
515	Scouter	SH3BGRL3	0.8987876
516	Scouter	SH3BGRL3	0.84448755
517	Scouter	SH3BGRL3	0.9224001
518	Scouter	SH3BGRL3	0.9590045
519	Scouter	SH3BGRL3	0.85693765
520	Scouter	SH3BGRL3	0.88169694
521	Scouter	SH3BGRL3	0.8936788
522	Scouter	SH3BGRL3	0.9124111
523	Scouter	SH3BGRL3	0.8521545
524	Scouter	SH3BGRL3	0.76283014
525	Scouter	SH3BGRL3	0.7609185
526	Scouter	SH3BGRL3	0.9044082
527	Scouter	SH3BGRL3	0.8516848
528	Scouter	SH3BGRL3	0.9085947
529	Scouter	SH3BGRL3	0.8319038
530	Scouter	SH3BGRL3	0.84643435
531	Scouter	SH3BGRL3	0.97174025
532	Scouter	SH3BGRL3	1.0074049
533	Scouter	SH3BGRL3	1.0850459
534	Scouter	SH3BGRL3	0.9157952
535	Scouter	SH3BGRL3	0.87695575
536	Scouter	SH3BGRL3	0.9187983
537	Scouter	SH3BGRL3	0.7280983
538	Scouter	SH3BGRL3	0.7173331
539	Scouter	SH3BGRL3	0.9373685
540	Scouter	SH3BGRL3	0.94120574
541	Scouter	SH3BGRL3	0.8881711
542	Scouter	SH3BGRL3	0.98862755
543	Scouter	SH3BGRL3	1.087644
544	Scouter	SH3BGRL3	0.9442133
545	Scouter	SH3BGRL3	0.91834736
546	Scouter	SH3BGRL3	0.86183286
547	Scouter	SH3BGRL3	0.9792707
548	Scouter	SH3BGRL3	0.8866253
549	Scouter	SH3BGRL3	1.0531164
550	Scouter	SH3BGRL3	0.7656957
551	Scouter	SH3BGRL3	0.84913373
552	Scouter	SH3BGRL3	1.0632135
553	Scouter	SH3BGRL3	0.9593775
554	Scouter	SH3BGRL3	0.91466427
555	Scouter	SH3BGRL3	0.9101629
556	Scouter	SH3BGRL3	0.9236016
557	Scouter	SH3BGRL3	0.686723
558	Scouter	SH3BGRL3	0.89777434
559	Scouter	SH3BGRL3	0.85112953
560	Scouter	SH3BGRL3	0.845618
561	Scouter	SH3BGRL3	0.9930271
562	Scouter	SH3BGRL3	0.9364064
563	Scouter	SH3BGRL3	0.85911095
564	Scouter	SH3BGRL3	0.8322619
565	Scouter	SH3BGRL3	0.8556607
566	Scouter	SH3BGRL3	0.88326585
567	Scouter	SH3BGRL3	1.02996
568	Scouter	SH3BGRL3	0.90825725
569	Scouter	SH3BGRL3	0.85637176
570	Scouter	SH3BGRL3	0.81379914
571	Scouter	SH3BGRL3	0.9185616
572	Scouter	SH3BGRL3	0.5185255
573	Scouter	SH3BGRL3	0.96507597
574	Scouter	SH3BGRL3	1.0038925
575	Scouter	SH3BGRL3	1.1394414
576	Scouter	SH3BGRL3	0.9161185
577	Scouter	SH3BGRL3	1.0112504
578	Scouter	SH3BGRL3	1.0909034
579	Scouter	SH3BGRL3	0.68529713
580	Scouter	SH3BGRL3	0.86513686
581	Scouter	SH3BGRL3	0.83833575
582	Scouter	SH3BGRL3	0.97547615
583	Scouter	SH3BGRL3	1.0914596
584	Scouter	SH3BGRL3	1.0068892
585	Scouter	SH3BGRL3	1.0076963
586	Scouter	SH3BGRL3	0.97651637
587	Scouter	SH3BGRL3	0.8382193
588	Scouter	SH3BGRL3	0.8514322
589	Scouter	SH3BGRL3	0.9791517
590	Scouter	SH3BGRL3	0.8883804
591	Scouter	SH3BGRL3	0.9372227
592	Scouter	SH3BGRL3	0.97451866
593	Scouter	SH3BGRL3	0.9773003
594	Scouter	SH3BGRL3	0.9257735
595	Scouter	SH3BGRL3	0.8570564
596	Scouter	SH3BGRL3	0.9699739
597	Scouter	SH3BGRL3	0.97042096
598	Scouter	SH3BGRL3	0.7774881
599	Scouter	SH3BGRL3	0.93553805
600	Scouter	SH3BGRL3	0.7741606
601	Scouter	SH3BGRL3	0.7582687
602	Scouter	SH3BGRL3	1.0142542
603	Scouter	SH3BGRL3	0.93159616
604	Scouter	SH3BGRL3	0.90341663
605	Scouter	SH3BGRL3	1.0040654
606	Scouter	SH3BGRL3	1.0513836
607	Scouter	SH3BGRL3	0.67507565
608	Scouter	SH3BGRL3	1.1200906
609	Scouter	SH3BGRL3	0.9263909
610	Scouter	SH3BGRL3	1.0470179
611	Scouter	SH3BGRL3	0.9601761
612	Scouter	SH3BGRL3	0.79346097
613	Scouter	SH3BGRL3	0.8861762
614	Scouter	SH3BGRL3	0.99798596
615	Scouter	SH3BGRL3	0.3945775
616	Scouter	SH3BGRL3	0.9033495
617	Scouter	SH3BGRL3	1.0735523
618	Scouter	SH3BGRL3	0.96451366
619	Scouter	SH3BGRL3	0.9672568
620	Scouter	SH3BGRL3	0.9414953
621	Scouter	SH3BGRL3	0.81961215
622	Scouter	SH3BGRL3	0.916154
623	Scouter	SH3BGRL3	1.0027183
624	Scouter	SH3BGRL3	1.0209879
625	Scouter	SH3BGRL3	0.8883867
626	Scouter	SH3BGRL3	0.92466164
627	Scouter	SH3BGRL3	0.8768637
628	Scouter	SH3BGRL3	0.8852793
629	Scouter	SH3BGRL3	1.0775687
630	Scouter	SH3BGRL3	0.91447294
631	Scouter	SH3BGRL3	0.9176377
632	Scouter	SH3BGRL3	0.6930697
633	Scouter	SH3BGRL3	0.81818616
634	Scouter	SH3BGRL3	0.7492274
635	Scouter	SH3BGRL3	0.8065932
636	Scouter	SH3BGRL3	0.7216431
637	Scouter	SH3BGRL3	1.1402544
638	Scouter	SH3BGRL3	0.93000984
639	Scouter	SH3BGRL3	0.8827704
640	Scouter	SH3BGRL3	0.9566606
641	Scouter	SH3BGRL3	1.0227259
642	Scouter	SH3BGRL3	0.98601806
643	Scouter	SH3BGRL3	0.8506644
644	Scouter	SH3BGRL3	0.9309766
645	Scouter	SH3BGRL3	0.91822207
646	Scouter	SH3BGRL3	0.7609601
647	Scouter	SH3BGRL3	1.0250508
648	Scouter	SH3BGRL3	1.025572
649	Scouter	SH3BGRL3	0.6704103
650	Scouter	SH3BGRL3	0.8557333
651	Scouter	SH3BGRL3	0.9137697
652	Scouter	SH3BGRL3	0.890702
653	Scouter	SH3BGRL3	1.0219392
654	Scouter	SH3BGRL3	0.97610736
655	Scouter	SH3BGRL3	0.9820391
656	Scouter	SH3BGRL3	0.9336209
657	Scouter	SH3BGRL3	0.804198
658	Scouter	SH3BGRL3	0.94222856
659	Scouter	SH3BGRL3	0.9702295
660	Scouter	SH3BGRL3	0.8516598
661	Scouter	SH3BGRL3	0.93923974
662	Scouter	SH3BGRL3	0.8562268
663	Scouter	SH3BGRL3	0.9741883
664	Scouter	SH3BGRL3	0.94687355
665	Scouter	SH3BGRL3	0.77918947
666	Scouter	SH3BGRL3	0.86553407
667	Scouter	SH3BGRL3	0.68107843
668	Scouter	SH3BGRL3	0.8603946
669	Scouter	SH3BGRL3	0.93356466
670	Scouter	SH3BGRL3	0.9255321
671	Scouter	SH3BGRL3	0.9922031
672	Scouter	SH3BGRL3	1.0447088
673	Scouter	SH3BGRL3	1.0764872
674	Scouter	SH3BGRL3	1.0789291
675	Scouter	SH3BGRL3	0.901181
676	Scouter	SH3BGRL3	0.9460871
677	Scouter	SH3BGRL3	0.99237597
678	Scouter	SH3BGRL3	0.94817126
679	Scouter	SH3BGRL3	0.79832554
680	Scouter	SH3BGRL3	0.93820536
681	Scouter	SH3BGRL3	1.0013183
682	Scouter	SH3BGRL3	0.70343924
683	Scouter	SH3BGRL3	0.9905449
684	Scouter	SH3BGRL3	0.8801086
685	Scouter	SH3BGRL3	1.0245954
686	Scouter	SH3BGRL3	0.8587662
687	Scouter	SH3BGRL3	0.83683133
688	biolord	SH3BGRL3	0.6308979
689	GEARS	SH3BGRL3	0.069331646
690	True	GYPC	1.0605252
691	True	GYPC	0.23748565
692	True	GYPC	0.06295264
693	True	GYPC	1.2473195
694	True	GYPC	0.42537546
695	True	GYPC	0.9973824
696	True	GYPC	0.89560175
697	True	GYPC	0.42262912
698	True	GYPC	-0.22379267
699	True	GYPC	0.59217334
700	True	GYPC	0.7438023
701	True	GYPC	0.84939885
702	True	GYPC	0.8363681
703	True	GYPC	-0.16517758
704	True	GYPC	1.3951972
705	True	GYPC	0.7966616
706	True	GYPC	0.36314392
707	True	GYPC	0.7364378
708	True	GYPC	0.15881681
709	True	GYPC	0.59694767
710	True	GYPC	1.117574
711	True	GYPC	0.5341079
712	True	GYPC	0.47886348
713	True	GYPC	0.3724711
714	True	GYPC	0.88511324
715	True	GYPC	0.17181659
716	True	GYPC	0.25262165
717	True	GYPC	-0.099939466
718	True	GYPC	1.0827098
719	True	GYPC	-0.1036526
720	True	GYPC	0.59406686
721	True	GYPC	0.7809081
722	True	GYPC	0.76858234
723	True	GYPC	0.7310674
724	True	GYPC	0.6434362
725	True	GYPC	0.6218517
726	True	GYPC	-0.18729234
727	True	GYPC	0.51331544
728	True	GYPC	1.4500108
729	True	GYPC	-0.14742279
730	True	GYPC	-0.4323156
731	True	GYPC	0.35929084
732	True	GYPC	0.7664287
733	True	GYPC	0.53574395
734	True	GYPC	0.84504914
735	True	GYPC	0.23621082
736	True	GYPC	0.5749488
737	True	GYPC	0.31386828
738	True	GYPC	0.7739258
739	True	GYPC	-0.13372207
740	True	GYPC	0.8127823
741	True	GYPC	1.6817379
742	True	GYPC	0.6716721
743	True	GYPC	1.0397806
744	True	GYPC	1.085736
745	True	GYPC	0.9788475
746	True	GYPC	0.97975874
747	True	GYPC	0.50281715
748	True	GYPC	1.6423008
749	True	GYPC	0.855103
750	True	GYPC	0.5362766
751	True	GYPC	1.5205188
752	True	GYPC	-0.08468735
753	True	GYPC	0.35707617
754	True	GYPC	0.9254534
755	True	GYPC	-0.26702
756	True	GYPC	0.5141871
757	True	GYPC	0.40613508
758	True	GYPC	0.6075735
759	True	GYPC	0.29915953
760	True	GYPC	1.1045563
761	True	GYPC	0.67077875
762	True	GYPC	0.6725445
763	True	GYPC	0.3355999
764	True	GYPC	0.4903617
765	True	GYPC	0.16531372
766	True	GYPC	0.9128468
767	True	GYPC	1.0292377
768	True	GYPC	0.9170611
769	True	GYPC	1.1183867
770	True	GYPC	1.8359218
771	True	GYPC	-0.5573015
772	True	GYPC	0.82663465
773	True	GYPC	0.48958755
774	True	GYPC	-0.17039144
775	True	GYPC	0.76484156
776	True	GYPC	0.81219983
777	True	GYPC	0.22050953
778	True	GYPC	1.0863655
779	True	GYPC	0.60345554
780	True	GYPC	0.7347839
781	True	GYPC	0.6710553
782	True	GYPC	1.102634
783	True	GYPC	0.1545732
784	True	GYPC	0.4846685
785	True	GYPC	0.36694098
786	True	GYPC	0.11505747
787	True	GYPC	-0.8476012
788	True	GYPC	0.28752804
789	True	GYPC	0.56416225
790	True	GYPC	0.75927615
791	True	GYPC	0.52447677
792	True	GYPC	0.0033893585
793	True	GYPC	0.6216085
794	True	GYPC	1.0195343
795	True	GYPC	0.38843966
796	True	GYPC	0.1789577
797	True	GYPC	0.30829668
798	True	GYPC	0.82214046
799	True	GYPC	-0.026930928
800	True	GYPC	0.63914347
801	True	GYPC	0.69976926
802	True	GYPC	1.1873856
803	True	GYPC	0.635247
804	True	GYPC	-0.0647105
805	True	GYPC	0.5393753
806	True	GYPC	0.9710803
807	True	GYPC	-0.10520363
808	True	GYPC	0.4196949
809	True	GYPC	0.00959456
810	True	GYPC	-0.26582456
811	True	GYPC	0.015509009
812	True	GYPC	1.3375952
813	True	GYPC	1.0813103
814	True	GYPC	0.42256021
815	True	GYPC	0.8602803
816	True	GYPC	0.24323058
817	True	GYPC	0.43915224
818	True	GYPC	1.4676774
819	True	GYPC	0.4298172
820	True	GYPC	0.99193263
821	True	GYPC	0.28995347
822	True	GYPC	0.55224967
823	True	GYPC	1.1093183
824	True	GYPC	0.9517162
825	True	GYPC	0.4162321
826	True	GYPC	0.11329174
827	True	GYPC	-0.022824287
828	True	GYPC	0.11616087
829	True	GYPC	-0.32781184
830	True	GYPC	0.78552175
831	True	GYPC	0.31984472
832	True	GYPC	1.4886496
833	True	GYPC	0.7725897
834	True	GYPC	1.1585901
835	True	GYPC	1.0043683
836	True	GYPC	0.896893
837	True	GYPC	0.15034103
838	True	GYPC	0.30336094
839	True	GYPC	0.47904682
840	True	GYPC	1.631664
841	True	GYPC	0.3545735
842	True	GYPC	0.41543984
843	True	GYPC	1.1436825
844	True	GYPC	0.3255539
845	True	GYPC	0.8084028
846	True	GYPC	1.0788212
847	True	GYPC	0.750422
848	True	GYPC	0.85042953
849	True	GYPC	0.88289976
850	True	GYPC	1.3545585
851	True	GYPC	0.37548184
852	True	GYPC	0.79122186
853	True	GYPC	1.4296887
854	True	GYPC	0.8644748
855	True	GYPC	0.72214437
856	True	GYPC	0.7809622
857	True	GYPC	1.2889829
858	True	GYPC	1.5763695
859	True	GYPC	0.31351113
860	True	GYPC	0.8075814
861	True	GYPC	0.80195093
862	True	GYPC	0.59457684
863	True	GYPC	0.26941657
864	True	GYPC	0.87746716
865	True	GYPC	0.91761374
866	True	GYPC	0.8626406
867	True	GYPC	0.78161216
868	True	GYPC	0.4718287
869	True	GYPC	0.68165684
870	True	GYPC	0.9824505
871	True	GYPC	0.34246397
872	True	GYPC	0.73416805
873	True	GYPC	-0.37014198
874	True	GYPC	0.45901203
875	True	GYPC	0.07310653
876	True	GYPC	1.04596
877	True	GYPC	1.0265341
878	True	GYPC	0.8140633
879	True	GYPC	-0.44503093
880	True	GYPC	0.39202285
881	True	GYPC	0.9507923
882	True	GYPC	0.08626747
883	True	GYPC	1.5161102
884	True	GYPC	0.518718
885	True	GYPC	0.46372557
886	True	GYPC	0.59093523
887	True	GYPC	1.0559022
888	True	GYPC	0.81824183
889	True	GYPC	1.410047
890	True	GYPC	0.47493076
891	True	GYPC	0.34866643
892	True	GYPC	1.3396814
893	True	GYPC	0.750669
894	True	GYPC	0.22588563
895	True	GYPC	0.58113456
896	True	GYPC	0.09781122
897	True	GYPC	1.0772064
898	True	GYPC	0.3602674
899	True	GYPC	0.83562684
900	True	GYPC	0.52349424
901	True	GYPC	0.16086626
902	True	GYPC	0.919013
903	True	GYPC	1.1381841
904	True	GYPC	1.1662447
905	True	GYPC	0.8507209
906	True	GYPC	-0.3158673
907	True	GYPC	0.6147094
908	True	GYPC	0.46093416
909	True	GYPC	0.48416376
910	True	GYPC	1.0496733
911	True	GYPC	0.3529582
912	True	GYPC	0.048279524
913	True	GYPC	-0.35623527
914	True	GYPC	0.8676131
915	True	GYPC	0.7500105
916	True	GYPC	1.2998939
917	True	GYPC	1.13307
918	True	GYPC	0.52644515
919	True	GYPC	0.6561947
920	True	GYPC	0.5543313
921	True	GYPC	1.4733617
922	True	GYPC	0.39851236
923	True	GYPC	0.57970595
924	True	GYPC	0.31971335
925	True	GYPC	0.691643
926	True	GYPC	0.5643666
927	True	GYPC	0.50739694
928	True	GYPC	1.1061149
929	True	GYPC	0.8994467
930	True	GYPC	1.1305616
931	True	GYPC	0.5522685
932	True	GYPC	1.0902944
933	True	GYPC	0.41242194
934	True	GYPC	0.65205216
935	True	GYPC	0.9209485
936	True	GYPC	0.5237546
937	True	GYPC	0.5027702
938	True	GYPC	1.0885518
939	True	GYPC	0.8269148
940	True	GYPC	0.5210328
941	True	GYPC	1.1556821
942	True	GYPC	0.83226895
943	True	GYPC	0.5140841
944	True	GYPC	0.15418172
945	True	GYPC	0.09665179
946	True	GYPC	0.44448614
947	True	GYPC	0.6418266
948	True	GYPC	0.3409207
949	True	GYPC	0.59238195
950	True	GYPC	0.93849254
951	True	GYPC	-0.038736105
952	True	GYPC	0.84046245
953	True	GYPC	0.3579023
954	True	GYPC	0.21056533
955	True	GYPC	0.77966404
956	True	GYPC	1.6917055
957	True	GYPC	1.2376208
958	True	GYPC	0.6374452
959	True	GYPC	0.75357056
960	True	GYPC	-0.09335792
961	True	GYPC	0.79560137
962	True	GYPC	0.84977937
963	True	GYPC	1.1787286
964	True	GYPC	0.5375798
965	True	GYPC	0.4287436
966	True	GYPC	0.8323567
967	True	GYPC	1.1025343
968	True	GYPC	-0.24781394
969	True	GYPC	0.60637903
970	True	GYPC	0.58839893
971	True	GYPC	-0.14322782
972	True	GYPC	0.6434815
973	True	GYPC	0.3407805
974	True	GYPC	0.115504265
975	True	GYPC	0.32864428
976	True	GYPC	1.2875264
977	True	GYPC	-0.46939743
978	True	GYPC	1.6210532
979	True	GYPC	0.7120383
980	True	GYPC	-0.01155138
981	True	GYPC	0.7826965
982	True	GYPC	1.3837924
983	True	GYPC	0.40240002
984	True	GYPC	0.65582657
985	True	GYPC	0.7550802
986	True	GYPC	1.446511
987	True	GYPC	1.1121991
988	True	GYPC	0.6061933
989	True	GYPC	0.38639927
990	True	GYPC	-1.9108357
991	True	GYPC	-0.10649347
992	True	GYPC	1.3487475
993	True	GYPC	1.0516036
994	True	GYPC	0.40839672
995	True	GYPC	0.3397653
996	True	GYPC	1.0588582
997	True	GYPC	0.8035009
998	True	GYPC	0.2556522
999	True	GYPC	0.30534744
1000	True	GYPC	0.6123929
1001	True	GYPC	0.70673037
1002	True	GYPC	1.2442207
1003	True	GYPC	0.97253156
1004	True	GYPC	0.5895686
1005	True	GYPC	0.09917092
1006	True	GYPC	0.16889405
1007	True	GYPC	0.7776122
1008	True	GYPC	0.5317106
1009	True	GYPC	-0.1057843
1010	True	GYPC	0.1407795
1011	True	GYPC	0.8822038
1012	True	GYPC	0.29839134
1013	True	GYPC	0.96364975
1014	True	GYPC	0.8144007
1015	True	GYPC	1.0034695
1016	True	GYPC	0.85070205
1017	True	GYPC	0.77779484
1018	True	GYPC	0.8606496
1019	True	GYPC	0.69959164
1020	True	GYPC	0.8883729
1021	True	GYPC	-1.9108357
1022	True	GYPC	0.6600957
1023	True	GYPC	0.48141503
1024	True	GYPC	0.5074756
1025	True	GYPC	0.58822584
1026	True	GYPC	1.1611166
1027	True	GYPC	-0.12619507
1028	True	GYPC	0.4991417
1029	True	GYPC	0.42195845
1030	True	GYPC	0.86242986
1031	True	GYPC	1.0623922
1032	True	GYPC	0.9109087
1033	True	GYPC	0.4066887
1034	True	GYPC	0.19419026
1035	True	GYPC	0.19148588
1036	True	GYPC	0.23026586
1037	True	GYPC	0.7471156
1038	True	GYPC	0.7608502
1039	True	GYPC	-0.30024195
1040	True	GYPC	0.8973112
1041	True	GYPC	1.0681663
1042	True	GYPC	1.0581923
1043	True	GYPC	0.40865827
1044	True	GYPC	1.7269883
1045	True	GYPC	0.5937662
1046	True	GYPC	0.8587227
1047	True	GYPC	0.76232314
1048	True	GYPC	1.248704
1049	True	GYPC	0.7587061
1050	True	GYPC	0.66090107
1051	True	GYPC	0.5485997
1052	True	GYPC	0.3587737
1053	True	GYPC	1.5141513
1054	True	GYPC	0.78682876
1055	True	GYPC	0.6529794
1056	True	GYPC	0.14561534
1057	True	GYPC	1.2102857
1058	True	GYPC	0.5278945
1059	True	GYPC	0.5133352
1060	True	GYPC	0.9356816
1061	True	GYPC	0.30299306
1062	True	GYPC	0.6781106
1063	True	GYPC	0.82409406
1064	True	GYPC	1.2705696
1065	True	GYPC	-0.24347866
1066	True	GYPC	0.74839973
1067	True	GYPC	0.5492139
1068	True	GYPC	1.2590537
1069	True	GYPC	1.4964774
1070	True	GYPC	0.99187756
1071	True	GYPC	0.9500885
1072	True	GYPC	1.3505175
1073	True	GYPC	0.95386696
1074	True	GYPC	1.0326886
1075	True	GYPC	0.42825317
1076	True	GYPC	0.9024942
1077	True	GYPC	0.882303
1078	Scouter	GYPC	0.56083703
1079	Scouter	GYPC	0.6758573
1080	Scouter	GYPC	0.6603534
1081	Scouter	GYPC	0.6374264
1082	Scouter	GYPC	0.7119241
1083	Scouter	GYPC	0.6963074
1084	Scouter	GYPC	0.64083743
1085	Scouter	GYPC	0.5836401
1086	Scouter	GYPC	0.65673137
1087	Scouter	GYPC	0.5867355
1088	Scouter	GYPC	0.7240944
1089	Scouter	GYPC	0.707072
1090	Scouter	GYPC	0.8023429
1091	Scouter	GYPC	0.71803546
1092	Scouter	GYPC	0.6081743
1093	Scouter	GYPC	0.65720177
1094	Scouter	GYPC	0.64110994
1095	Scouter	GYPC	0.57229686
1096	Scouter	GYPC	0.6556685
1097	Scouter	GYPC	0.7529025
1098	Scouter	GYPC	0.5524397
1099	Scouter	GYPC	0.7547085
1100	Scouter	GYPC	0.68013525
1101	Scouter	GYPC	0.46337676
1102	Scouter	GYPC	0.65696883
1103	Scouter	GYPC	0.6294832
1104	Scouter	GYPC	0.6211457
1105	Scouter	GYPC	0.6599896
1106	Scouter	GYPC	0.57789254
1107	Scouter	GYPC	0.66293025
1108	Scouter	GYPC	0.610569
1109	Scouter	GYPC	0.553215
1110	Scouter	GYPC	0.5999923
1111	Scouter	GYPC	0.54717755
1112	Scouter	GYPC	0.61410046
1113	Scouter	GYPC	0.57556725
1114	Scouter	GYPC	0.6074753
1115	Scouter	GYPC	0.5690098
1116	Scouter	GYPC	0.7397766
1117	Scouter	GYPC	0.5753484
1118	Scouter	GYPC	0.7148888
1119	Scouter	GYPC	0.6385679
1120	Scouter	GYPC	0.56779623
1121	Scouter	GYPC	0.6674044
1122	Scouter	GYPC	0.52866435
1123	Scouter	GYPC	0.6542518
1124	Scouter	GYPC	0.6809857
1125	Scouter	GYPC	0.50277925
1126	Scouter	GYPC	0.59605575
1127	Scouter	GYPC	0.30120468
1128	Scouter	GYPC	0.72228193
1129	Scouter	GYPC	0.6190095
1130	Scouter	GYPC	0.5698936
1131	Scouter	GYPC	0.6795442
1132	Scouter	GYPC	0.5787146
1133	Scouter	GYPC	0.69416475
1134	Scouter	GYPC	0.5316932
1135	Scouter	GYPC	0.72641206
1136	Scouter	GYPC	0.5980532
1137	Scouter	GYPC	0.6576128
1138	Scouter	GYPC	0.6053159
1139	Scouter	GYPC	0.6302011
1140	Scouter	GYPC	0.716583
1141	Scouter	GYPC	0.6725919
1142	Scouter	GYPC	0.5572548
1143	Scouter	GYPC	0.5906868
1144	Scouter	GYPC	0.652081
1145	Scouter	GYPC	0.6339991
1146	Scouter	GYPC	0.6466541
1147	Scouter	GYPC	0.5437684
1148	Scouter	GYPC	0.6182754
1149	Scouter	GYPC	0.59376574
1150	Scouter	GYPC	0.6120937
1151	Scouter	GYPC	0.63799167
1152	Scouter	GYPC	0.6036701
1153	Scouter	GYPC	0.53323936
1154	Scouter	GYPC	0.24049687
1155	Scouter	GYPC	0.63484335
1156	Scouter	GYPC	0.7040539
1157	Scouter	GYPC	0.6988864
1158	Scouter	GYPC	0.5198202
1159	Scouter	GYPC	0.6246414
1160	Scouter	GYPC	0.55535746
1161	Scouter	GYPC	0.66203284
1162	Scouter	GYPC	0.5932207
1163	Scouter	GYPC	0.59394455
1164	Scouter	GYPC	0.6834488
1165	Scouter	GYPC	0.61199045
1166	Scouter	GYPC	0.64286995
1167	Scouter	GYPC	0.6330092
1168	Scouter	GYPC	0.6319673
1169	Scouter	GYPC	0.63222003
1170	Scouter	GYPC	0.64275527
1171	Scouter	GYPC	0.38358808
1172	Scouter	GYPC	0.6459482
1173	Scouter	GYPC	0.63552785
1174	Scouter	GYPC	0.5907881
1175	Scouter	GYPC	0.6469784
1176	Scouter	GYPC	0.5327368
1177	Scouter	GYPC	0.7157314
1178	Scouter	GYPC	0.5902808
1179	Scouter	GYPC	0.6040356
1180	Scouter	GYPC	0.31630635
1181	Scouter	GYPC	0.6794095
1182	Scouter	GYPC	0.6130605
1183	Scouter	GYPC	0.6757381
1184	Scouter	GYPC	0.66427493
1185	Scouter	GYPC	0.68856263
1186	Scouter	GYPC	0.5773394
1187	Scouter	GYPC	0.6467898
1188	Scouter	GYPC	0.511291
1189	Scouter	GYPC	0.68164444
1190	Scouter	GYPC	0.75553155
1191	Scouter	GYPC	0.59790754
1192	Scouter	GYPC	0.57927036
1193	Scouter	GYPC	0.6628628
1194	Scouter	GYPC	0.68937683
1195	Scouter	GYPC	0.7242303
1196	Scouter	GYPC	0.5837147
1197	Scouter	GYPC	0.6193745
1198	Scouter	GYPC	0.707072
1199	Scouter	GYPC	0.5086181
1200	Scouter	GYPC	0.64201
1201	Scouter	GYPC	0.6808276
1202	Scouter	GYPC	0.61010075
1203	Scouter	GYPC	0.6571584
1204	Scouter	GYPC	0.56332755
1205	Scouter	GYPC	0.63795686
1206	Scouter	GYPC	0.5806248
1207	Scouter	GYPC	0.7295711
1208	Scouter	GYPC	0.6406889
1209	Scouter	GYPC	0.6659229
1210	Scouter	GYPC	0.5810363
1211	Scouter	GYPC	0.67567945
1212	Scouter	GYPC	0.5716989
1213	Scouter	GYPC	0.5831051
1214	Scouter	GYPC	0.5511162
1215	Scouter	GYPC	0.6384914
1216	Scouter	GYPC	0.7218237
1217	Scouter	GYPC	0.61303043
1218	Scouter	GYPC	0.64105725
1219	Scouter	GYPC	0.5673423
1220	Scouter	GYPC	0.666106
1221	Scouter	GYPC	0.6959622
1222	Scouter	GYPC	0.7398813
1223	Scouter	GYPC	0.7163937
1224	Scouter	GYPC	0.6617346
1225	Scouter	GYPC	0.5793202
1226	Scouter	GYPC	0.5804646
1227	Scouter	GYPC	0.43644118
1228	Scouter	GYPC	0.35275435
1229	Scouter	GYPC	0.64752054
1230	Scouter	GYPC	0.5464361
1231	Scouter	GYPC	0.67236567
1232	Scouter	GYPC	0.65855575
1233	Scouter	GYPC	0.66822433
1234	Scouter	GYPC	0.614275
1235	Scouter	GYPC	0.64318705
1236	Scouter	GYPC	0.59739804
1237	Scouter	GYPC	0.6765604
1238	Scouter	GYPC	0.68114567
1239	Scouter	GYPC	0.5826447
1240	Scouter	GYPC	0.58446693
1241	Scouter	GYPC	0.5601437
1242	Scouter	GYPC	0.64338183
1243	Scouter	GYPC	0.6015389
1244	Scouter	GYPC	0.56234
1245	Scouter	GYPC	0.67518044
1246	Scouter	GYPC	0.6457732
1247	Scouter	GYPC	0.52230597
1248	Scouter	GYPC	0.5688746
1249	Scouter	GYPC	0.66967607
1250	Scouter	GYPC	0.5630455
1251	Scouter	GYPC	0.6641648
1252	Scouter	GYPC	0.6409185
1253	Scouter	GYPC	0.63098955
1254	Scouter	GYPC	0.66018295
1255	Scouter	GYPC	0.57871675
1256	Scouter	GYPC	0.63513947
1257	Scouter	GYPC	0.7105267
1258	Scouter	GYPC	0.6335921
1259	Scouter	GYPC	0.701004
1260	Scouter	GYPC	0.59271336
1261	Scouter	GYPC	0.80447817
1262	Scouter	GYPC	0.52240944
1263	Scouter	GYPC	0.7148957
1264	Scouter	GYPC	0.7290504
1265	Scouter	GYPC	0.6047466
1266	Scouter	GYPC	0.5951326
1267	Scouter	GYPC	0.51739645
1268	Scouter	GYPC	0.72090626
1269	Scouter	GYPC	0.50165105
1270	Scouter	GYPC	0.5855603
1271	Scouter	GYPC	0.59138966
1272	Scouter	GYPC	0.62504625
1273	Scouter	GYPC	0.65137696
1274	Scouter	GYPC	0.67156816
1275	Scouter	GYPC	0.7504802
1276	Scouter	GYPC	0.68192744
1277	Scouter	GYPC	0.585865
1278	Scouter	GYPC	0.65673137
1279	Scouter	GYPC	0.7522094
1280	Scouter	GYPC	0.5883639
1281	Scouter	GYPC	0.5723853
1282	Scouter	GYPC	0.66259027
1283	Scouter	GYPC	0.5936549
1284	Scouter	GYPC	0.61236644
1285	Scouter	GYPC	0.55111957
1286	Scouter	GYPC	0.6280992
1287	Scouter	GYPC	0.6644304
1288	Scouter	GYPC	0.7145107
1289	Scouter	GYPC	0.6430259
1290	Scouter	GYPC	0.5535672
1291	Scouter	GYPC	0.6050799
1292	Scouter	GYPC	0.68748665
1293	Scouter	GYPC	0.71580744
1294	Scouter	GYPC	0.535239
1295	Scouter	GYPC	0.5887244
1296	Scouter	GYPC	0.8696363
1297	Scouter	GYPC	0.56276417
1298	Scouter	GYPC	0.5940492
1299	Scouter	GYPC	0.67009115
1300	Scouter	GYPC	0.6466763
1301	Scouter	GYPC	0.61988735
1302	Scouter	GYPC	0.59413815
1303	Scouter	GYPC	0.5176003
1304	Scouter	GYPC	0.70724535
1305	Scouter	GYPC	0.26490474
1306	Scouter	GYPC	0.66434765
1307	Scouter	GYPC	0.6153922
1308	Scouter	GYPC	0.5130305
1309	Scouter	GYPC	0.6688223
1310	Scouter	GYPC	0.597522
1311	Scouter	GYPC	0.69675183
1312	Scouter	GYPC	0.67523146
1313	Scouter	GYPC	0.64134
1314	Scouter	GYPC	0.6741779
1315	Scouter	GYPC	0.5931556
1316	Scouter	GYPC	0.54894733
1317	Scouter	GYPC	0.67213535
1318	Scouter	GYPC	0.6335356
1319	Scouter	GYPC	0.5879519
1320	Scouter	GYPC	0.73959684
1321	Scouter	GYPC	0.6697216
1322	Scouter	GYPC	0.4702444
1323	Scouter	GYPC	0.65227056
1324	Scouter	GYPC	0.5763576
1325	Scouter	GYPC	0.6370578
1326	Scouter	GYPC	0.7592864
1327	Scouter	GYPC	0.52559924
1328	Scouter	GYPC	0.5995319
1329	Scouter	GYPC	0.5930803
1330	Scouter	GYPC	0.56225777
1331	Scouter	GYPC	0.6458287
1332	Scouter	GYPC	0.6557684
1333	Scouter	GYPC	0.5957732
1334	Scouter	GYPC	0.6246631
1335	Scouter	GYPC	0.56025267
1336	Scouter	GYPC	0.6200044
1337	Scouter	GYPC	0.64993954
1338	Scouter	GYPC	0.5667994
1339	Scouter	GYPC	0.42719364
1340	Scouter	GYPC	0.652961
1341	Scouter	GYPC	0.7308185
1342	Scouter	GYPC	0.6503632
1343	Scouter	GYPC	0.69744015
1344	Scouter	GYPC	0.6057806
1345	Scouter	GYPC	0.6346688
1346	Scouter	GYPC	0.5718045
1347	Scouter	GYPC	0.63154125
1348	Scouter	GYPC	0.6102376
1349	Scouter	GYPC	0.6325395
1350	Scouter	GYPC	0.610569
1351	Scouter	GYPC	0.6140847
1352	Scouter	GYPC	0.68483853
1353	Scouter	GYPC	0.62341666
1354	Scouter	GYPC	0.65191317
1355	Scouter	GYPC	0.5898237
1356	Scouter	GYPC	0.57658195
1357	Scouter	GYPC	0.49298692
1358	Scouter	GYPC	0.5667534
1359	Scouter	GYPC	0.5937481
1360	Scouter	GYPC	0.6385708
1361	Scouter	GYPC	0.7287276
1362	Scouter	GYPC	0.5921273
1363	Scouter	GYPC	0.77430415
1364	Scouter	GYPC	0.57583356
1365	Scouter	GYPC	0.6288469
1366	Scouter	GYPC	0.62299895
1367	Scouter	GYPC	0.5549953
1368	Scouter	GYPC	0.6272087
1369	Scouter	GYPC	0.6528857
1370	Scouter	GYPC	0.684201
1371	Scouter	GYPC	0.67447305
1372	Scouter	GYPC	0.5338173
1373	Scouter	GYPC	0.67171264
1374	Scouter	GYPC	0.7197869
1375	Scouter	GYPC	0.70767355
1376	Scouter	GYPC	0.6140971
1377	Scouter	GYPC	0.7987349
1378	biolord	GYPC	0.12757802
1379	GEARS	GYPC	-0.0850606
1380	True	GYPB	0.8568828
1381	True	GYPB	0.09423888
1382	True	GYPB	1.1236451
1383	True	GYPB	0.74700475
1384	True	GYPB	1.7724237
1385	True	GYPB	1.1672685
1386	True	GYPB	2.1993952
1387	True	GYPB	0.41398036
1388	True	GYPB	0.5575397
1389	True	GYPB	0.666353
1390	True	GYPB	1.3923216
1391	True	GYPB	0.8359406
1392	True	GYPB	1.7043064
1393	True	GYPB	0.38583672
1394	True	GYPB	-0.18270445
1395	True	GYPB	1.029597
1396	True	GYPB	1.3820813
1397	True	GYPB	0.9909282
1398	True	GYPB	1.3460264
1399	True	GYPB	0.67094016
1400	True	GYPB	0.8049159
1401	True	GYPB	0.6712806
1402	True	GYPB	1.9128191
1403	True	GYPB	2.0467777
1404	True	GYPB	0.78455734
1405	True	GYPB	-0.5936847
1406	True	GYPB	0.84137726
1407	True	GYPB	1.3227971
1408	True	GYPB	2.7228038
1409	True	GYPB	1.3793206
1410	True	GYPB	2.3867946
1411	True	GYPB	0.59286714
1412	True	GYPB	2.3323157
1413	True	GYPB	1.5227921
1414	True	GYPB	2.128365
1415	True	GYPB	1.5011511
1416	True	GYPB	0.7574103
1417	True	GYPB	0.7265279
1418	True	GYPB	1.9914353
1419	True	GYPB	1.4795003
1420	True	GYPB	1.0373414
1421	True	GYPB	1.4389474
1422	True	GYPB	0.13491702
1423	True	GYPB	0.10477626
1424	True	GYPB	2.7379735
1425	True	GYPB	0.8549516
1426	True	GYPB	0.3128929
1427	True	GYPB	0.50112593
1428	True	GYPB	1.9113073
1429	True	GYPB	0.69433093
1430	True	GYPB	1.6356661
1431	True	GYPB	2.7275317
1432	True	GYPB	1.5194917
1433	True	GYPB	2.441217
1434	True	GYPB	1.9139488
1435	True	GYPB	1.5914009
1436	True	GYPB	0.38025534
1437	True	GYPB	1.8034606
1438	True	GYPB	3.2251093
1439	True	GYPB	1.6322632
1440	True	GYPB	1.707964
1441	True	GYPB	1.5360355
1442	True	GYPB	2.1975372
1443	True	GYPB	0.8749635
1444	True	GYPB	2.1104865
1445	True	GYPB	-0.34395313
1446	True	GYPB	0.7273779
1447	True	GYPB	1.5709629
1448	True	GYPB	0.6811521
1449	True	GYPB	2.49787
1450	True	GYPB	2.9463255
1451	True	GYPB	0.74198246
1452	True	GYPB	1.7667418
1453	True	GYPB	-1.4712951
1454	True	GYPB	1.1608758
1455	True	GYPB	1.6551511
1456	True	GYPB	1.2918003
1457	True	GYPB	2.3912184
1458	True	GYPB	-0.7121643
1459	True	GYPB	1.4118032
1460	True	GYPB	2.8249152
1461	True	GYPB	-0.79986835
1462	True	GYPB	3.0707128
1463	True	GYPB	0.52766204
1464	True	GYPB	1.6782053
1465	True	GYPB	2.1630933
1466	True	GYPB	1.0715597
1467	True	GYPB	0.41116476
1468	True	GYPB	-0.04300356
1469	True	GYPB	1.1113076
1470	True	GYPB	0.80372524
1471	True	GYPB	1.2802322
1472	True	GYPB	1.2251604
1473	True	GYPB	1.078845
1474	True	GYPB	-0.006980777
1475	True	GYPB	1.3860693
1476	True	GYPB	0.6715076
1477	True	GYPB	0.42889512
1478	True	GYPB	1.3631244
1479	True	GYPB	1.2701197
1480	True	GYPB	1.287812
1481	True	GYPB	1.3740754
1482	True	GYPB	0.93726516
1483	True	GYPB	2.0030727
1484	True	GYPB	1.2228961
1485	True	GYPB	0.23044467
1486	True	GYPB	0.041989326
1487	True	GYPB	-1.4712951
1488	True	GYPB	1.7461522
1489	True	GYPB	-0.25015187
1490	True	GYPB	0.7115178
1491	True	GYPB	1.1393099
1492	True	GYPB	2.1944516
1493	True	GYPB	1.1071723
1494	True	GYPB	2.103266
1495	True	GYPB	-0.69346005
1496	True	GYPB	2.0424464
1497	True	GYPB	0.99106765
1498	True	GYPB	1.2920911
1499	True	GYPB	0.44913518
1500	True	GYPB	0.51268137
1501	True	GYPB	1.4514966
1502	True	GYPB	1.8148618
1503	True	GYPB	0.14929771
1504	True	GYPB	0.7125232
1505	True	GYPB	1.6077037
1506	True	GYPB	1.0487983
1507	True	GYPB	1.9116137
1508	True	GYPB	2.2035859
1509	True	GYPB	1.5131757
1510	True	GYPB	3.037514
1511	True	GYPB	1.511436
1512	True	GYPB	0.895849
1513	True	GYPB	2.8120105
1514	True	GYPB	1.7986321
1515	True	GYPB	2.1660645
1516	True	GYPB	1.2875359
1517	True	GYPB	1.8475902
1518	True	GYPB	1.4506116
1519	True	GYPB	0.95519567
1520	True	GYPB	0.4051504
1521	True	GYPB	1.2447586
1522	True	GYPB	2.6367433
1523	True	GYPB	2.0056534
1524	True	GYPB	3.4105656
1525	True	GYPB	1.5388179
1526	True	GYPB	1.4357417
1527	True	GYPB	0.81249857
1528	True	GYPB	1.7110474
1529	True	GYPB	1.4944105
1530	True	GYPB	2.4962559
1531	True	GYPB	1.9698513
1532	True	GYPB	1.8862708
1533	True	GYPB	2.7460287
1534	True	GYPB	1.5493956
1535	True	GYPB	0.9475608
1536	True	GYPB	2.6122048
1537	True	GYPB	1.1300707
1538	True	GYPB	0.7151964
1539	True	GYPB	1.9845135
1540	True	GYPB	3.1005628
1541	True	GYPB	1.2293472
1542	True	GYPB	1.8898008
1543	True	GYPB	2.7043197
1544	True	GYPB	2.1670911
1545	True	GYPB	2.51946
1546	True	GYPB	2.9541395
1547	True	GYPB	3.3048017
1548	True	GYPB	2.211004
1549	True	GYPB	0.84753966
1550	True	GYPB	1.2016253
1551	True	GYPB	1.4366119
1552	True	GYPB	2.2810252
1553	True	GYPB	0.41669822
1554	True	GYPB	3.2397072
1555	True	GYPB	2.2373383
1556	True	GYPB	1.2130959
1557	True	GYPB	2.0034754
1558	True	GYPB	1.1966016
1559	True	GYPB	2.2084048
1560	True	GYPB	1.212601
1561	True	GYPB	3.1448085
1562	True	GYPB	0.46702123
1563	True	GYPB	1.4908359
1564	True	GYPB	-0.60205024
1565	True	GYPB	0.6150315
1566	True	GYPB	1.6981926
1567	True	GYPB	1.6395228
1568	True	GYPB	1.2536039
1569	True	GYPB	-0.005490303
1570	True	GYPB	1.6003644
1571	True	GYPB	1.4725683
1572	True	GYPB	0.5258081
1573	True	GYPB	1.5956159
1574	True	GYPB	0.73179746
1575	True	GYPB	0.9032662
1576	True	GYPB	2.495574
1577	True	GYPB	2.9707887
1578	True	GYPB	0.94708705
1579	True	GYPB	1.5350327
1580	True	GYPB	1.2534742
1581	True	GYPB	0.24701571
1582	True	GYPB	2.9786742
1583	True	GYPB	0.13721144
1584	True	GYPB	1.0901546
1585	True	GYPB	1.8683386
1586	True	GYPB	1.2498093
1587	True	GYPB	1.8881843
1588	True	GYPB	1.2303433
1589	True	GYPB	3.2422578
1590	True	GYPB	0.7041528
1591	True	GYPB	1.8464086
1592	True	GYPB	2.4626117
1593	True	GYPB	2.5924613
1594	True	GYPB	3.088936
1595	True	GYPB	1.3550327
1596	True	GYPB	-0.6343112
1597	True	GYPB	1.1631029
1598	True	GYPB	1.4192765
1599	True	GYPB	1.959609
1600	True	GYPB	1.3436584
1601	True	GYPB	0.7924988
1602	True	GYPB	1.107868
1603	True	GYPB	1.6814053
1604	True	GYPB	2.2960095
1605	True	GYPB	0.9837289
1606	True	GYPB	2.3666716
1607	True	GYPB	1.4096546
1608	True	GYPB	1.6144505
1609	True	GYPB	1.2509093
1610	True	GYPB	1.3461542
1611	True	GYPB	3.1411498
1612	True	GYPB	1.2098491
1613	True	GYPB	0.40570974
1614	True	GYPB	0.89793277
1615	True	GYPB	0.92639303
1616	True	GYPB	1.895577
1617	True	GYPB	0.58504844
1618	True	GYPB	1.8982041
1619	True	GYPB	0.9793329
1620	True	GYPB	1.5701022
1621	True	GYPB	0.38039863
1622	True	GYPB	3.2262552
1623	True	GYPB	0.17463946
1624	True	GYPB	-1.4712951
1625	True	GYPB	2.6703455
1626	True	GYPB	1.7124043
1627	True	GYPB	0.23741937
1628	True	GYPB	2.8376043
1629	True	GYPB	1.4235034
1630	True	GYPB	0.6586466
1631	True	GYPB	1.9850383
1632	True	GYPB	1.5571556
1633	True	GYPB	1.3898833
1634	True	GYPB	1.0784316
1635	True	GYPB	1.5924633
1636	True	GYPB	0.7780318
1637	True	GYPB	1.5308249
1638	True	GYPB	0.7804613
1639	True	GYPB	1.2005136
1640	True	GYPB	1.0644503
1641	True	GYPB	1.6028903
1642	True	GYPB	1.9837241
1643	True	GYPB	2.320501
1644	True	GYPB	1.4917612
1645	True	GYPB	2.0939353
1646	True	GYPB	1.7608924
1647	True	GYPB	2.5889595
1648	True	GYPB	2.0076947
1649	True	GYPB	1.1931112
1650	True	GYPB	0.50105846
1651	True	GYPB	0.67175984
1652	True	GYPB	2.4231968
1653	True	GYPB	1.5525224
1654	True	GYPB	1.0738003
1655	True	GYPB	1.3397999
1656	True	GYPB	0.7343204
1657	True	GYPB	2.2501667
1658	True	GYPB	1.1202705
1659	True	GYPB	1.6978884
1660	True	GYPB	1.1365533
1661	True	GYPB	0.90022373
1662	True	GYPB	-0.027857184
1663	True	GYPB	2.0158753
1664	True	GYPB	1.6525967
1665	True	GYPB	0.64975524
1666	True	GYPB	2.2214262
1667	True	GYPB	-0.029856801
1668	True	GYPB	2.6970937
1669	True	GYPB	1.2325225
1670	True	GYPB	0.84022784
1671	True	GYPB	1.1128736
1672	True	GYPB	2.8288252
1673	True	GYPB	1.0450976
1674	True	GYPB	3.5236976
1675	True	GYPB	1.1946208
1676	True	GYPB	0.7425523
1677	True	GYPB	3.3815024
1678	True	GYPB	2.3194313
1679	True	GYPB	0.66352606
1680	True	GYPB	1.3653092
1681	True	GYPB	-0.2077372
1682	True	GYPB	2.540582
1683	True	GYPB	0.6495333
1684	True	GYPB	0.742373
1685	True	GYPB	0.61783266
1686	True	GYPB	1.2111795
1687	True	GYPB	1.902503
1688	True	GYPB	0.44499266
1689	True	GYPB	0.74488807
1690	True	GYPB	0.9646113
1691	True	GYPB	0.8826246
1692	True	GYPB	2.753538
1693	True	GYPB	0.7733619
1694	True	GYPB	0.17645586
1695	True	GYPB	1.7178683
1696	True	GYPB	0.7445719
1697	True	GYPB	1.2171528
1698	True	GYPB	1.4928956
1699	True	GYPB	0.33375633
1700	True	GYPB	1.0383663
1701	True	GYPB	2.3485699
1702	True	GYPB	1.4646385
1703	True	GYPB	1.7896609
1704	True	GYPB	0.8807161
1705	True	GYPB	1.3171976
1706	True	GYPB	1.5006669
1707	True	GYPB	1.2865763
1708	True	GYPB	1.1303048
1709	True	GYPB	0.81347275
1710	True	GYPB	1.4628668
1711	True	GYPB	2.219256
1712	True	GYPB	1.2428033
1713	True	GYPB	1.0079198
1714	True	GYPB	2.881581
1715	True	GYPB	0.08129501
1716	True	GYPB	2.0356514
1717	True	GYPB	-0.4958002
1718	True	GYPB	2.6796062
1719	True	GYPB	0.6056464
1720	True	GYPB	1.1320632
1721	True	GYPB	1.0064752
1722	True	GYPB	1.8643408
1723	True	GYPB	0.895098
1724	True	GYPB	0.8675747
1725	True	GYPB	0.994915
1726	True	GYPB	0.087776065
1727	True	GYPB	0.5612533
1728	True	GYPB	1.0149667
1729	True	GYPB	0.13929868
1730	True	GYPB	1.6971104
1731	True	GYPB	1.2971942
1732	True	GYPB	2.44594
1733	True	GYPB	0.728616
1734	True	GYPB	3.1483014
1735	True	GYPB	0.6678834
1736	True	GYPB	1.0545313
1737	True	GYPB	1.0332546
1738	True	GYPB	1.2697186
1739	True	GYPB	0.14412606
1740	True	GYPB	0.8962188
1741	True	GYPB	0.89223313
1742	True	GYPB	1.2432594
1743	True	GYPB	0.75399613
1744	True	GYPB	1.7718194
1745	True	GYPB	2.0776513
1746	True	GYPB	0.4520992
1747	True	GYPB	2.103151
1748	True	GYPB	0.7084284
1749	True	GYPB	1.3283794
1750	True	GYPB	0.87685084
1751	True	GYPB	-0.6132915
1752	True	GYPB	2.0675871
1753	True	GYPB	-0.41371644
1754	True	GYPB	1.419451
1755	True	GYPB	0.53654575
1756	True	GYPB	1.1879404
1757	True	GYPB	1.0806684
1758	True	GYPB	2.2618089
1759	True	GYPB	3.1444147
1760	True	GYPB	1.8577528
1761	True	GYPB	1.662904
1762	True	GYPB	0.32328737
1763	True	GYPB	1.4690559
1764	True	GYPB	1.5991538
1765	True	GYPB	0.5691626
1766	True	GYPB	0.26910007
1767	True	GYPB	1.8422687
1768	Scouter	GYPB	1.2271991
1769	Scouter	GYPB	1.2106769
1770	Scouter	GYPB	1.1267383
1771	Scouter	GYPB	1.1306839
1772	Scouter	GYPB	1.1731176
1773	Scouter	GYPB	1.3129854
1774	Scouter	GYPB	1.3333611
1775	Scouter	GYPB	1.1173275
1776	Scouter	GYPB	1.3147588
1777	Scouter	GYPB	1.2049153
1778	Scouter	GYPB	1.4119513
1779	Scouter	GYPB	1.3362122
1780	Scouter	GYPB	1.348233
1781	Scouter	GYPB	1.2420061
1782	Scouter	GYPB	1.0585506
1783	Scouter	GYPB	1.1130457
1784	Scouter	GYPB	1.1575084
1785	Scouter	GYPB	1.0940008
1786	Scouter	GYPB	1.3130648
1787	Scouter	GYPB	1.3262
1788	Scouter	GYPB	0.984092
1789	Scouter	GYPB	1.4076109
1790	Scouter	GYPB	1.3462217
1791	Scouter	GYPB	0.81878185
1792	Scouter	GYPB	1.1165869
1793	Scouter	GYPB	1.1381454
1794	Scouter	GYPB	1.1498833
1795	Scouter	GYPB	1.2040963
1796	Scouter	GYPB	1.2163606
1797	Scouter	GYPB	1.1813779
1798	Scouter	GYPB	1.067461
1799	Scouter	GYPB	1.0234668
1800	Scouter	GYPB	1.0903466
1801	Scouter	GYPB	1.0973024
1802	Scouter	GYPB	1.2071028
1803	Scouter	GYPB	1.3035588
1804	Scouter	GYPB	1.1374931
1805	Scouter	GYPB	1.153832
1806	Scouter	GYPB	1.321028
1807	Scouter	GYPB	1.0136335
1808	Scouter	GYPB	1.3711727
1809	Scouter	GYPB	1.2062421
1810	Scouter	GYPB	1.1181366
1811	Scouter	GYPB	1.1462579
1812	Scouter	GYPB	1.1385155
1813	Scouter	GYPB	1.2497618
1814	Scouter	GYPB	1.4116008
1815	Scouter	GYPB	1.0684078
1816	Scouter	GYPB	1.0114057
1817	Scouter	GYPB	0.6842704
1818	Scouter	GYPB	1.3754432
1819	Scouter	GYPB	1.1748018
1820	Scouter	GYPB	1.2121418
1821	Scouter	GYPB	1.2823095
1822	Scouter	GYPB	1.2384062
1823	Scouter	GYPB	1.219614
1824	Scouter	GYPB	1.1039367
1825	Scouter	GYPB	1.1949129
1826	Scouter	GYPB	1.0989492
1827	Scouter	GYPB	1.2952371
1828	Scouter	GYPB	1.1262093
1829	Scouter	GYPB	1.1093161
1830	Scouter	GYPB	1.3521974
1831	Scouter	GYPB	1.2086742
1832	Scouter	GYPB	1.1429591
1833	Scouter	GYPB	1.1360006
1834	Scouter	GYPB	1.1540983
1835	Scouter	GYPB	1.1865575
1836	Scouter	GYPB	1.1179986
1837	Scouter	GYPB	1.3219583
1838	Scouter	GYPB	1.1599321
1839	Scouter	GYPB	1.1861935
1840	Scouter	GYPB	1.1345239
1841	Scouter	GYPB	1.2358258
1842	Scouter	GYPB	1.1462908
1843	Scouter	GYPB	1.2182772
1844	Scouter	GYPB	0.62105036
1845	Scouter	GYPB	1.1573126
1846	Scouter	GYPB	1.2678957
1847	Scouter	GYPB	1.1830864
1848	Scouter	GYPB	1.2995462
1849	Scouter	GYPB	1.1758945
1850	Scouter	GYPB	1.0746222
1851	Scouter	GYPB	1.1621423
1852	Scouter	GYPB	1.0796266
1853	Scouter	GYPB	1.2083681
1854	Scouter	GYPB	1.3321896
1855	Scouter	GYPB	1.0727725
1856	Scouter	GYPB	1.1525903
1857	Scouter	GYPB	1.1153069
1858	Scouter	GYPB	1.2530828
1859	Scouter	GYPB	1.0785444
1860	Scouter	GYPB	1.1712098
1861	Scouter	GYPB	0.917444
1862	Scouter	GYPB	1.1165519
1863	Scouter	GYPB	1.092659
1864	Scouter	GYPB	1.0942221
1865	Scouter	GYPB	1.2252195
1866	Scouter	GYPB	1.1788054
1867	Scouter	GYPB	1.3280203
1868	Scouter	GYPB	1.1352177
1869	Scouter	GYPB	1.0915096
1870	Scouter	GYPB	0.7030673
1871	Scouter	GYPB	1.391568
1872	Scouter	GYPB	1.1199973
1873	Scouter	GYPB	1.3411272
1874	Scouter	GYPB	1.2165976
1875	Scouter	GYPB	1.2175629
1876	Scouter	GYPB	1.1602237
1877	Scouter	GYPB	1.4081793
1878	Scouter	GYPB	0.96010923
1879	Scouter	GYPB	1.3093376
1880	Scouter	GYPB	1.2886796
1881	Scouter	GYPB	1.2407734
1882	Scouter	GYPB	1.0774987
1883	Scouter	GYPB	1.259124
1884	Scouter	GYPB	1.0220842
1885	Scouter	GYPB	1.4337099
1886	Scouter	GYPB	1.0254552
1887	Scouter	GYPB	1.0973175
1888	Scouter	GYPB	1.3362122
1889	Scouter	GYPB	1.0818524
1890	Scouter	GYPB	1.2690406
1891	Scouter	GYPB	1.2501225
1892	Scouter	GYPB	1.1480274
1893	Scouter	GYPB	1.1984844
1894	Scouter	GYPB	1.1231399
1895	Scouter	GYPB	1.280379
1896	Scouter	GYPB	1.1081367
1897	Scouter	GYPB	1.2771409
1898	Scouter	GYPB	1.2279902
1899	Scouter	GYPB	1.1970232
1900	Scouter	GYPB	1.0915205
1901	Scouter	GYPB	1.3118188
1902	Scouter	GYPB	1.1665254
1903	Scouter	GYPB	1.287235
1904	Scouter	GYPB	1.0932391
1905	Scouter	GYPB	1.0951045
1906	Scouter	GYPB	1.3166788
1907	Scouter	GYPB	1.1777704
1908	Scouter	GYPB	1.1128466
1909	Scouter	GYPB	1.0590286
1910	Scouter	GYPB	1.1523056
1911	Scouter	GYPB	1.2370443
1912	Scouter	GYPB	1.4081669
1913	Scouter	GYPB	1.4976258
1914	Scouter	GYPB	1.2488954
1915	Scouter	GYPB	1.0421944
1916	Scouter	GYPB	1.1133578
1917	Scouter	GYPB	0.93622065
1918	Scouter	GYPB	0.7408309
1919	Scouter	GYPB	1.2671044
1920	Scouter	GYPB	1.0571785
1921	Scouter	GYPB	1.2368886
1922	Scouter	GYPB	1.2887504
1923	Scouter	GYPB	1.2716472
1924	Scouter	GYPB	1.3077359
1925	Scouter	GYPB	1.1848433
1926	Scouter	GYPB	1.1629922
1927	Scouter	GYPB	1.267271
1928	Scouter	GYPB	1.2687161
1929	Scouter	GYPB	1.3009427
1930	Scouter	GYPB	1.1494794
1931	Scouter	GYPB	1.1162534
1932	Scouter	GYPB	1.3236165
1933	Scouter	GYPB	1.1517112
1934	Scouter	GYPB	1.0555356
1935	Scouter	GYPB	1.3629804
1936	Scouter	GYPB	1.2879908
1937	Scouter	GYPB	1.1149228
1938	Scouter	GYPB	1.0979004
1939	Scouter	GYPB	1.2750137
1940	Scouter	GYPB	1.0969665
1941	Scouter	GYPB	1.3150976
1942	Scouter	GYPB	1.213563
1943	Scouter	GYPB	1.1573961
1944	Scouter	GYPB	1.157419
1945	Scouter	GYPB	1.1546624
1946	Scouter	GYPB	1.2193964
1947	Scouter	GYPB	1.2480848
1948	Scouter	GYPB	1.1331506
1949	Scouter	GYPB	1.2329206
1950	Scouter	GYPB	1.0802338
1951	Scouter	GYPB	1.3981051
1952	Scouter	GYPB	1.0610163
1953	Scouter	GYPB	1.3671026
1954	Scouter	GYPB	1.3886395
1955	Scouter	GYPB	1.1710715
1956	Scouter	GYPB	1.1183422
1957	Scouter	GYPB	0.9963224
1958	Scouter	GYPB	1.5131228
1959	Scouter	GYPB	1.0992506
1960	Scouter	GYPB	1.084851
1961	Scouter	GYPB	1.3307805
1962	Scouter	GYPB	1.155415
1963	Scouter	GYPB	1.3210163
1964	Scouter	GYPB	1.2919006
1965	Scouter	GYPB	1.4748743
1966	Scouter	GYPB	1.2118344
1967	Scouter	GYPB	1.0724111
1968	Scouter	GYPB	1.3147588
1969	Scouter	GYPB	1.4563134
1970	Scouter	GYPB	1.163969
1971	Scouter	GYPB	1.1334043
1972	Scouter	GYPB	1.3257446
1973	Scouter	GYPB	1.1336336
1974	Scouter	GYPB	1.2417595
1975	Scouter	GYPB	1.0673554
1976	Scouter	GYPB	1.1756728
1977	Scouter	GYPB	1.1777694
1978	Scouter	GYPB	1.2987993
1979	Scouter	GYPB	1.2275519
1980	Scouter	GYPB	0.96210074
1981	Scouter	GYPB	1.0947115
1982	Scouter	GYPB	1.2117348
1983	Scouter	GYPB	1.2133191
1984	Scouter	GYPB	1.11818
1985	Scouter	GYPB	1.2233133
1986	Scouter	GYPB	1.5441432
1987	Scouter	GYPB	0.8845682
1988	Scouter	GYPB	1.2354252
1989	Scouter	GYPB	1.3710325
1990	Scouter	GYPB	1.2775595
1991	Scouter	GYPB	1.1975062
1992	Scouter	GYPB	1.0884776
1993	Scouter	GYPB	1.1406806
1994	Scouter	GYPB	1.3781283
1995	Scouter	GYPB	0.608243
1996	Scouter	GYPB	1.2503378
1997	Scouter	GYPB	1.3102934
1998	Scouter	GYPB	1.0941706
[truncated: 11,801 more rows]
