# Supplementary material for: Scouter predicts transcriptional responses to genetic perturbations with large language model embeddings
Source: Nat Comput Sci. 2025 Dec 5;6(1):21–8. doi: 10.1038/s43588-025-00912-8 (PMC12855003; doi:10.1038/s43588-025-00912-8)
Supplement: Supplementary file 4 — Numerical source data for Fig. 2. [file 43588_2025_912_MOESM4_ESM.zip › Source_Data_Fig2/Source_Data_Fig2i.csv]

	Group	Gene	Expression
0	True	GYPB	0.13136983
1	True	GYPB	2.2533607
2	True	GYPB	0.99208903
3	True	GYPB	-0.19564259
4	True	GYPB	-0.7146815
5	True	GYPB	2.191464
6	True	GYPB	0.33930314
7	True	GYPB	1.1508429
8	True	GYPB	0.9122431
9	True	GYPB	0.053715467
10	True	GYPB	0.5743017
11	True	GYPB	0.6513958
12	True	GYPB	2.344207
13	True	GYPB	0.8533983
14	True	GYPB	0.93947697
15	True	GYPB	0.68422246
16	True	GYPB	2.226312
17	True	GYPB	0.34302318
18	True	GYPB	0.20364082
19	True	GYPB	0.3255155
20	True	GYPB	1.4604363
21	True	GYPB	1.3318288
22	True	GYPB	1.8534846
23	True	GYPB	1.3262575
24	True	GYPB	0.4321853
25	True	GYPB	0.70276666
26	True	GYPB	-0.38941717
27	True	GYPB	1.3026836
28	True	GYPB	0.43591022
29	True	GYPB	1.0167592
30	True	GYPB	0.28719187
31	True	GYPB	1.8821018
32	True	GYPB	0.16725278
33	True	GYPB	0.12090373
34	True	GYPB	1.0461516
35	True	GYPB	0.815511
36	True	GYPB	0.47735524
37	True	GYPB	1.5826142
38	True	GYPB	0.18015528
39	True	GYPB	1.3788102
40	True	GYPB	1.1882246
41	True	GYPB	1.2242055
42	True	GYPB	-0.1524154
43	True	GYPB	-1.4712951
44	True	GYPB	2.0218015
45	True	GYPB	1.6631758
46	True	GYPB	1.0812333
47	True	GYPB	0.5342593
48	True	GYPB	0.5631683
49	True	GYPB	0.1451081
50	True	GYPB	0.15840733
51	True	GYPB	1.5837328
52	True	GYPB	1.250359
53	True	GYPB	0.9915664
54	True	GYPB	0.8058102
55	True	GYPB	2.2728488
56	True	GYPB	0.5565233
57	True	GYPB	0.43313324
58	True	GYPB	-0.7944904
59	True	GYPB	1.2304666
60	True	GYPB	0.27928162
61	True	GYPB	0.63616633
62	True	GYPB	2.0175812
63	True	GYPB	1.1370308
64	True	GYPB	0.06989157
65	True	GYPB	0.67898464
66	True	GYPB	2.1788437
67	True	GYPB	1.248961
68	True	GYPB	-0.42891455
69	True	GYPB	0.41347027
70	True	GYPB	1.1653066
71	True	GYPB	2.1041062
72	True	GYPB	1.4562309
73	True	GYPB	0.21335292
74	True	GYPB	-1.4712951
75	True	GYPB	0.8443265
76	True	GYPB	0.43436623
77	True	GYPB	1.0727322
78	True	GYPB	1.6218619
79	True	GYPB	0.6978226
80	True	GYPB	1.1069129
81	True	GYPB	0.04791832
82	True	GYPB	-0.16295254
83	True	GYPB	0.9183316
84	True	GYPB	0.2558068
85	True	GYPB	1.3327467
86	True	GYPB	0.91225934
87	True	GYPB	1.1391127
88	True	GYPB	0.50112593
89	True	GYPB	0.72408557
90	True	GYPB	2.54415
91	True	GYPB	1.1184862
92	True	GYPB	0.8012006
93	True	GYPB	1.300724
94	True	GYPB	1.1606276
95	True	GYPB	0.10007334
96	True	GYPB	0.9048462
97	True	GYPB	1.2287927
98	True	GYPB	0.9054258
99	True	GYPB	1.8545365
100	True	GYPB	0.7989795
101	True	GYPB	0.43002903
102	True	GYPB	1.8736522
103	True	GYPB	0.4045813
104	True	GYPB	2.1464753
105	True	GYPB	0.72021914
106	True	GYPB	1.062309
107	True	GYPB	0.3652668
108	True	GYPB	1.3718414
109	True	GYPB	1.2218032
110	True	GYPB	1.1486788
111	True	GYPB	1.1978457
112	True	GYPB	0.62128663
113	True	GYPB	-1.4712951
114	True	GYPB	1.0244758
115	True	GYPB	1.9649911
116	True	GYPB	0.8222797
117	True	GYPB	1.4118302
118	True	GYPB	1.747473
119	True	GYPB	0.9364078
120	True	GYPB	2.0296028
121	True	GYPB	0.52294636
122	True	GYPB	2.028969
123	True	GYPB	1.7871976
124	True	GYPB	1.5271118
125	True	GYPB	1.9657853
126	True	GYPB	0.79683805
127	True	GYPB	1.579083
128	True	GYPB	0.3893106
129	True	GYPB	0.36964285
130	True	GYPB	1.7331688
131	True	GYPB	0.7676513
132	True	GYPB	1.2744269
133	True	GYPB	1.3667142
134	True	GYPB	0.7586775
135	True	GYPB	0.41008925
136	True	GYPB	0.8728299
137	True	GYPB	0.4045813
138	True	GYPB	1.0592878
139	True	GYPB	2.11318
140	True	GYPB	1.0869758
141	True	GYPB	1.5533311
142	True	GYPB	0.11321008
143	True	GYPB	1.7569642
144	True	GYPB	0.24129868
145	True	GYPB	0.8067908
146	True	GYPB	1.8845265
147	True	GYPB	0.97496295
148	True	GYPB	1.2200158
149	True	GYPB	1.0203767
150	True	GYPB	0.19496346
151	True	GYPB	-0.6453241
152	True	GYPB	0.5913224
153	True	GYPB	1.2718871
154	True	GYPB	1.8572881
155	True	GYPB	0.63663745
156	True	GYPB	1.5972548
157	True	GYPB	0.25830996
158	True	GYPB	0.009746075
159	True	GYPB	-0.0017157793
160	True	GYPB	1.7960031
161	True	GYPB	-0.5537261
162	True	GYPB	0.42516863
163	True	GYPB	0.16994536
164	True	GYPB	0.2114768
165	True	GYPB	0.7518728
166	True	GYPB	1.5366724
167	True	GYPB	1.0309317
168	True	GYPB	-0.05689013
169	True	GYPB	0.9846537
170	True	GYPB	0.030062437
171	True	GYPB	-1.4712951
172	True	GYPB	2.0323756
173	True	GYPB	-0.2816255
174	True	GYPB	0.30338597
175	True	GYPB	1.2131097
176	True	GYPB	0.56748295
177	True	GYPB	1.4573758
178	True	GYPB	1.355952
179	True	GYPB	1.3972986
180	True	GYPB	1.1658032
181	True	GYPB	-0.32580006
182	True	GYPB	0.124260426
183	True	GYPB	1.0271609
184	True	GYPB	0.19464612
185	True	GYPB	0.9638567
186	True	GYPB	0.06394756
187	True	GYPB	0.23717332
188	True	GYPB	1.0540493
189	True	GYPB	1.3745801
190	True	GYPB	1.1364906
191	True	GYPB	-0.18183625
192	True	GYPB	1.0128806
193	True	GYPB	0.053786755
194	True	GYPB	0.71479654
195	True	GYPB	0.74544144
196	True	GYPB	0.888926
197	True	GYPB	0.7644961
198	True	GYPB	2.1492817
199	True	GYPB	1.8807216
200	True	GYPB	0.019898653
201	True	GYPB	0.4367764
202	True	GYPB	1.1891236
203	True	GYPB	1.0558772
204	True	GYPB	0.33587182
205	Scouter	GYPB	1.237617
206	Scouter	GYPB	1.2282257
207	Scouter	GYPB	1.1687808
208	Scouter	GYPB	1.1939499
209	Scouter	GYPB	1.2270291
210	Scouter	GYPB	1.3346784
211	Scouter	GYPB	1.3537793
212	Scouter	GYPB	1.1496243
213	Scouter	GYPB	1.3433268
214	Scouter	GYPB	1.2270615
215	Scouter	GYPB	1.4295256
216	Scouter	GYPB	1.3601723
217	Scouter	GYPB	1.392184
218	Scouter	GYPB	1.2605145
219	Scouter	GYPB	1.0773156
220	Scouter	GYPB	1.1732967
221	Scouter	GYPB	1.2002838
222	Scouter	GYPB	1.1096814
223	Scouter	GYPB	1.3381941
224	Scouter	GYPB	1.3601644
225	Scouter	GYPB	1.0154548
226	Scouter	GYPB	1.4332266
227	Scouter	GYPB	1.3589699
228	Scouter	GYPB	0.8485687
229	Scouter	GYPB	1.1394134
230	Scouter	GYPB	1.1643965
231	Scouter	GYPB	1.1798635
232	Scouter	GYPB	1.2277491
233	Scouter	GYPB	1.2510109
234	Scouter	GYPB	1.2225237
235	Scouter	GYPB	1.1052196
236	Scouter	GYPB	1.042795
237	Scouter	GYPB	1.1352377
238	Scouter	GYPB	1.1313932
239	Scouter	GYPB	1.2374606
240	Scouter	GYPB	1.3181598
241	Scouter	GYPB	1.1634634
242	Scouter	GYPB	1.1794989
243	Scouter	GYPB	1.3390751
244	Scouter	GYPB	1.048831
245	Scouter	GYPB	1.3785837
246	Scouter	GYPB	1.2287965
247	Scouter	GYPB	1.1515541
248	Scouter	GYPB	1.2105672
249	Scouter	GYPB	1.1577065
250	Scouter	GYPB	1.2714508
251	Scouter	GYPB	1.4320765
252	Scouter	GYPB	1.0953226
253	Scouter	GYPB	1.0610797
254	Scouter	GYPB	0.6796274
255	Scouter	GYPB	1.390532
256	Scouter	GYPB	1.2295134
257	Scouter	GYPB	1.2448969
258	Scouter	GYPB	1.3100436
259	Scouter	GYPB	1.2558184
260	Scouter	GYPB	1.2605886
261	Scouter	GYPB	1.1307106
262	Scouter	GYPB	1.237447
263	Scouter	GYPB	1.1162417
264	Scouter	GYPB	1.3093042
265	Scouter	GYPB	1.1482809
266	Scouter	GYPB	1.1546991
267	Scouter	GYPB	1.3914549
268	Scouter	GYPB	1.2846656
269	Scouter	GYPB	1.1710937
270	Scouter	GYPB	1.1647449
271	Scouter	GYPB	1.1934588
272	Scouter	GYPB	1.2238829
273	Scouter	GYPB	1.1580234
274	Scouter	GYPB	1.3395169
275	Scouter	GYPB	1.1834154
276	Scouter	GYPB	1.1970148
277	Scouter	GYPB	1.1795905
278	Scouter	GYPB	1.2555978
279	Scouter	GYPB	1.1745903
280	Scouter	GYPB	1.2409441
281	Scouter	GYPB	0.5827551
282	Scouter	GYPB	1.192791
283	Scouter	GYPB	1.3108344
284	Scouter	GYPB	1.2062893
285	Scouter	GYPB	1.321353
286	Scouter	GYPB	1.190877
287	Scouter	GYPB	1.1106074
288	Scouter	GYPB	1.2016315
289	Scouter	GYPB	1.1149254
290	Scouter	GYPB	1.2292755
291	Scouter	GYPB	1.35991
292	Scouter	GYPB	1.0961263
293	Scouter	GYPB	1.1935792
294	Scouter	GYPB	1.1496015
295	Scouter	GYPB	1.2626295
296	Scouter	GYPB	1.112906
297	Scouter	GYPB	1.2027302
298	Scouter	GYPB	0.94104433
299	Scouter	GYPB	1.138931
300	Scouter	GYPB	1.1182137
301	Scouter	GYPB	1.1343482
302	Scouter	GYPB	1.2505672
303	Scouter	GYPB	1.2183247
304	Scouter	GYPB	1.3479755
305	Scouter	GYPB	1.1967604
306	Scouter	GYPB	1.1544373
307	Scouter	GYPB	0.6979203
308	Scouter	GYPB	1.4161246
309	Scouter	GYPB	1.1478281
310	Scouter	GYPB	1.3774633
311	Scouter	GYPB	1.2528262
312	Scouter	GYPB	1.2579906
313	Scouter	GYPB	1.1907823
314	Scouter	GYPB	1.4395528
315	Scouter	GYPB	0.99639297
316	Scouter	GYPB	1.3388124
317	Scouter	GYPB	1.3080828
318	Scouter	GYPB	1.2533903
319	Scouter	GYPB	1.1189857
320	Scouter	GYPB	1.3086379
321	Scouter	GYPB	1.0560825
322	Scouter	GYPB	1.4408624
323	Scouter	GYPB	1.0655029
324	Scouter	GYPB	1.161062
325	Scouter	GYPB	1.3601723
326	Scouter	GYPB	1.0998228
327	Scouter	GYPB	1.2954834
328	Scouter	GYPB	1.2784538
329	Scouter	GYPB	1.1719694
330	Scouter	GYPB	1.2554071
331	Scouter	GYPB	1.1506691
332	Scouter	GYPB	1.3001971
333	Scouter	GYPB	1.1409442
334	Scouter	GYPB	1.3064756
335	Scouter	GYPB	1.2445822
336	Scouter	GYPB	1.2313495
337	Scouter	GYPB	1.1452246
338	Scouter	GYPB	1.3203406
339	Scouter	GYPB	1.1997209
340	Scouter	GYPB	1.3187063
341	Scouter	GYPB	1.1156831
342	Scouter	GYPB	1.1219478
343	Scouter	GYPB	1.366071
344	Scouter	GYPB	1.2219124
345	Scouter	GYPB	1.1419184
346	Scouter	GYPB	1.0932224
347	Scouter	GYPB	1.2372437
348	Scouter	GYPB	1.2734694
349	Scouter	GYPB	1.4382458
350	Scouter	GYPB	1.5204954
351	Scouter	GYPB	1.2955985
352	Scouter	GYPB	1.066488
353	Scouter	GYPB	1.1445441
354	Scouter	GYPB	0.97254896
355	Scouter	GYPB	0.7483716
356	Scouter	GYPB	1.271749
357	Scouter	GYPB	1.0916893
358	Scouter	GYPB	1.2515097
359	Scouter	GYPB	1.3149009
360	Scouter	GYPB	1.2839904
361	Scouter	GYPB	1.3326283
362	Scouter	GYPB	1.1961408
363	Scouter	GYPB	1.1959181
364	Scouter	GYPB	1.3154693
365	Scouter	GYPB	1.299171
366	Scouter	GYPB	1.3168409
367	Scouter	GYPB	1.1926715
368	Scouter	GYPB	1.1610053
369	Scouter	GYPB	1.3486469
370	Scouter	GYPB	1.1967459
371	Scouter	GYPB	1.0991523
372	Scouter	GYPB	1.3869607
373	Scouter	GYPB	1.3158631
374	Scouter	GYPB	1.1388931
375	Scouter	GYPB	1.136513
376	Scouter	GYPB	1.293669
377	Scouter	GYPB	1.1365209
378	Scouter	GYPB	1.3322115
379	Scouter	GYPB	1.2539265
380	Scouter	GYPB	1.204196
381	Scouter	GYPB	1.1863902
382	Scouter	GYPB	1.217732
383	Scouter	GYPB	1.2415547
384	Scouter	GYPB	1.2623737
385	Scouter	GYPB	1.1638887
386	Scouter	GYPB	1.2950428
387	Scouter	GYPB	1.1318941
388	Scouter	GYPB	1.4145377
389	Scouter	GYPB	1.0861835
390	Scouter	GYPB	1.3797629
391	Scouter	GYPB	1.4016285
392	Scouter	GYPB	1.1953647
393	Scouter	GYPB	1.1679657
394	Scouter	GYPB	1.0213993
395	Scouter	GYPB	1.5567868
396	Scouter	GYPB	1.1295741
397	Scouter	GYPB	1.1231656
398	Scouter	GYPB	1.3550253
399	Scouter	GYPB	1.1695173
400	Scouter	GYPB	1.3483632
401	Scouter	GYPB	1.3160594
402	Scouter	GYPB	1.4872186
403	Scouter	GYPB	1.236582
404	Scouter	GYPB	1.1091108
405	Scouter	GYPB	1.3433268
406	Scouter	GYPB	1.4706547
407	Scouter	GYPB	1.1843836
408	Scouter	GYPB	1.161555
409	Scouter	GYPB	1.3509712
410	Scouter	GYPB	1.1605775
411	Scouter	GYPB	1.2732937
412	Scouter	GYPB	1.1009278
413	Scouter	GYPB	1.2030587
414	Scouter	GYPB	1.1989746
415	Scouter	GYPB	1.3234615
416	Scouter	GYPB	1.2449806
417	Scouter	GYPB	1.0040352
418	Scouter	GYPB	1.1225376
419	Scouter	GYPB	1.2355216
420	Scouter	GYPB	1.2359438
421	Scouter	GYPB	1.1521304
422	Scouter	GYPB	1.2440798
423	Scouter	GYPB	1.5654359
424	Scouter	GYPB	0.92116547
425	Scouter	GYPB	1.259934
426	Scouter	GYPB	1.385926
427	Scouter	GYPB	1.2921686
428	Scouter	GYPB	1.2412477
429	Scouter	GYPB	1.1303191
430	Scouter	GYPB	1.189311
431	Scouter	GYPB	1.3988624
432	Scouter	GYPB	0.598223
433	Scouter	GYPB	1.2718294
434	Scouter	GYPB	1.3286135
435	Scouter	GYPB	1.1263659
436	Scouter	GYPB	1.3499281
437	Scouter	GYPB	1.117532
438	Scouter	GYPB	1.3014946
439	Scouter	GYPB	1.2788184
440	Scouter	GYPB	1.1827998
441	Scouter	GYPB	1.3154511
442	Scouter	GYPB	1.1433141
443	Scouter	GYPB	1.1993439
444	Scouter	GYPB	1.3679938
445	Scouter	GYPB	1.2585099
446	Scouter	GYPB	1.2544527
447	Scouter	GYPB	1.2702386
448	Scouter	GYPB	1.2412844
449	Scouter	GYPB	1.0633495
450	Scouter	GYPB	1.3103113
451	Scouter	GYPB	1.0221436
452	Scouter	GYPB	1.2848985
453	Scouter	GYPB	1.3494024
454	Scouter	GYPB	1.3176525
455	Scouter	GYPB	1.2024498
456	Scouter	GYPB	1.1786005
457	Scouter	GYPB	1.047447
458	Scouter	GYPB	1.2838166
459	Scouter	GYPB	1.1133738
460	Scouter	GYPB	1.1876917
461	Scouter	GYPB	1.225738
462	Scouter	GYPB	1.1569307
463	Scouter	GYPB	1.2393601
464	Scouter	GYPB	1.2870786
465	Scouter	GYPB	1.168751
466	Scouter	GYPB	0.9573574
467	Scouter	GYPB	1.2495639
468	Scouter	GYPB	1.4666901
469	Scouter	GYPB	1.2265973
470	Scouter	GYPB	1.3193326
471	Scouter	GYPB	1.2311502
472	Scouter	GYPB	1.2422917
473	Scouter	GYPB	1.1513641
474	Scouter	GYPB	1.0755568
475	Scouter	GYPB	1.2307353
476	Scouter	GYPB	1.3180201
477	Scouter	GYPB	1.1052196
478	Scouter	GYPB	1.19437
479	Scouter	GYPB	1.2487843
480	Scouter	GYPB	1.1814172
481	Scouter	GYPB	1.2173736
482	Scouter	GYPB	1.1672132
483	Scouter	GYPB	1.2023613
484	Scouter	GYPB	1.0515025
485	Scouter	GYPB	1.1443193
486	Scouter	GYPB	1.1031733
487	Scouter	GYPB	1.3198447
488	Scouter	GYPB	1.3549564
489	Scouter	GYPB	1.2677286
490	Scouter	GYPB	1.3421032
491	Scouter	GYPB	1.1978445
492	Scouter	GYPB	1.0921292
493	Scouter	GYPB	1.2326062
494	Scouter	GYPB	1.2005391
495	Scouter	GYPB	1.2929676
496	Scouter	GYPB	1.0547543
497	Scouter	GYPB	1.4013555
498	Scouter	GYPB	1.325769
499	Scouter	GYPB	1.1563015
500	Scouter	GYPB	1.3789554
501	Scouter	GYPB	1.264087
502	Scouter	GYPB	1.5027399
503	Scouter	GYPB	1.225446
504	Scouter	GYPB	1.4577518
505	True	MIR4458HG	0.50398004
506	True	MIR4458HG	0.9538593
507	True	MIR4458HG	0.050424933
508	True	MIR4458HG	-0.5889913
509	True	MIR4458HG	1.1201453
510	True	MIR4458HG	1.9512461
511	True	MIR4458HG	1.221607
512	True	MIR4458HG	1.4857885
513	True	MIR4458HG	0.6525085
514	True	MIR4458HG	1.6505243
515	True	MIR4458HG	0.8850589
516	True	MIR4458HG	1.6380924
517	True	MIR4458HG	0.3834635
518	True	MIR4458HG	0.73730457
519	True	MIR4458HG	2.2575502
520	True	MIR4458HG	1.1637195
521	True	MIR4458HG	1.8974289
522	True	MIR4458HG	0.9905375
523	True	MIR4458HG	1.2365485
524	True	MIR4458HG	2.0193095
525	True	MIR4458HG	-0.5889913
526	True	MIR4458HG	0.9949287
527	True	MIR4458HG	1.1094606
528	True	MIR4458HG	0.5743581
529	True	MIR4458HG	1.1279304
530	True	MIR4458HG	1.1810688
531	True	MIR4458HG	-0.5889913
532	True	MIR4458HG	0.6648309
533	True	MIR4458HG	0.47964776
534	True	MIR4458HG	0.95415235
535	True	MIR4458HG	0.4830922
536	True	MIR4458HG	0.8138248
537	True	MIR4458HG	-0.5889913
538	True	MIR4458HG	1.8480183
539	True	MIR4458HG	0.75888085
540	True	MIR4458HG	0.31680787
541	True	MIR4458HG	0.51175296
542	True	MIR4458HG	0.92928743
543	True	MIR4458HG	0.13061976
544	True	MIR4458HG	1.183735
545	True	MIR4458HG	0.35236722
546	True	MIR4458HG	-0.5889913
547	True	MIR4458HG	0.5275992
548	True	MIR4458HG	0.872079
549	True	MIR4458HG	0.80649006
550	True	MIR4458HG	0.76335764
551	True	MIR4458HG	-0.5889913
552	True	MIR4458HG	0.99166167
553	True	MIR4458HG	1.0182217
554	True	MIR4458HG	-0.5889913
555	True	MIR4458HG	1.0407112
556	True	MIR4458HG	0.9302045
557	True	MIR4458HG	1.579883
558	True	MIR4458HG	1.0778362
559	True	MIR4458HG	0.8651154
560	True	MIR4458HG	0.51404715
561	True	MIR4458HG	-0.039105594
562	True	MIR4458HG	1.1624621
563	True	MIR4458HG	0.9941689
564	True	MIR4458HG	1.015059
565	True	MIR4458HG	-0.5889913
566	True	MIR4458HG	0.12026334
567	True	MIR4458HG	1.6012403
568	True	MIR4458HG	0.93559206
569	True	MIR4458HG	0.45307338
570	True	MIR4458HG	-0.5889913
571	True	MIR4458HG	0.37782735
572	True	MIR4458HG	0.47269
573	True	MIR4458HG	-0.11152387
574	True	MIR4458HG	1.488074
575	True	MIR4458HG	1.2914981
576	True	MIR4458HG	1.8926367
577	True	MIR4458HG	1.499477
578	True	MIR4458HG	0.701434
579	True	MIR4458HG	-0.5889913
580	True	MIR4458HG	1.0029707
581	True	MIR4458HG	1.6712896
582	True	MIR4458HG	0.6938443
583	True	MIR4458HG	1.0096349
584	True	MIR4458HG	-0.5889913
585	True	MIR4458HG	0.9483174
586	True	MIR4458HG	1.8711008
587	True	MIR4458HG	0.2654317
588	True	MIR4458HG	0.98197937
589	True	MIR4458HG	1.1381106
590	True	MIR4458HG	0.29068255
591	True	MIR4458HG	-0.5889913
592	True	MIR4458HG	1.0599619
593	True	MIR4458HG	0.8205383
594	True	MIR4458HG	0.25712162
595	True	MIR4458HG	0.3670628
596	True	MIR4458HG	1.3799974
597	True	MIR4458HG	1.2734972
598	True	MIR4458HG	-0.5889913
599	True	MIR4458HG	0.9191469
600	True	MIR4458HG	-0.097019255
601	True	MIR4458HG	0.5646204
602	True	MIR4458HG	1.4829873
603	True	MIR4458HG	1.1833755
604	True	MIR4458HG	0.48117554
605	True	MIR4458HG	1.0864271
606	True	MIR4458HG	0.29629922
607	True	MIR4458HG	0.5988289
608	True	MIR4458HG	0.87331975
609	True	MIR4458HG	0.8686595
610	True	MIR4458HG	0.59612656
611	True	MIR4458HG	0.9302751
612	True	MIR4458HG	0.5456221
613	True	MIR4458HG	1.0288875
614	True	MIR4458HG	0.6037886
615	True	MIR4458HG	1.4081119
616	True	MIR4458HG	0.32407504
617	True	MIR4458HG	0.8085766
618	True	MIR4458HG	-0.5889913
619	True	MIR4458HG	1.2126497
620	True	MIR4458HG	1.1384717
621	True	MIR4458HG	1.2351831
622	True	MIR4458HG	0.88668823
623	True	MIR4458HG	1.6460522
624	True	MIR4458HG	0.8856509
625	True	MIR4458HG	1.0943357
626	True	MIR4458HG	0.44537485
627	True	MIR4458HG	0.93038094
628	True	MIR4458HG	1.2460394
629	True	MIR4458HG	1.7161278
630	True	MIR4458HG	1.6726538
631	True	MIR4458HG	0.85745823
632	True	MIR4458HG	1.2620149
633	True	MIR4458HG	0.82236207
634	True	MIR4458HG	-0.5889913
635	True	MIR4458HG	1.6563538
636	True	MIR4458HG	1.4531056
637	True	MIR4458HG	0.8553549
638	True	MIR4458HG	1.2611276
639	True	MIR4458HG	0.6263124
640	True	MIR4458HG	1.1400923
641	True	MIR4458HG	0.9226254
642	True	MIR4458HG	0.15547019
643	True	MIR4458HG	0.908005
644	True	MIR4458HG	2.2038636
645	True	MIR4458HG	1.2919412
646	True	MIR4458HG	1.1853808
647	True	MIR4458HG	0.9955139
648	True	MIR4458HG	1.3653011
649	True	MIR4458HG	-0.5889913
650	True	MIR4458HG	0.96987355
651	True	MIR4458HG	1.6637293
652	True	MIR4458HG	1.2471889
653	True	MIR4458HG	1.317522
654	True	MIR4458HG	1.2890573
655	True	MIR4458HG	0.03076005
656	True	MIR4458HG	1.4152535
657	True	MIR4458HG	2.0202432
658	True	MIR4458HG	1.0133128
659	True	MIR4458HG	0.29300833
660	True	MIR4458HG	0.63783896
661	True	MIR4458HG	0.31322038
662	True	MIR4458HG	1.1406138
663	True	MIR4458HG	-0.5889913
664	True	MIR4458HG	0.16044259
665	True	MIR4458HG	0.8847139
666	True	MIR4458HG	-0.5889913
667	True	MIR4458HG	-0.5889913
668	True	MIR4458HG	0.82714736
669	True	MIR4458HG	0.22263068
670	True	MIR4458HG	1.0438257
671	True	MIR4458HG	0.20077795
672	True	MIR4458HG	0.9663179
673	True	MIR4458HG	-0.5889913
674	True	MIR4458HG	1.2561107
675	True	MIR4458HG	0.037986398
676	True	MIR4458HG	-0.5889913
677	True	MIR4458HG	1.1347245
678	True	MIR4458HG	1.565092
679	True	MIR4458HG	1.3743377
680	True	MIR4458HG	0.7783468
681	True	MIR4458HG	-0.5889913
682	True	MIR4458HG	1.1021537
683	True	MIR4458HG	0.5961865
684	True	MIR4458HG	0.9865986
685	True	MIR4458HG	0.24272585
686	True	MIR4458HG	0.5565038
687	True	MIR4458HG	-0.5889913
688	True	MIR4458HG	1.544283
689	True	MIR4458HG	0.68480337
690	True	MIR4458HG	0.6094699
691	True	MIR4458HG	0.7279098
692	True	MIR4458HG	1.0114942
693	True	MIR4458HG	0.53919137
694	True	MIR4458HG	1.3420886
695	True	MIR4458HG	0.8989345
696	True	MIR4458HG	1.0096349
697	True	MIR4458HG	1.2821362
698	True	MIR4458HG	0.6339053
699	True	MIR4458HG	0.8893964
700	True	MIR4458HG	1.7475625
701	True	MIR4458HG	0.63429093
702	True	MIR4458HG	0.06760019
703	True	MIR4458HG	0.48041117
704	True	MIR4458HG	1.3433665
705	True	MIR4458HG	0.9022025
706	True	MIR4458HG	-0.5889913
707	True	MIR4458HG	-0.5889913
708	True	MIR4458HG	1.0574312
709	True	MIR4458HG	0.67699254
710	Scouter	MIR4458HG	0.2545272
711	Scouter	MIR4458HG	0.53860784
712	Scouter	MIR4458HG	0.45469904
713	Scouter	MIR4458HG	0.5316006
714	Scouter	MIR4458HG	0.5684912
715	Scouter	MIR4458HG	0.53158224
716	Scouter	MIR4458HG	0.5701885
717	Scouter	MIR4458HG	0.540611
718	Scouter	MIR4458HG	0.45903003
719	Scouter	MIR4458HG	0.58787084
720	Scouter	MIR4458HG	0.5641687
721	Scouter	MIR4458HG	0.5051862
722	Scouter	MIR4458HG	0.49228287
723	Scouter	MIR4458HG	0.5879513
724	Scouter	MIR4458HG	0.53341365
725	Scouter	MIR4458HG	0.52365315
726	Scouter	MIR4458HG	0.4442743
727	Scouter	MIR4458HG	0.5282874
728	Scouter	MIR4458HG	0.49046683
729	Scouter	MIR4458HG	0.54964197
730	Scouter	MIR4458HG	0.5101063
731	Scouter	MIR4458HG	0.57419646
732	Scouter	MIR4458HG	0.47505057
733	Scouter	MIR4458HG	0.2961821
734	Scouter	MIR4458HG	0.55599856
735	Scouter	MIR4458HG	0.57147336
736	Scouter	MIR4458HG	0.23177725
737	Scouter	MIR4458HG	0.59008074
738	Scouter	MIR4458HG	0.47676027
739	Scouter	MIR4458HG	0.57718265
740	Scouter	MIR4458HG	0.48200965
741	Scouter	MIR4458HG	0.5260463
742	Scouter	MIR4458HG	0.5398009
743	Scouter	MIR4458HG	0.5023298
744	Scouter	MIR4458HG	0.5014622
745	Scouter	MIR4458HG	0.5132315
746	Scouter	MIR4458HG	0.52426946
747	Scouter	MIR4458HG	0.56553555
748	Scouter	MIR4458HG	0.44985235
749	Scouter	MIR4458HG	0.18420196
750	Scouter	MIR4458HG	0.45008707
751	Scouter	MIR4458HG	0.5862459
752	Scouter	MIR4458HG	0.3391024
753	Scouter	MIR4458HG	0.51725936
754	Scouter	MIR4458HG	0.31647718
755	Scouter	MIR4458HG	0.5469825
756	Scouter	MIR4458HG	0.5087795
757	Scouter	MIR4458HG	0.50842667
758	Scouter	MIR4458HG	0.48450768
759	Scouter	MIR4458HG	-0.07905966
760	Scouter	MIR4458HG	0.56226075
761	Scouter	MIR4458HG	0.5317
762	Scouter	MIR4458HG	0.5001644
763	Scouter	MIR4458HG	0.5237632
764	Scouter	MIR4458HG	0.41176164
765	Scouter	MIR4458HG	0.5644727
766	Scouter	MIR4458HG	0.5493474
767	Scouter	MIR4458HG	0.53846526
768	Scouter	MIR4458HG	0.50680315
769	Scouter	MIR4458HG	0.5244653
770	Scouter	MIR4458HG	0.52783585
771	Scouter	MIR4458HG	0.50631714
772	Scouter	MIR4458HG	0.5566783
773	Scouter	MIR4458HG	0.5501747
774	Scouter	MIR4458HG	0.517774
775	Scouter	MIR4458HG	0.50877726
776	Scouter	MIR4458HG	0.5533109
777	Scouter	MIR4458HG	0.5309557
778	Scouter	MIR4458HG	0.52299213
779	Scouter	MIR4458HG	0.4514103
780	Scouter	MIR4458HG	0.5174562
781	Scouter	MIR4458HG	0.46122408
782	Scouter	MIR4458HG	0.49277925
783	Scouter	MIR4458HG	0.5786444
784	Scouter	MIR4458HG	0.5303402
785	Scouter	MIR4458HG	0.53906524
786	Scouter	MIR4458HG	0.058277786
787	Scouter	MIR4458HG	0.51592314
788	Scouter	MIR4458HG	0.4809445
789	Scouter	MIR4458HG	0.5301982
790	Scouter	MIR4458HG	0.4920658
791	Scouter	MIR4458HG	0.54292643
792	Scouter	MIR4458HG	0.51372135
793	Scouter	MIR4458HG	0.5467857
794	Scouter	MIR4458HG	0.22064453
795	Scouter	MIR4458HG	0.5009824
796	Scouter	MIR4458HG	0.52324235
797	Scouter	MIR4458HG	0.49210584
798	Scouter	MIR4458HG	0.5063642
799	Scouter	MIR4458HG	0.5721562
800	Scouter	MIR4458HG	0.5663471
801	Scouter	MIR4458HG	0.541944
802	Scouter	MIR4458HG	0.4985454
803	Scouter	MIR4458HG	0.23887658
804	Scouter	MIR4458HG	0.5715513
805	Scouter	MIR4458HG	0.51643
806	Scouter	MIR4458HG	0.51394
807	Scouter	MIR4458HG	0.53412163
808	Scouter	MIR4458HG	0.31190938
809	Scouter	MIR4458HG	0.5384356
810	Scouter	MIR4458HG	0.49631834
811	Scouter	MIR4458HG	0.504295
812	Scouter	MIR4458HG	-0.09139159
813	Scouter	MIR4458HG	0.52784383
814	Scouter	MIR4458HG	0.5231476
815	Scouter	MIR4458HG	0.4997933
816	Scouter	MIR4458HG	0.50833404
817	Scouter	MIR4458HG	0.57627153
818	Scouter	MIR4458HG	0.5286914
819	Scouter	MIR4458HG	0.53598416
820	Scouter	MIR4458HG	0.51989996
821	Scouter	MIR4458HG	0.54315174
822	Scouter	MIR4458HG	0.5725744
823	Scouter	MIR4458HG	0.4103217
824	Scouter	MIR4458HG	0.51837265
825	Scouter	MIR4458HG	0.5596689
826	Scouter	MIR4458HG	0.5622983
827	Scouter	MIR4458HG	0.541656
828	Scouter	MIR4458HG	0.5294664
829	Scouter	MIR4458HG	0.50023246
830	Scouter	MIR4458HG	0.5051862
831	Scouter	MIR4458HG	0.3015226
832	Scouter	MIR4458HG	0.5111296
833	Scouter	MIR4458HG	0.5396632
834	Scouter	MIR4458HG	0.5642085
835	Scouter	MIR4458HG	0.5232394
836	Scouter	MIR4458HG	0.51770175
837	Scouter	MIR4458HG	0.43853617
838	Scouter	MIR4458HG	0.49127305
839	Scouter	MIR4458HG	0.58199847
840	Scouter	MIR4458HG	0.4909178
841	Scouter	MIR4458HG	0.5395942
842	Scouter	MIR4458HG	0.5164429
843	Scouter	MIR4458HG	0.44956255
844	Scouter	MIR4458HG	0.5204103
845	Scouter	MIR4458HG	0.3539331
846	Scouter	MIR4458HG	0.39457244
847	Scouter	MIR4458HG	0.2276684
848	Scouter	MIR4458HG	0.53603494
849	Scouter	MIR4458HG	0.5267931
850	Scouter	MIR4458HG	0.5170622
851	Scouter	MIR4458HG	0.49775648
852	Scouter	MIR4458HG	0.5141165
853	Scouter	MIR4458HG	0.48858416
854	Scouter	MIR4458HG	0.50840354
855	Scouter	MIR4458HG	0.59399533
856	Scouter	MIR4458HG	0.49137366
857	Scouter	MIR4458HG	0.5509131
858	Scouter	MIR4458HG	0.50564575
859	Scouter	MIR4458HG	0.35892057
860	Scouter	MIR4458HG	0.26479733
861	Scouter	MIR4458HG	0.49114454
862	Scouter	MIR4458HG	0.52443874
863	Scouter	MIR4458HG	0.5543957
864	Scouter	MIR4458HG	0.5307236
865	Scouter	MIR4458HG	0.5457368
866	Scouter	MIR4458HG	0.48975837
867	Scouter	MIR4458HG	0.5331991
868	Scouter	MIR4458HG	0.5033307
869	Scouter	MIR4458HG	0.57937646
870	Scouter	MIR4458HG	0.5243093
871	Scouter	MIR4458HG	0.5445802
872	Scouter	MIR4458HG	0.47750163
873	Scouter	MIR4458HG	0.47616792
874	Scouter	MIR4458HG	0.56618655
875	Scouter	MIR4458HG	0.5396335
876	Scouter	MIR4458HG	0.4852271
877	Scouter	MIR4458HG	0.52433836
878	Scouter	MIR4458HG	0.5050243
879	Scouter	MIR4458HG	0.2939306
880	Scouter	MIR4458HG	0.51526546
881	Scouter	MIR4458HG	0.5184511
882	Scouter	MIR4458HG	0.5154097
883	Scouter	MIR4458HG	0.57874477
884	Scouter	MIR4458HG	0.53765523
885	Scouter	MIR4458HG	0.5016537
886	Scouter	MIR4458HG	0.5205555
887	Scouter	MIR4458HG	0.4579321
888	Scouter	MIR4458HG	0.49157655
889	Scouter	MIR4458HG	0.53776026
890	Scouter	MIR4458HG	0.55311644
891	Scouter	MIR4458HG	0.5212232
892	Scouter	MIR4458HG	0.41524398
893	Scouter	MIR4458HG	0.6114416
894	Scouter	MIR4458HG	0.2868597
895	Scouter	MIR4458HG	0.5220823
896	Scouter	MIR4458HG	0.5582576
897	Scouter	MIR4458HG	0.53803253
898	Scouter	MIR4458HG	0.50700974
899	Scouter	MIR4458HG	0.49360645
900	Scouter	MIR4458HG	0.46561515
901	Scouter	MIR4458HG	0.2959084
902	Scouter	MIR4458HG	0.51486707
903	Scouter	MIR4458HG	0.29796678
904	Scouter	MIR4458HG	0.55097985
905	Scouter	MIR4458HG	0.52104104
906	Scouter	MIR4458HG	0.5521724
907	Scouter	MIR4458HG	0.4997399
908	Scouter	MIR4458HG	0.5633441
909	Scouter	MIR4458HG	0.5240483
910	Scouter	MIR4458HG	0.45903003
911	Scouter	MIR4458HG	0.5444354
912	Scouter	MIR4458HG	0.3472337
913	Scouter	MIR4458HG	0.45369124
914	Scouter	MIR4458HG	0.49239683
915	Scouter	MIR4458HG	0.5378109
916	Scouter	MIR4458HG	0.51959753
917	Scouter	MIR4458HG	0.47462022
918	Scouter	MIR4458HG	0.47702706
919	Scouter	MIR4458HG	0.568787
920	Scouter	MIR4458HG	0.5242549
921	Scouter	MIR4458HG	0.50439644
922	Scouter	MIR4458HG	0.4820981
923	Scouter	MIR4458HG	0.5602436
924	Scouter	MIR4458HG	0.5724237
925	Scouter	MIR4458HG	0.56715703
926	Scouter	MIR4458HG	0.5355383
927	Scouter	MIR4458HG	0.5007541
928	Scouter	MIR4458HG	0.57803726
929	Scouter	MIR4458HG	0.21242756
930	Scouter	MIR4458HG	0.517851
931	Scouter	MIR4458HG	0.53614306
932	Scouter	MIR4458HG	0.5936754
933	Scouter	MIR4458HG	0.48320794
934	Scouter	MIR4458HG	0.46383345
935	Scouter	MIR4458HG	0.4805776
936	Scouter	MIR4458HG	0.5952344
937	Scouter	MIR4458HG	-0.008426368
938	Scouter	MIR4458HG	0.525903
939	Scouter	MIR4458HG	0.5766233
940	Scouter	MIR4458HG	0.49365425
941	Scouter	MIR4458HG	0.56319225
942	Scouter	MIR4458HG	0.5226443
943	Scouter	MIR4458HG	0.23865646
944	Scouter	MIR4458HG	0.56868637
945	Scouter	MIR4458HG	0.5631428
946	Scouter	MIR4458HG	0.56512535
947	Scouter	MIR4458HG	0.4928627
948	Scouter	MIR4458HG	0.4422741
949	Scouter	MIR4458HG	0.51265824
950	Scouter	MIR4458HG	0.53849936
951	Scouter	MIR4458HG	0.48936236
952	Scouter	MIR4458HG	0.5345813
953	Scouter	MIR4458HG	0.5303279
954	Scouter	MIR4458HG	0.2627154
955	Scouter	MIR4458HG	0.48370886
956	Scouter	MIR4458HG	0.49344492
957	Scouter	MIR4458HG	0.23176742
958	Scouter	MIR4458HG	0.537647
959	Scouter	MIR4458HG	0.5170796
960	Scouter	MIR4458HG	0.5180243
961	Scouter	MIR4458HG	0.5258043
962	Scouter	MIR4458HG	0.52263236
963	Scouter	MIR4458HG	0.5531559
964	Scouter	MIR4458HG	0.34491777
965	Scouter	MIR4458HG	0.52972543
966	Scouter	MIR4458HG	0.49300385
967	Scouter	MIR4458HG	0.4376012
968	Scouter	MIR4458HG	0.2527247
969	Scouter	MIR4458HG	0.4887488
970	Scouter	MIR4458HG	0.5395453
971	Scouter	MIR4458HG	0.3519631
972	Scouter	MIR4458HG	0.56893003
973	Scouter	MIR4458HG	0.51421785
974	Scouter	MIR4458HG	0.5168718
975	Scouter	MIR4458HG	0.5176511
976	Scouter	MIR4458HG	0.49443805
977	Scouter	MIR4458HG	0.51890945
978	Scouter	MIR4458HG	0.50890875
979	Scouter	MIR4458HG	0.5428722
980	Scouter	MIR4458HG	0.5146394
981	Scouter	MIR4458HG	0.52502036
982	Scouter	MIR4458HG	0.48200965
983	Scouter	MIR4458HG	0.5937929
984	Scouter	MIR4458HG	0.5729294
985	Scouter	MIR4458HG	0.5326141
986	Scouter	MIR4458HG	0.4483149
987	Scouter	MIR4458HG	0.48888052
988	Scouter	MIR4458HG	0.47383642
989	Scouter	MIR4458HG	0.32752085
990	Scouter	MIR4458HG	0.5242202
991	Scouter	MIR4458HG	0.5377618
992	Scouter	MIR4458HG	0.48826396
993	Scouter	MIR4458HG	0.5174558
994	Scouter	MIR4458HG	0.54853916
995	Scouter	MIR4458HG	0.62365913
996	Scouter	MIR4458HG	0.4663806
997	Scouter	MIR4458HG	0.5528418
998	Scouter	MIR4458HG	0.55797124
999	Scouter	MIR4458HG	0.52834857
1000	Scouter	MIR4458HG	0.57229567
1001	Scouter	MIR4458HG	0.46583426
1002	Scouter	MIR4458HG	0.47976828
1003	Scouter	MIR4458HG	0.48935306
1004	Scouter	MIR4458HG	0.30283588
1005	Scouter	MIR4458HG	0.52892077
1006	Scouter	MIR4458HG	0.5213443
1007	Scouter	MIR4458HG	0.52833414
1008	Scouter	MIR4458HG	0.4374683
1009	Scouter	MIR4458HG	0.55337465
1010	True	KCNH2	-0.37065154
1011	True	KCNH2	-1.059571
1012	True	KCNH2	-0.4201548
1013	True	KCNH2	-1.059571
1014	True	KCNH2	-0.30295742
1015	True	KCNH2	-1.059571
1016	True	KCNH2	-0.06457949
1017	True	KCNH2	-0.28924727
1018	True	KCNH2	-1.059571
1019	True	KCNH2	-1.059571
1020	True	KCNH2	-0.4488703
1021	True	KCNH2	-1.059571
1022	True	KCNH2	-1.059571
1023	True	KCNH2	-1.059571
1024	True	KCNH2	-0.35932112
1025	True	KCNH2	-0.38966966
1026	True	KCNH2	-1.059571
1027	True	KCNH2	-1.059571
1028	True	KCNH2	-1.059571
1029	True	KCNH2	-1.059571
1030	True	KCNH2	-1.059571
1031	True	KCNH2	-1.059571
1032	True	KCNH2	-1.059571
1033	True	KCNH2	-1.059571
1034	True	KCNH2	-1.059571
1035	True	KCNH2	-1.059571
1036	True	KCNH2	-1.059571
1037	True	KCNH2	-0.24781686
1038	True	KCNH2	-0.38881916
1039	True	KCNH2	-1.059571
1040	True	KCNH2	0.012512445
1041	True	KCNH2	-1.059571
1042	True	KCNH2	-1.059571
1043	True	KCNH2	-0.22455639
1044	True	KCNH2	-1.059571
1045	True	KCNH2	-1.059571
1046	True	KCNH2	-0.36482453
1047	True	KCNH2	-1.059571
1048	True	KCNH2	-1.059571
1049	True	KCNH2	-0.09298253
1050	True	KCNH2	-0.11821252
1051	True	KCNH2	-1.059571
1052	True	KCNH2	0.057019472
1053	True	KCNH2	-1.059571
1054	True	KCNH2	-1.059571
1055	True	KCNH2	-0.3889256
1056	True	KCNH2	-0.2784347
1057	True	KCNH2	-0.23274893
1058	True	KCNH2	0.2376895
1059	True	KCNH2	-1.059571
1060	True	KCNH2	0.39482224
1061	True	KCNH2	-1.059571
1062	True	KCNH2	-1.059571
1063	True	KCNH2	-1.059571
1064	True	KCNH2	-1.059571
1065	True	KCNH2	-1.059571
1066	True	KCNH2	0.6265185
1067	True	KCNH2	-0.39041197
1068	True	KCNH2	-0.3827663
1069	True	KCNH2	-1.059571
1070	True	KCNH2	-1.059571
1071	True	KCNH2	-1.059571
1072	True	KCNH2	-1.059571
1073	True	KCNH2	-1.059571
1074	True	KCNH2	-0.40853196
1075	True	KCNH2	0.28726053
1076	True	KCNH2	-1.059571
1077	True	KCNH2	0.28507853
1078	True	KCNH2	0.178208
1079	True	KCNH2	-1.059571
1080	True	KCNH2	-0.011467218
1081	True	KCNH2	-0.020430326
1082	True	KCNH2	-1.059571
1083	True	KCNH2	0.23085427
1084	True	KCNH2	-1.059571
1085	True	KCNH2	-1.059571
1086	True	KCNH2	-1.059571
1087	True	KCNH2	-1.059571
1088	True	KCNH2	-1.059571
1089	True	KCNH2	-1.059571
1090	True	KCNH2	-1.059571
1091	True	KCNH2	0.24238265
1092	True	KCNH2	-0.5437525
1093	True	KCNH2	-1.059571
1094	True	KCNH2	-1.059571
1095	True	KCNH2	0.28073883
1096	True	KCNH2	-1.059571
1097	True	KCNH2	-1.059571
1098	True	KCNH2	0.34995854
1099	True	KCNH2	0.97550726
1100	True	KCNH2	-1.059571
1101	True	KCNH2	-0.12706959
1102	True	KCNH2	0.09601903
1103	True	KCNH2	-1.059571
1104	True	KCNH2	-1.059571
1105	True	KCNH2	0.5117974
1106	True	KCNH2	-1.059571
1107	True	KCNH2	-1.059571
1108	True	KCNH2	-1.059571
1109	True	KCNH2	-1.059571
1110	True	KCNH2	0.09432292
1111	True	KCNH2	-0.17428052
1112	True	KCNH2	-1.059571
1113	True	KCNH2	-1.059571
1114	True	KCNH2	-1.059571
1115	True	KCNH2	-1.059571
1116	True	KCNH2	-1.059571
1117	True	KCNH2	-1.059571
1118	True	KCNH2	-1.059571
1119	True	KCNH2	-1.059571
1120	True	KCNH2	-0.10717189
1121	True	KCNH2	-0.1465047
1122	True	KCNH2	-1.059571
1123	True	KCNH2	-1.059571
1124	True	KCNH2	-0.36048323
1125	True	KCNH2	-1.059571
1126	True	KCNH2	-1.059571
1127	True	KCNH2	-1.059571
1128	True	KCNH2	-1.059571
1129	True	KCNH2	0.20090604
1130	True	KCNH2	-1.059571
1131	True	KCNH2	-0.025204897
1132	True	KCNH2	-1.059571
1133	True	KCNH2	-1.059571
1134	True	KCNH2	-1.059571
1135	True	KCNH2	-0.17038655
1136	True	KCNH2	-0.32592106
1137	True	KCNH2	-0.20875561
1138	True	KCNH2	-0.48555905
1139	True	KCNH2	-1.059571
1140	True	KCNH2	-1.059571
1141	True	KCNH2	-1.059571
1142	True	KCNH2	-1.059571
1143	True	KCNH2	0.4607551
1144	True	KCNH2	-0.2776537
1145	True	KCNH2	-1.059571
1146	True	KCNH2	-1.059571
1147	True	KCNH2	-0.31510955
1148	True	KCNH2	-0.29127806
1149	True	KCNH2	-1.059571
1150	True	KCNH2	-0.10850704
1151	True	KCNH2	-1.059571
1152	True	KCNH2	-0.23001856
1153	True	KCNH2	-1.059571
1154	True	KCNH2	-0.13752079
1155	True	KCNH2	-1.059571
1156	True	KCNH2	-1.059571
1157	True	KCNH2	-1.059571
1158	True	KCNH2	-1.059571
1159	True	KCNH2	-1.059571
1160	True	KCNH2	1.0031981
1161	True	KCNH2	-1.059571
1162	True	KCNH2	0.13096523
1163	True	KCNH2	-1.059571
1164	True	KCNH2	-0.17757142
1165	True	KCNH2	-1.059571
1166	True	KCNH2	-0.15735936
1167	True	KCNH2	-0.40325105
1168	True	KCNH2	-1.059571
1169	True	KCNH2	-0.31013715
1170	True	KCNH2	-1.059571
1171	True	KCNH2	0.64691985
1172	True	KCNH2	-1.059571
1173	True	KCNH2	-1.059571
1174	True	KCNH2	0.49955654
1175	True	KCNH2	-1.059571
1176	True	KCNH2	-1.059571
1177	True	KCNH2	-0.0058600903
1178	True	KCNH2	-1.059571
1179	True	KCNH2	-1.059571
1180	True	KCNH2	0.619341
1181	True	KCNH2	-1.059571
1182	True	KCNH2	-1.059571
1183	True	KCNH2	-0.49312234
1184	True	KCNH2	-0.2599939
1185	True	KCNH2	-0.37902135
1186	True	KCNH2	-0.21102667
1187	True	KCNH2	-1.059571
1188	True	KCNH2	-1.059571
1189	True	KCNH2	0.2089889
1190	True	KCNH2	-1.059571
1191	True	KCNH2	0.08592403
1192	True	KCNH2	-0.479473
1193	True	KCNH2	-1.059571
1194	True	KCNH2	-0.060315013
1195	True	KCNH2	-1.059571
1196	True	KCNH2	-0.022399426
1197	True	KCNH2	-0.30339038
1198	True	KCNH2	-1.059571
1199	True	KCNH2	-0.15363836
1200	True	KCNH2	-1.059571
1201	True	KCNH2	-1.059571
1202	True	KCNH2	-1.059571
1203	True	KCNH2	-1.059571
1204	True	KCNH2	0.12131095
1205	True	KCNH2	-1.059571
1206	True	KCNH2	-1.059571
1207	True	KCNH2	-0.0100028515
1208	True	KCNH2	0.0098314285
1209	True	KCNH2	-1.059571
1210	True	KCNH2	-1.059571
1211	True	KCNH2	-1.059571
1212	True	KCNH2	0.47253096
1213	True	KCNH2	-0.3431487
1214	True	KCNH2	0.20641279
1215	Scouter	KCNH2	-0.80235463
1216	Scouter	KCNH2	-0.76793647
1217	Scouter	KCNH2	-0.7374842
1218	Scouter	KCNH2	-0.78700703
1219	Scouter	KCNH2	-0.69944036
1220	Scouter	KCNH2	-0.7377989
1221	Scouter	KCNH2	-0.8287408
1222	Scouter	KCNH2	-0.75183946
1223	Scouter	KCNH2	-0.76192504
1224	Scouter	KCNH2	-0.78481317
1225	Scouter	KCNH2	-0.7925315
1226	Scouter	KCNH2	-0.80178076
1227	Scouter	KCNH2	-0.67266357
1228	Scouter	KCNH2	-0.7291537
1229	Scouter	KCNH2	-0.7137156
1230	Scouter	KCNH2	-0.751194
1231	Scouter	KCNH2	-0.8144254
1232	Scouter	KCNH2	-0.7353445
1233	Scouter	KCNH2	-0.82665426
1234	Scouter	KCNH2	-0.81165457
1235	Scouter	KCNH2	-0.7449038
1236	Scouter	KCNH2	-0.7665564
1237	Scouter	KCNH2	-0.7596028
1238	Scouter	KCNH2	-0.40621072
1239	Scouter	KCNH2	-0.73908526
1240	Scouter	KCNH2	-0.7093704
1241	Scouter	KCNH2	-0.6333388
1242	Scouter	KCNH2	-0.73979974
1243	Scouter	KCNH2	-0.84002244
1244	Scouter	KCNH2	-0.78908813
1245	Scouter	KCNH2	-0.7581194
1246	Scouter	KCNH2	-0.7342961
1247	Scouter	KCNH2	-0.7966126
1248	Scouter	KCNH2	-0.7741674
1249	Scouter	KCNH2	-0.7985717
1250	Scouter	KCNH2	-0.8416051
1251	Scouter	KCNH2	-0.7551494
1252	Scouter	KCNH2	-0.7553326
1253	Scouter	KCNH2	-0.6916277
1254	Scouter	KCNH2	-0.6072352
1255	Scouter	KCNH2	-0.72993314
1256	Scouter	KCNH2	-0.75571895
1257	Scouter	KCNH2	-0.6454977
1258	Scouter	KCNH2	-0.70929635
1259	Scouter	KCNH2	-0.71020573
1260	Scouter	KCNH2	-0.7639381
1261	Scouter	KCNH2	-0.86212045
1262	Scouter	KCNH2	-0.79418063
1263	Scouter	KCNH2	-0.73396164
1264	Scouter	KCNH2	-0.019091845
1265	Scouter	KCNH2	-0.784209
1266	Scouter	KCNH2	-0.81063306
1267	Scouter	KCNH2	-0.8115167
1268	Scouter	KCNH2	-0.76199245
1269	Scouter	KCNH2	-0.7448779
1270	Scouter	KCNH2	-0.75274575
1271	Scouter	KCNH2	-0.76759595
1272	Scouter	KCNH2	-0.72306967
1273	Scouter	KCNH2	-0.7240565
1274	Scouter	KCNH2	-0.8292262
1275	Scouter	KCNH2	-0.74520904
1276	Scouter	KCNH2	-0.7428044
1277	Scouter	KCNH2	-0.78600764
1278	Scouter	KCNH2	-0.77141786
1279	Scouter	KCNH2	-0.8120626
1280	Scouter	KCNH2	-0.77106476
1281	Scouter	KCNH2	-0.74549246
1282	Scouter	KCNH2	-0.7520435
1283	Scouter	KCNH2	-0.7022109
1284	Scouter	KCNH2	-0.8118836
1285	Scouter	KCNH2	-0.78677344
1286	Scouter	KCNH2	-0.751959
1287	Scouter	KCNH2	-0.74932486
1288	Scouter	KCNH2	-0.74308944
1289	Scouter	KCNH2	-0.81101805
1290	Scouter	KCNH2	-0.820258
1291	Scouter	KCNH2	-0.15334952
1292	Scouter	KCNH2	-0.79018235
1293	Scouter	KCNH2	-0.7971041
1294	Scouter	KCNH2	-0.7435149
1295	Scouter	KCNH2	-0.88700235
1296	Scouter	KCNH2	-0.79074705
1297	Scouter	KCNH2	-0.73260754
1298	Scouter	KCNH2	-0.755492
1299	Scouter	KCNH2	-0.6094495
1300	Scouter	KCNH2	-0.80648285
1301	Scouter	KCNH2	-0.7896694
1302	Scouter	KCNH2	-0.7492845
1303	Scouter	KCNH2	-0.7613431
1304	Scouter	KCNH2	-0.74162173
1305	Scouter	KCNH2	-0.7313119
1306	Scouter	KCNH2	-0.7202034
1307	Scouter	KCNH2	-0.7556274
1308	Scouter	KCNH2	-0.75066066
1309	Scouter	KCNH2	-0.7307956
1310	Scouter	KCNH2	-0.7642783
1311	Scouter	KCNH2	-0.75492036
1312	Scouter	KCNH2	-0.7821785
1313	Scouter	KCNH2	-0.77516675
1314	Scouter	KCNH2	-0.79121685
1315	Scouter	KCNH2	-0.7670975
1316	Scouter	KCNH2	-0.74053526
1317	Scouter	KCNH2	-0.0046901703
1318	Scouter	KCNH2	-0.85122806
1319	Scouter	KCNH2	-0.76511776
1320	Scouter	KCNH2	-0.8563739
1321	Scouter	KCNH2	-0.78633106
1322	Scouter	KCNH2	-0.7467439
1323	Scouter	KCNH2	-0.7848277
1324	Scouter	KCNH2	-0.8420012
1325	Scouter	KCNH2	-0.7302741
1326	Scouter	KCNH2	-0.7749934
1327	Scouter	KCNH2	-0.7046806
1328	Scouter	KCNH2	-0.7447603
1329	Scouter	KCNH2	-0.7879741
1330	Scouter	KCNH2	-0.7327711
1331	Scouter	KCNH2	-0.6741308
1332	Scouter	KCNH2	-0.8303401
1333	Scouter	KCNH2	-0.7578777
1334	Scouter	KCNH2	-0.7649415
1335	Scouter	KCNH2	-0.80178076
1336	Scouter	KCNH2	-0.7258963
1337	Scouter	KCNH2	-0.8176832
1338	Scouter	KCNH2	-0.8071765
1339	Scouter	KCNH2	-0.7679727
1340	Scouter	KCNH2	-0.7453433
1341	Scouter	KCNH2	-0.8215266
1342	Scouter	KCNH2	-0.720618
1343	Scouter	KCNH2	-0.79067886
1344	Scouter	KCNH2	-0.7445401
1345	Scouter	KCNH2	-0.771907
1346	Scouter	KCNH2	-0.72657275
1347	Scouter	KCNH2	-0.7721685
1348	Scouter	KCNH2	-0.72099566
1349	Scouter	KCNH2	-0.78373134
1350	Scouter	KCNH2	-0.7627203
1351	Scouter	KCNH2	-0.70557
1352	Scouter	KCNH2	-0.5664723
1353	Scouter	KCNH2	-0.7629918
1354	Scouter	KCNH2	-0.77633977
1355	Scouter	KCNH2	-0.73798084
1356	Scouter	KCNH2	-0.73174185
1357	Scouter	KCNH2	-0.77862084
1358	Scouter	KCNH2	-0.8277413
1359	Scouter	KCNH2	-0.78661156
1360	Scouter	KCNH2	-0.879918
1361	Scouter	KCNH2	-0.7877246
1362	Scouter	KCNH2	-0.72177577
1363	Scouter	KCNH2	-0.7347648
1364	Scouter	KCNH2	-0.66237736
1365	Scouter	KCNH2	-0.39632577
1366	Scouter	KCNH2	-0.7326694
1367	Scouter	KCNH2	-0.781057
1368	Scouter	KCNH2	-0.7522324
1369	Scouter	KCNH2	-0.78007436
1370	Scouter	KCNH2	-0.78197205
1371	Scouter	KCNH2	-0.8225328
1372	Scouter	KCNH2	-0.7508496
1373	Scouter	KCNH2	-0.78294396
1374	Scouter	KCNH2	-0.737963
1375	Scouter	KCNH2	-0.723384
1376	Scouter	KCNH2	-0.85306036
1377	Scouter	KCNH2	-0.76045763
1378	Scouter	KCNH2	-0.79007626
1379	Scouter	KCNH2	-0.8107157
1380	Scouter	KCNH2	-0.7720196
1381	Scouter	KCNH2	-0.7282999
1382	Scouter	KCNH2	-0.79632354
1383	Scouter	KCNH2	-0.7855284
1384	Scouter	KCNH2	-0.69916445
1385	Scouter	KCNH2	-0.7516131
1386	Scouter	KCNH2	-0.75573105
1387	Scouter	KCNH2	-0.7819461
1388	Scouter	KCNH2	-0.7772198
1389	Scouter	KCNH2	-0.7722963
1390	Scouter	KCNH2	-0.7693319
1391	Scouter	KCNH2	-0.74500084
1392	Scouter	KCNH2	-0.7741338
1393	Scouter	KCNH2	-0.768209
1394	Scouter	KCNH2	-0.71814406
1395	Scouter	KCNH2	-0.721501
1396	Scouter	KCNH2	-0.7183527
1397	Scouter	KCNH2	-0.7497719
1398	Scouter	KCNH2	-0.79886496
1399	Scouter	KCNH2	-0.6985234
1400	Scouter	KCNH2	-0.75666595
1401	Scouter	KCNH2	-0.78267413
1402	Scouter	KCNH2	-0.77316135
1403	Scouter	KCNH2	-0.80904675
1404	Scouter	KCNH2	-0.7605263
1405	Scouter	KCNH2	-0.89908755
1406	Scouter	KCNH2	-0.6980574
1407	Scouter	KCNH2	-0.7543017
1408	Scouter	KCNH2	-0.7250169
1409	Scouter	KCNH2	-0.7900331
1410	Scouter	KCNH2	-0.7686145
1411	Scouter	KCNH2	-0.732179
1412	Scouter	KCNH2	-0.81244063
1413	Scouter	KCNH2	-0.7539623
1414	Scouter	KCNH2	-0.745957
1415	Scouter	KCNH2	-0.76192504
1416	Scouter	KCNH2	-0.76442456
1417	Scouter	KCNH2	-0.7707362
1418	Scouter	KCNH2	-0.74773175
1419	Scouter	KCNH2	-0.8424137
1420	Scouter	KCNH2	-0.76430166
1421	Scouter	KCNH2	-0.8433373
1422	Scouter	KCNH2	-0.77488434
1423	Scouter	KCNH2	-0.77684194
1424	Scouter	KCNH2	-0.75288993
1425	Scouter	KCNH2	-0.7789382
1426	Scouter	KCNH2	-0.7901604
1427	Scouter	KCNH2	-0.81045175
1428	Scouter	KCNH2	-0.7712206
1429	Scouter	KCNH2	-0.71489215
1430	Scouter	KCNH2	-0.69684064
1431	Scouter	KCNH2	-0.8207895
1432	Scouter	KCNH2	-0.81572527
1433	Scouter	KCNH2	-0.82344425
1434	Scouter	KCNH2	-0.5715106
1435	Scouter	KCNH2	-0.814819
1436	Scouter	KCNH2	-0.8595819
1437	Scouter	KCNH2	-0.77184904
1438	Scouter	KCNH2	-0.79419166
1439	Scouter	KCNH2	-0.7627354
1440	Scouter	KCNH2	-0.8179737
1441	Scouter	KCNH2	-0.79162514
1442	Scouter	KCNH2	-0.08199984
1443	Scouter	KCNH2	-0.74416655
1444	Scouter	KCNH2	-0.82691073
1445	Scouter	KCNH2	-0.80355877
1446	Scouter	KCNH2	-0.79678226
1447	Scouter	KCNH2	-0.7457982
1448	Scouter	KCNH2	-0.6408708
1449	Scouter	KCNH2	-0.7159761
1450	Scouter	KCNH2	-0.7466886
1451	Scouter	KCNH2	-0.77707165
1452	Scouter	KCNH2	-0.771248
1453	Scouter	KCNH2	-0.71646714
1454	Scouter	KCNH2	-0.8348026
1455	Scouter	KCNH2	-0.77309185
1456	Scouter	KCNH2	-0.81895435
1457	Scouter	KCNH2	-0.7461401
1458	Scouter	KCNH2	-0.76658064
1459	Scouter	KCNH2	-0.6462199
1460	Scouter	KCNH2	-0.729816
1461	Scouter	KCNH2	-0.7838286
1462	Scouter	KCNH2	-0.64180493
1463	Scouter	KCNH2	-0.71739244
1464	Scouter	KCNH2	-0.8848677
1465	Scouter	KCNH2	-0.761361
1466	Scouter	KCNH2	-0.7794287
1467	Scouter	KCNH2	-0.7262724
1468	Scouter	KCNH2	-0.8300981
1469	Scouter	KCNH2	-0.5531589
1470	Scouter	KCNH2	-0.7756103
1471	Scouter	KCNH2	-0.771412
1472	Scouter	KCNH2	-0.8414807
1473	Scouter	KCNH2	-0.6547798
1474	Scouter	KCNH2	-0.76147914
1475	Scouter	KCNH2	-0.763119
1476	Scouter	KCNH2	-0.63108957
1477	Scouter	KCNH2	-0.79139864
1478	Scouter	KCNH2	-0.8441559
1479	Scouter	KCNH2	-0.80062926
1480	Scouter	KCNH2	-0.7853793
1481	Scouter	KCNH2	-0.7759847
1482	Scouter	KCNH2	-0.78222346
1483	Scouter	KCNH2	-0.7753125
1484	Scouter	KCNH2	-0.7119707
1485	Scouter	KCNH2	-0.78389406
1486	Scouter	KCNH2	-0.78034294
1487	Scouter	KCNH2	-0.7581194
1488	Scouter	KCNH2	-0.79256386
1489	Scouter	KCNH2	-0.7798319
1490	Scouter	KCNH2	-0.74274665
1491	Scouter	KCNH2	-0.8152546
1492	Scouter	KCNH2	-0.77714217
1493	Scouter	KCNH2	-0.77028763
1494	Scouter	KCNH2	-0.6938924
1495	Scouter	KCNH2	-0.7647742
1496	Scouter	KCNH2	-0.7708255
1497	Scouter	KCNH2	-0.83886224
1498	Scouter	KCNH2	-0.7612555
1499	Scouter	KCNH2	-0.8052171
1500	Scouter	KCNH2	-0.710297
1501	Scouter	KCNH2	-0.84044737
1502	Scouter	KCNH2	-0.73543394
1503	Scouter	KCNH2	-0.76242244
1504	Scouter	KCNH2	-0.85095394
1505	Scouter	KCNH2	-0.79858804
1506	Scouter	KCNH2	-0.7184793
1507	Scouter	KCNH2	-0.82469213
1508	Scouter	KCNH2	-0.76172507
1509	Scouter	KCNH2	-0.75920165
1510	Scouter	KCNH2	-0.8081631
1511	Scouter	KCNH2	-0.73699135
1512	Scouter	KCNH2	-0.8228946
1513	Scouter	KCNH2	-0.8224
1514	Scouter	KCNH2	-0.77511096
1515	True	ALAS2	0.0
1516	True	ALAS2	1.9642892
1517	True	ALAS2	2.4633842
1518	True	ALAS2	0.82877827
1519	True	ALAS2	0.0
1520	True	ALAS2	1.9229836
1521	True	ALAS2	1.4837393
1522	True	ALAS2	0.0
1523	True	ALAS2	2.1261344
1524	True	ALAS2	1.2228323
1525	True	ALAS2	0.0
1526	True	ALAS2	0.65190756
1527	True	ALAS2	3.473336
1528	True	ALAS2	1.5453085
1529	True	ALAS2	1.9580555
1530	True	ALAS2	1.7527108
1531	True	ALAS2	2.4864202
1532	True	ALAS2	2.0043292
1533	True	ALAS2	1.4975591
1534	True	ALAS2	1.7968106
1535	True	ALAS2	2.092362
1536	True	ALAS2	1.7651641
1537	True	ALAS2	2.040989
1538	True	ALAS2	2.9234347
1539	True	ALAS2	1.4873884
1540	True	ALAS2	0.6801841
1541	True	ALAS2	0.0
1542	True	ALAS2	1.9822798
1543	True	ALAS2	1.5733607
1544	True	ALAS2	0.80039746
1545	True	ALAS2	1.0720835
1546	True	ALAS2	1.7227583
1547	True	ALAS2	1.3257813
1548	True	ALAS2	2.812901
1549	True	ALAS2	2.0947075
1550	True	ALAS2	0.90579915
1551	True	ALAS2	0.0
1552	True	ALAS2	0.0
1553	True	ALAS2	2.243798
1554	True	ALAS2	0.0
1555	True	ALAS2	1.7387779
1556	True	ALAS2	2.067681
1557	True	ALAS2	0.86272746
1558	True	ALAS2	0.0
1559	True	ALAS2	3.1027205
1560	True	ALAS2	2.523004
1561	True	ALAS2	0.78113633
1562	True	ALAS2	0.0
1563	True	ALAS2	1.8434845
1564	True	ALAS2	0.0
1565	True	ALAS2	0.97113585
1566	True	ALAS2	1.9383937
1567	True	ALAS2	2.7216542
1568	True	ALAS2	0.0
1569	True	ALAS2	1.1591132
1570	True	ALAS2	2.8394563
1571	True	ALAS2	0.0
1572	True	ALAS2	2.037077
1573	True	ALAS2	0.6768047
1574	True	ALAS2	1.6040503
1575	True	ALAS2	0.0
1576	True	ALAS2	2.3313942
1577	True	ALAS2	2.5576866
1578	True	ALAS2	1.8547099
1579	True	ALAS2	0.65103906
1580	True	ALAS2	0.0
1581	True	ALAS2	3.2364597
1582	True	ALAS2	1.5649542
1583	True	ALAS2	0.47746742
1584	True	ALAS2	1.6464653
1585	True	ALAS2	0.0
1586	True	ALAS2	3.467465
1587	True	ALAS2	1.0181739
1588	True	ALAS2	0.63026625
1589	True	ALAS2	0.0
1590	True	ALAS2	2.3156216
1591	True	ALAS2	1.3511661
1592	True	ALAS2	1.8267574
1593	True	ALAS2	2.9660847
1594	True	ALAS2	0.0
1595	True	ALAS2	2.1167502
1596	True	ALAS2	1.5192134
1597	True	ALAS2	0.51581854
1598	True	ALAS2	1.5709707
1599	True	ALAS2	1.7271019
1600	True	ALAS2	1.3403099
1601	True	ALAS2	1.6522272
1602	True	ALAS2	2.379877
1603	True	ALAS2	1.4095296
1604	True	ALAS2	0.8461129
1605	True	ALAS2	2.5022454
1606	True	ALAS2	0.93250144
1607	True	ALAS2	1.4501715
1608	True	ALAS2	2.7720191
1609	True	ALAS2	0.776003
1610	True	ALAS2	1.4297589
1611	True	ALAS2	1.1536117
1612	True	ALAS2	1.6417718
1613	True	ALAS2	2.119521
1614	True	ALAS2	1.9091866
1615	True	ALAS2	1.153894
1616	True	ALAS2	0.0
1617	True	ALAS2	2.3144836
1618	True	ALAS2	2.1675842
1619	True	ALAS2	3.423047
1620	True	ALAS2	1.4831054
1621	True	ALAS2	1.6976484
1622	True	ALAS2	2.534081
1623	True	ALAS2	0.0
1624	True	ALAS2	0.0
1625	True	ALAS2	0.0
1626	True	ALAS2	0.5573137
1627	True	ALAS2	1.9587839
1628	True	ALAS2	0.0
1629	True	ALAS2	0.0
1630	True	ALAS2	2.0718558
1631	True	ALAS2	0.0
1632	True	ALAS2	1.4756795
1633	True	ALAS2	1.1271098
1634	True	ALAS2	0.6110517
1635	True	ALAS2	2.5407486
1636	True	ALAS2	1.3137193
1637	True	ALAS2	1.5193722
1638	True	ALAS2	1.8350307
1639	True	ALAS2	1.794106
1640	True	ALAS2	2.5229373
1641	True	ALAS2	1.1522595
1642	True	ALAS2	0.8508154
1643	True	ALAS2	0.574012
1644	True	ALAS2	0.8439832
1645	True	ALAS2	0.0
1646	True	ALAS2	0.98458016
1647	True	ALAS2	1.4443462
1648	True	ALAS2	0.0
1649	True	ALAS2	1.5166594
1650	True	ALAS2	0.0
1651	True	ALAS2	1.5116167
1652	True	ALAS2	0.0
1653	True	ALAS2	1.1976022
1654	True	ALAS2	2.7928548
1655	True	ALAS2	1.4295752
1656	True	ALAS2	1.5416799
1657	True	ALAS2	0.8295525
1658	True	ALAS2	1.105138
1659	True	ALAS2	1.3934885
1660	True	ALAS2	1.7925197
1661	True	ALAS2	1.1405205
1662	True	ALAS2	1.0143285
1663	True	ALAS2	0.76356685
1664	True	ALAS2	1.3271716
1665	True	ALAS2	0.99950325
1666	True	ALAS2	2.0042448
1667	True	ALAS2	1.1905363
1668	True	ALAS2	2.3273168
1669	True	ALAS2	1.65769
1670	True	ALAS2	0.7908187
1671	True	ALAS2	1.3686643
1672	True	ALAS2	1.5498453
1673	True	ALAS2	0.0
1674	True	ALAS2	1.1729785
1675	True	ALAS2	1.7997392
1676	True	ALAS2	0.0
1677	True	ALAS2	0.0
1678	True	ALAS2	0.0
1679	True	ALAS2	0.0
1680	True	ALAS2	0.0
1681	True	ALAS2	3.1719885
1682	True	ALAS2	2.6446083
1683	True	ALAS2	1.1236383
1684	True	ALAS2	2.4559488
1685	True	ALAS2	0.6269777
1686	True	ALAS2	0.0
1687	True	ALAS2	2.8840277
1688	True	ALAS2	1.1896696
1689	True	ALAS2	0.7995771
1690	True	ALAS2	1.589205
1691	True	ALAS2	0.0
1692	True	ALAS2	1.3738319
1693	True	ALAS2	2.3110564
1694	True	ALAS2	1.5755899
1695	True	ALAS2	1.5875562
1696	True	ALAS2	0.7285137
1697	True	ALAS2	0.58009803
1698	True	ALAS2	1.7853463
1699	True	ALAS2	0.6195707
1700	True	ALAS2	1.4979515
1701	True	ALAS2	0.0
1702	True	ALAS2	0.44792575
1703	True	ALAS2	0.71540654
1704	True	ALAS2	0.0
1705	True	ALAS2	2.0612526
1706	True	ALAS2	0.8395871
1707	True	ALAS2	1.3211712
1708	True	ALAS2	0.0
1709	True	ALAS2	0.0
1710	True	ALAS2	1.2048866
1711	True	ALAS2	0.7880763
1712	True	ALAS2	1.3309472
1713	True	ALAS2	3.0933132
1714	True	ALAS2	2.6932843
1715	True	ALAS2	0.0
1716	True	ALAS2	0.8899548
1717	True	ALAS2	1.7642498
1718	True	ALAS2	1.421007
1719	True	ALAS2	1.572747
1720	Scouter	ALAS2	1.8698859
1721	Scouter	ALAS2	1.5223132
1722	Scouter	ALAS2	1.4815618
1723	Scouter	ALAS2	1.4527589
1724	Scouter	ALAS2	1.5085261
1725	Scouter	ALAS2	1.4848891
1726	Scouter	ALAS2	1.5420861
1727	Scouter	ALAS2	1.3926848
1728	Scouter	ALAS2	1.4942553
1729	Scouter	ALAS2	1.4514108
1730	Scouter	ALAS2	1.5809811
1731	Scouter	ALAS2	1.5383338
1732	Scouter	ALAS2	1.648644
1733	Scouter	ALAS2	1.5265647
1734	Scouter	ALAS2	1.3800746
1735	Scouter	ALAS2	1.4431133
1736	Scouter	ALAS2	1.415239
1737	Scouter	ALAS2	1.3910366
1738	Scouter	ALAS2	1.5747817
1739	Scouter	ALAS2	1.6754011
1740	Scouter	ALAS2	1.3425672
1741	Scouter	ALAS2	1.6149391
1742	Scouter	ALAS2	1.5291634
1743	Scouter	ALAS2	1.5006074
1744	Scouter	ALAS2	1.4706194
1745	Scouter	ALAS2	1.4361733
1746	Scouter	ALAS2	1.270373
1747	Scouter	ALAS2	1.4835043
1748	Scouter	ALAS2	1.4245143
1749	Scouter	ALAS2	1.4925276
1750	Scouter	ALAS2	1.374187
1751	Scouter	ALAS2	1.3624363
1752	Scouter	ALAS2	1.3208978
1753	Scouter	ALAS2	1.4055624
1754	Scouter	ALAS2	1.4334838
1755	Scouter	ALAS2	1.5632297
1756	Scouter	ALAS2	1.3677917
1757	Scouter	ALAS2	1.3769003
1758	Scouter	ALAS2	1.4826576
1759	Scouter	ALAS2	1.2545073
1760	Scouter	ALAS2	1.4441028
1761	Scouter	ALAS2	1.4862972
1762	Scouter	ALAS2	1.7631673
1763	Scouter	ALAS2	1.3390551
1764	Scouter	ALAS2	1.8428091
1765	Scouter	ALAS2	1.4454892
1766	Scouter	ALAS2	1.5361526
1767	Scouter	ALAS2	1.3825045
1768	Scouter	ALAS2	1.3520445
1769	Scouter	ALAS2	1.2638038
1770	Scouter	ALAS2	1.5382681
1771	Scouter	ALAS2	1.4231353
1772	Scouter	ALAS2	1.4170398
1773	Scouter	ALAS2	1.4440271
1774	Scouter	ALAS2	1.3735611
1775	Scouter	ALAS2	1.622615
1776	Scouter	ALAS2	1.4579715
1777	Scouter	ALAS2	1.5982128
1778	Scouter	ALAS2	1.4042592
1779	Scouter	ALAS2	1.5636554
1780	Scouter	ALAS2	1.3940498
1781	Scouter	ALAS2	1.3500937
1782	Scouter	ALAS2	1.5969964
1783	Scouter	ALAS2	1.4401888
1784	Scouter	ALAS2	1.4440999
1785	Scouter	ALAS2	1.4775758
1786	Scouter	ALAS2	1.4044099
1787	Scouter	ALAS2	1.4989572
1788	Scouter	ALAS2	1.4021269
1789	Scouter	ALAS2	1.5056975
1790	Scouter	ALAS2	1.4920722
1791	Scouter	ALAS2	1.3865843
1792	Scouter	ALAS2	1.408651
1793	Scouter	ALAS2	1.4300637
1794	Scouter	ALAS2	1.4589157
1795	Scouter	ALAS2	1.4913653
1796	Scouter	ALAS2	1.2740461
1797	Scouter	ALAS2	1.483058
1798	Scouter	ALAS2	1.5237035
1799	Scouter	ALAS2	1.4819844
1800	Scouter	ALAS2	1.5824292
1801	Scouter	ALAS2	1.4968474
1802	Scouter	ALAS2	1.3244872
1803	Scouter	ALAS2	1.4541947
1804	Scouter	ALAS2	1.20202
1805	Scouter	ALAS2	1.431159
1806	Scouter	ALAS2	1.5375645
1807	Scouter	ALAS2	1.4132274
1808	Scouter	ALAS2	1.4257036
1809	Scouter	ALAS2	1.3570328
1810	Scouter	ALAS2	1.5048238
1811	Scouter	ALAS2	1.3983635
1812	Scouter	ALAS2	1.472866
1813	Scouter	ALAS2	1.7199044
1814	Scouter	ALAS2	1.4384464
1815	Scouter	ALAS2	1.4352896
1816	Scouter	ALAS2	1.437805
1817	Scouter	ALAS2	1.412744
1818	Scouter	ALAS2	1.3756237
1819	Scouter	ALAS2	1.5574851
1820	Scouter	ALAS2	1.3551008
1821	Scouter	ALAS2	1.3755252
1822	Scouter	ALAS2	1.240053
1823	Scouter	ALAS2	1.5655564
1824	Scouter	ALAS2	1.3217491
1825	Scouter	ALAS2	1.6565213
1826	Scouter	ALAS2	1.4637567
1827	Scouter	ALAS2	1.5159718
1828	Scouter	ALAS2	1.4467369
1829	Scouter	ALAS2	1.5930926
1830	Scouter	ALAS2	1.3097535
1831	Scouter	ALAS2	1.5051758
1832	Scouter	ALAS2	1.5099611
1833	Scouter	ALAS2	1.3724989
1834	Scouter	ALAS2	1.4196435
1835	Scouter	ALAS2	1.4345646
1836	Scouter	ALAS2	1.4093128
1837	Scouter	ALAS2	1.5720551
1838	Scouter	ALAS2	1.4153787
1839	Scouter	ALAS2	1.3790451
1840	Scouter	ALAS2	1.5383338
1841	Scouter	ALAS2	1.7857994
1842	Scouter	ALAS2	1.4558375
1843	Scouter	ALAS2	1.5668836
1844	Scouter	ALAS2	1.4712374
1845	Scouter	ALAS2	1.4714336
1846	Scouter	ALAS2	1.4399331
1847	Scouter	ALAS2	1.4018112
1848	Scouter	ALAS2	1.442685
1849	Scouter	ALAS2	1.5454934
1850	Scouter	ALAS2	1.5473592
1851	Scouter	ALAS2	1.4518076
1852	Scouter	ALAS2	1.4059068
1853	Scouter	ALAS2	1.4495789
1854	Scouter	ALAS2	1.4390169
1855	Scouter	ALAS2	1.3605312
1856	Scouter	ALAS2	1.6361132
1857	Scouter	ALAS2	1.2824805
1858	Scouter	ALAS2	1.5366213
1859	Scouter	ALAS2	1.4102576
1860	Scouter	ALAS2	1.3717555
1861	Scouter	ALAS2	1.2930719
1862	Scouter	ALAS2	1.4511738
1863	Scouter	ALAS2	1.5596896
1864	Scouter	ALAS2	1.5230073
1865	Scouter	ALAS2	1.7270902
1866	Scouter	ALAS2	1.4682561
1867	Scouter	ALAS2	1.2987322
1868	Scouter	ALAS2	1.3452444
1869	Scouter	ALAS2	1.5404539
1870	Scouter	ALAS2	1.4448282
1871	Scouter	ALAS2	1.3995838
1872	Scouter	ALAS2	1.3138001
1873	Scouter	ALAS2	1.4522257
1874	Scouter	ALAS2	1.4215101
1875	Scouter	ALAS2	1.4806225
1876	Scouter	ALAS2	1.6300086
1877	Scouter	ALAS2	1.3859882
1878	Scouter	ALAS2	1.3685275
1879	Scouter	ALAS2	1.5021664
1880	Scouter	ALAS2	1.5360794
1881	Scouter	ALAS2	1.5480784
1882	Scouter	ALAS2	1.4408991
1883	Scouter	ALAS2	1.3640883
1884	Scouter	ALAS2	1.596421
1885	Scouter	ALAS2	1.4370785
1886	Scouter	ALAS2	1.3321731
1887	Scouter	ALAS2	1.5560694
1888	Scouter	ALAS2	1.5475124
1889	Scouter	ALAS2	1.735297
1890	Scouter	ALAS2	1.3888762
1891	Scouter	ALAS2	1.4389188
1892	Scouter	ALAS2	1.4105533
1893	Scouter	ALAS2	1.5318346
1894	Scouter	ALAS2	1.4960104
1895	Scouter	ALAS2	1.4080036
1896	Scouter	ALAS2	1.4517102
1897	Scouter	ALAS2	1.3697373
1898	Scouter	ALAS2	1.5052645
1899	Scouter	ALAS2	1.5033579
1900	Scouter	ALAS2	1.3793443
1901	Scouter	ALAS2	1.5520874
1902	Scouter	ALAS2	1.4201331
1903	Scouter	ALAS2	1.6425523
1904	Scouter	ALAS2	1.7807499
1905	Scouter	ALAS2	1.5065025
1906	Scouter	ALAS2	1.5122919
1907	Scouter	ALAS2	1.5149231
1908	Scouter	ALAS2	1.4448266
1909	Scouter	ALAS2	1.2758007
1910	Scouter	ALAS2	1.6362582
1911	Scouter	ALAS2	1.7873286
1912	Scouter	ALAS2	1.3822094
1913	Scouter	ALAS2	1.3936468
1914	Scouter	ALAS2	1.3650092
1915	Scouter	ALAS2	1.5475703
1916	Scouter	ALAS2	1.5210125
1917	Scouter	ALAS2	1.6621733
1918	Scouter	ALAS2	1.5023143
1919	Scouter	ALAS2	1.3795528
1920	Scouter	ALAS2	1.4942553
1921	Scouter	ALAS2	1.555383
1922	Scouter	ALAS2	1.3312241
1923	Scouter	ALAS2	1.5803486
1924	Scouter	ALAS2	1.5465959
1925	Scouter	ALAS2	1.4031646
1926	Scouter	ALAS2	1.5133139
1927	Scouter	ALAS2	1.3833498
1928	Scouter	ALAS2	1.39189
1929	Scouter	ALAS2	1.5040009
1930	Scouter	ALAS2	1.4674866
1931	Scouter	ALAS2	1.5696625
1932	Scouter	ALAS2	1.3167864
1933	Scouter	ALAS2	1.4458025
1934	Scouter	ALAS2	1.4707099
1935	Scouter	ALAS2	1.4705476
1936	Scouter	ALAS2	1.4939814
1937	Scouter	ALAS2	1.5290407
1938	Scouter	ALAS2	1.8849901
1939	Scouter	ALAS2	1.114396
1940	Scouter	ALAS2	1.4329134
1941	Scouter	ALAS2	1.6165155
1942	Scouter	ALAS2	1.5232887
1943	Scouter	ALAS2	1.4589025
1944	Scouter	ALAS2	1.4052694
1945	Scouter	ALAS2	1.3977938
1946	Scouter	ALAS2	1.6269345
1947	Scouter	ALAS2	1.2863466
1948	Scouter	ALAS2	1.5133387
1949	Scouter	ALAS2	1.5639408
1950	Scouter	ALAS2	1.3692701
1951	Scouter	ALAS2	1.5401969
1952	Scouter	ALAS2	1.4192275
1953	Scouter	ALAS2	1.3334894
1954	Scouter	ALAS2	1.5534439
1955	Scouter	ALAS2	1.4614826
1956	Scouter	ALAS2	1.4512438
1957	Scouter	ALAS2	1.4415345
1958	Scouter	ALAS2	1.6617384
1959	Scouter	ALAS2	1.5373508
1960	Scouter	ALAS2	1.5252006
1961	Scouter	ALAS2	1.5163119
1962	Scouter	ALAS2	1.521002
1963	Scouter	ALAS2	1.4987861
1964	Scouter	ALAS2	1.5994533
1965	Scouter	ALAS2	1.4141233
1966	Scouter	ALAS2	1.4335757
1967	Scouter	ALAS2	1.3182305
1968	Scouter	ALAS2	1.5256752
1969	Scouter	ALAS2	1.5543554
1970	Scouter	ALAS2	1.4179022
1971	Scouter	ALAS2	1.454985
1972	Scouter	ALAS2	1.3672624
1973	Scouter	ALAS2	1.5032068
1974	Scouter	ALAS2	1.5891044
1975	Scouter	ALAS2	1.4952303
1976	Scouter	ALAS2	1.4179254
1977	Scouter	ALAS2	1.3538276
1978	Scouter	ALAS2	1.3572633
1979	Scouter	ALAS2	1.5218487
1980	Scouter	ALAS2	1.35194
1981	Scouter	ALAS2	1.6122311
1982	Scouter	ALAS2	1.4612714
1983	Scouter	ALAS2	1.6287357
1984	Scouter	ALAS2	1.5235996
1985	Scouter	ALAS2	1.5397484
1986	Scouter	ALAS2	1.3433342
1987	Scouter	ALAS2	1.4348634
1988	Scouter	ALAS2	1.403968
1989	Scouter	ALAS2	1.3961929
1990	Scouter	ALAS2	1.4895618
1991	Scouter	ALAS2	1.4511824
1992	Scouter	ALAS2	1.374187
1993	Scouter	ALAS2	1.4909706
1994	Scouter	ALAS2	1.4886503
1995	Scouter	ALAS2	1.446249
1996	Scouter	ALAS2	1.4032118
1997	Scouter	ALAS2	1.4403152
1998	Scouter	ALAS2	1.4215534
[truncated: 8,101 more rows]
