# Supplementary material for: Scouter predicts transcriptional responses to genetic perturbations with large language model embeddings
Source: Nat Comput Sci. 2025 Dec 5;6(1):21–8. doi: 10.1038/s43588-025-00912-8 (PMC12855003; doi:10.1038/s43588-025-00912-8)
Supplement: Supplementary file 4 — Numerical source data for Fig. 2. [file 43588_2025_912_MOESM4_ESM.zip › Source_Data_Fig2/Source_Data_Fig2k.csv]

	Method	Embedding	NormMSE	dataset
0	Biolord	Embedding	21.498274	Dixit
1	Biolord	GO	21.580896	Dixit
2	Gears	Embedding	0.2137685	Dixit
3	Gears	GO	0.64262044	Dixit
0	Biolord	Embedding	0.14214106	Adamson
1	Biolord	GO	0.1411911	Adamson
2	Gears	Embedding	0.12838852	Adamson
3	Gears	GO	0.18599392	Adamson
0	Biolord	Embedding	0.700383	Replogle K562
1	Biolord	GO	0.73020756	Replogle K562
2	Gears	Embedding	0.77302796	Replogle K562
3	Gears	GO	0.7958687	Replogle K562
0	Biolord	Embedding	0.58601594	Replogle RPE1
1	Biolord	GO	0.5164735	Replogle RPE1
2	Gears	Embedding	0.48891753	Replogle RPE1
3	Gears	GO	0.5207352	Replogle RPE1
