# Supplementary material for: Scouter predicts transcriptional responses to genetic perturbations with large language model embeddings
Source: Nat Comput Sci. 2025 Dec 5;6(1):21–8. doi: 10.1038/s43588-025-00912-8 (PMC12855003; doi:10.1038/s43588-025-00912-8)
Supplement: Supplementary file 4 — Numerical source data for Fig. 2. [file 43588_2025_912_MOESM4_ESM.zip › Source_Data_Fig2/Source_Data_Fig2j.csv]

Proportion	Adamson	Dixit	Replogle K562	Replogle RPE1
10	0.15547013	0.63250082	0.61644495	0.49049565
20	0.1150875	0.5735979	0.60943955	0.503307
30	0.11710234	0.52628535	0.5480437	0.50153166
40	0.0884782	0.486728975	0.54504424	0.4701512
50	0.09500505	0.48607149	0.5426555	0.49015924
60	0.09875072	0.40761877	0.5204753	0.4791053
70	0.08772501	0.35716823	0.5014155	0.46013436
80	0.084251106	0.368889615	0.48680085	0.4503208
90	0.085317686	0.37035122	0.4791915	0.4552565
100	0.07801172	0.291078065	0.4736601	0.45086327
