# Supplementary material for: Scouter predicts transcriptional responses to genetic perturbations with large language model embeddings
Source: Nat Comput Sci. 2025 Dec 5;6(1):21–8. doi: 10.1038/s43588-025-00912-8 (PMC12855003; doi:10.1038/s43588-025-00912-8)
Supplement: Supplementary file 4 — Numerical source data for Fig. 2. [file 43588_2025_912_MOESM4_ESM.zip › Source_Data_Fig2/Source_Data_Fig2g.csv]

	Method	subgroup	Metric	Value
877	Scouter	seen2	1-PCC	0.0314089895040348
878	Scouter	seen1	1-PCC	0.0022136493026926
879	Scouter	seen2	1-PCC	0.0329770862562576
880	Scouter	seen1	1-PCC	0.0251991544362077
881	Scouter	seen2	1-PCC	0.0604960204068322
882	Scouter	seen1	1-PCC	0.0042644365059359
883	Scouter	seen2	1-PCC	0.0453723003723012
884	Scouter	seen1	1-PCC	0.0570614593648194
885	Scouter	seen2	1-PCC	0.0247356938833044
886	Scouter	seen1	1-PCC	0.0358665567965493
887	Scouter	seen1	1-PCC	0.115799107454243
888	Scouter	seen2	1-PCC	0.0161783456851227
889	Scouter	seen1	1-PCC	0.0190130104447592
890	Scouter	seen0	1-PCC	0.0452567057331779
891	Scouter	seen2	1-PCC	0.0174670602572436
892	Scouter	seen1	1-PCC	0.0246461151103898
893	Scouter	seen0	1-PCC	0.029951820590938
894	Scouter	seen2	1-PCC	0.019387110827437
895	Scouter	seen2	1-PCC	0.0234411173035974
896	Scouter	seen1	1-PCC	0.0122031685984626
897	Scouter	seen1	1-PCC	0.0496117869771339
898	Scouter	seen2	1-PCC	0.040094216913315
899	Scouter	seen1	1-PCC	0.0156844074949423
900	Scouter	seen2	1-PCC	0.0068035374039919
901	Scouter	seen2	1-PCC	0.0148179219692408
902	Scouter	seen1	1-PCC	0.0469831587106766
903	Scouter	seen2	1-PCC	0.0059068373931884
904	Scouter	seen1	1-PCC	0.0167019913151383
905	Scouter	seen2	1-PCC	0.0094776698764036
906	Scouter	seen2	1-PCC	0.1084087538808463
907	Scouter	seen1	1-PCC	0.0794646642651716
908	Scouter	seen0	1-PCC	0.0503111552735864
909	Scouter	seen2	1-PCC	0.0027805090372288
910	Scouter	seen1	1-PCC	0.0663956213100451
911	Scouter	seen2	1-PCC	0.010703651732569
912	Scouter	seen2	1-PCC	0.003940419636258
913	Scouter	seen1	1-PCC	0.0151975666080576
914	Scouter	seen2	1-PCC	0.0037433140363783
915	Scouter	seen2	1-PCC	0.0079539114757709
916	Scouter	seen2	1-PCC	0.0204346640482517
917	Scouter	seen1	1-PCC	0.0052827124533375
918	Scouter	seen2	1-PCC	0.0159743837718687
919	Scouter	seen1	1-PCC	0.0375894275272563
920	Scouter	seen2	1-PCC	0.0032971740362187
921	Scouter	seen2	1-PCC	0.0492257860521856
922	Scouter	seen1	1-PCC	0.0096029815462638
923	Scouter	seen1	1-PCC	0.0150165266890511
924	Scouter	seen2	1-PCC	0.0576247088416284
925	Scouter	seen2	1-PCC	0.038446279101596
926	Scouter	seen2	1-PCC	0.0045513573503952
927	Scouter	seen1	1-PCC	0.079632837400276
928	Scouter	seen1	1-PCC	0.0103900995685536
929	Scouter	seen2	1-PCC	0.0751196972079544
930	Scouter	seen1	1-PCC	0.0951158510980831
931	Scouter	seen1	1-PCC	0.0648709245477906
932	Scouter	seen2	1-PCC	0.0357666249911829
933	Scouter	seen1	1-PCC	0.0052418482941539
934	Scouter	seen2	1-PCC	0.0474948591891424
935	Scouter	seen1	1-PCC	0.0046836678485063
936	Scouter	seen2	1-PCC	0.0111975269580983
937	Scouter	seen2	1-PCC	0.008013618398349
938	Scouter	seen1	1-PCC	0.0529067610590634
939	Scouter	seen2	1-PCC	0.0353707076004308
940	Scouter	seen1	1-PCC	0.0171545117238376
941	Scouter	seen2	1-PCC	0.064360793967398
942	Scouter	seen0	1-PCC	0.0097185749376538
943	Scouter	seen2	1-PCC	0.0544084176240008
944	Scouter	seen2	1-PCC	0.0061014786920804
945	Scouter	seen2	1-PCC	0.0033916897336891
946	Scouter	seen1	1-PCC	0.1363989214033523
947	Scouter	seen2	1-PCC	0.0119246537196732
948	Scouter	seen1	1-PCC	0.0110503989639839
949	Scouter	seen1	1-PCC	0.0182194605346124
950	Scouter	seen2	1-PCC	0.0123317867791146
951	Scouter	seen1	1-PCC	0.0060231221273931
952	Scouter	seen1	1-PCC	0.008410207978335
953	Scouter	seen2	1-PCC	0.0382215985837331
954	Scouter	seen2	1-PCC	0.010896170052568
955	Scouter	seen2	1-PCC	0.0726390939068064
956	Scouter	seen2	1-PCC	0.0064466310937532
957	Scouter	seen2	1-PCC	0.0370655880712199
958	Scouter	seen1	1-PCC	0.0032691070786223
959	Scouter	seen1	1-PCC	0.0037176331697114
960	Scouter	seen2	1-PCC	0.07192093612339
961	Scouter	seen1	1-PCC	0.0152925337729612
962	Scouter	seen2	1-PCC	0.0088800099675584
963	Scouter	seen2	1-PCC	0.009565648852028
964	Scouter	seen1	1-PCC	0.0105711109531292
965	Scouter	seen2	1-PCC	0.0039066241945844
966	Scouter	seen1	1-PCC	0.0221273298529147
967	Scouter	seen1	1-PCC	0.0088216779130891
968	Scouter	seen2	1-PCC	0.0141346876137512
969	Scouter	seen2	1-PCC	0.0106429674190143
970	Scouter	seen0	1-PCC	0.1158559520257694
971	Scouter	seen2	1-PCC	0.0108017792110514
972	Scouter	seen1	1-PCC	0.0235524251386576
973	Scouter	seen2	1-PCC	0.0178015299556764
974	Scouter	seen2	1-PCC	0.007073791166972
975	Scouter	seen2	1-PCC	0.0056914190349731
976	Scouter	seen2	1-PCC	0.0543053223999452
977	Scouter	seen1	1-PCC	0.0143948018012991
978	Scouter	seen2	1-PCC	0.0441733176704367
979	Scouter	seen2	1-PCC	0.0288117659074912
980	Scouter	seen2	1-PCC	0.0213052145449655
981	Scouter	seen1	1-PCC	0.047219663724958
982	Scouter	seen2	1-PCC	0.0183581258250138
983	Scouter	seen2	1-PCC	0.0305034694508034
984	Scouter	seen2	1-PCC	0.0049660879066459
985	Scouter	seen2	1-PCC	0.0086160933764187
986	Scouter	seen1	1-PCC	0.0322979260107956
987	Scouter	seen2	1-PCC	0.0271191870235387
988	Scouter	seen1	1-PCC	0.0340886199925798
989	Scouter	seen2	1-PCC	0.003622973018756
990	Scouter	seen1	1-PCC	0.2033193120834251
991	Scouter	seen1	1-PCC	0.0866092659804299
992	Scouter	seen2	1-PCC	0.0097387662667471
993	Scouter	seen2	1-PCC	0.0046291463358315
994	Scouter	seen2	1-PCC	0.0138267675472956
995	Scouter	seen2	1-PCC	0.008405005728897
996	Scouter	seen2	1-PCC	0.009077769065538
997	Scouter	seen2	1-PCC	0.0054619120347082
998	Scouter	seen1	1-PCC	0.0236762060605963
999	Scouter	seen2	1-PCC	0.0105343615913108
1000	Scouter	seen1	1-PCC	0.0133475466680208
1001	Scouter	seen0	1-PCC	0.0059395253480005
1002	biolord	seen0	1-PCC	0.1612350357536343
1003	biolord	seen0	1-PCC	0.0382211506366729
1004	biolord	seen0	1-PCC	0.1006280778674408
1005	biolord	seen0	1-PCC	0.1152634555473923
1006	biolord	seen0	1-PCC	0.0931441959692165
1007	biolord	seen0	1-PCC	0.1288523625698872
1008	biolord	seen0	1-PCC	0.0730518969940021
1009	biolord	seen0	1-PCC	0.3604332134127617
1010	biolord	seen0	1-PCC	0.0325247223372571
1011	biolord	seen1	1-PCC	0.3768802164122462
1012	biolord	seen1	1-PCC	0.0699531414720695
1013	biolord	seen1	1-PCC	0.0398259875873918
1014	biolord	seen1	1-PCC	0.0238149550277739
1015	biolord	seen1	1-PCC	0.0829158048145473
1016	biolord	seen1	1-PCC	0.0838753648567944
1017	biolord	seen1	1-PCC	0.0333686848316574
1018	biolord	seen1	1-PCC	0.0015277091879397
1019	biolord	seen1	1-PCC	0.0114195281639695
1020	biolord	seen1	1-PCC	0.1052980003296397
1021	biolord	seen1	1-PCC	0.0156639518681913
1022	biolord	seen1	1-PCC	0.0074970922432839
1023	biolord	seen1	1-PCC	0.2412620096874889
1024	biolord	seen1	1-PCC	0.0485683823644649
1025	biolord	seen1	1-PCC	0.0997484563413309
1026	biolord	seen1	1-PCC	0.0987515365704894
1027	biolord	seen1	1-PCC	0.0739955354947596
1028	biolord	seen1	1-PCC	0.4283795105293393
1029	biolord	seen1	1-PCC	0.0176698255818337
1030	biolord	seen1	1-PCC	0.1189877873985096
1031	biolord	seen1	1-PCC	0.0370251389686018
1032	biolord	seen1	1-PCC	0.0516502631035109
1033	biolord	seen1	1-PCC	0.0444289293300244
1034	biolord	seen1	1-PCC	0.0385843293042853
1035	biolord	seen1	1-PCC	0.0263373849447816
1036	biolord	seen1	1-PCC	0.0045809051953256
1037	biolord	seen1	1-PCC	0.9261328084394336
1038	biolord	seen1	1-PCC	0.2214282023487612
1039	biolord	seen1	1-PCC	0.2111572413705289
1040	biolord	seen1	1-PCC	0.3458539845887571
1041	biolord	seen1	1-PCC	0.0121953896014019
1042	biolord	seen1	1-PCC	1.006513224565424
1043	biolord	seen1	1-PCC	0.5284449305618182
1044	biolord	seen1	1-PCC	0.0217496955301612
1045	biolord	seen1	1-PCC	0.2043740171939134
1046	biolord	seen1	1-PCC	0.0576287896838039
1047	biolord	seen1	1-PCC	1.1030021530859813
1048	biolord	seen1	1-PCC	0.0477206708746962
1049	biolord	seen1	1-PCC	0.2185389116129954
1050	biolord	seen1	1-PCC	0.2686233839776832
1051	biolord	seen1	1-PCC	0.2924809964988526
1052	biolord	seen1	1-PCC	0.0673805920814629
1053	biolord	seen1	1-PCC	0.0954607979801949
1054	biolord	seen2	1-PCC	0.3511037227581255
1055	biolord	seen2	1-PCC	0.0698744617402553
1056	biolord	seen2	1-PCC	0.8094100291491486
1057	biolord	seen2	1-PCC	0.044092908501625
1058	biolord	seen2	1-PCC	0.0065272091887891
1059	biolord	seen2	1-PCC	0.0306487930938601
1060	biolord	seen2	1-PCC	0.014238657313399
1061	biolord	seen2	1-PCC	0.0166143793612718
1062	biolord	seen2	1-PCC	0.0235988013446331
1063	biolord	seen2	1-PCC	0.0188357663282658
1064	biolord	seen2	1-PCC	0.0177446280140429
1065	biolord	seen2	1-PCC	0.5597590687248157
1066	biolord	seen2	1-PCC	0.025467991217738
1067	biolord	seen2	1-PCC	0.0472051803662907
1068	biolord	seen2	1-PCC	0.0280417695721553
1069	biolord	seen2	1-PCC	0.2043227085068792
1070	biolord	seen2	1-PCC	0.0212146714329719
1071	biolord	seen2	1-PCC	0.0209723719162866
1072	biolord	seen2	1-PCC	0.0441396003589034
1073	biolord	seen0	1-PCC	0.9932132693938912
1074	biolord	seen0	1-PCC	0.0672402123745996
1075	biolord	seen0	1-PCC	0.1455916047561913
1076	biolord	seen0	1-PCC	0.0971794820288778
1077	biolord	seen0	1-PCC	1.6289588502113477
1078	biolord	seen0	1-PCC	0.1609641157119767
1079	biolord	seen0	1-PCC	0.3103026439348468
1080	biolord	seen0	1-PCC	0.0393843087367713
1081	biolord	seen0	1-PCC	0.5541195870464435
1082	biolord	seen0	1-PCC	0.7144959840225056
1083	biolord	seen0	1-PCC	0.1164226136033903
1084	biolord	seen0	1-PCC	0.4497261554934084
1085	biolord	seen1	1-PCC	0.4614889041113201
1086	biolord	seen1	1-PCC	0.0446249187807552
1087	biolord	seen1	1-PCC	0.0391996317921439
1088	biolord	seen1	1-PCC	0.1313148493090921
1089	biolord	seen1	1-PCC	0.0591965640778653
1090	biolord	seen1	1-PCC	0.055435168556869
1091	biolord	seen1	1-PCC	0.0161633462412282
1092	biolord	seen1	1-PCC	0.1074337831232696
1093	biolord	seen1	1-PCC	0.0301538939238525
1094	biolord	seen1	1-PCC	0.2441140470327809
1095	biolord	seen1	1-PCC	0.0314630755019607
1096	biolord	seen1	1-PCC	0.2541116909123957
1097	biolord	seen1	1-PCC	0.008552648127079
1098	biolord	seen1	1-PCC	0.5793347174767405
1099	biolord	seen1	1-PCC	0.1409144594799727
1100	biolord	seen1	1-PCC	1.360785057360772
1101	biolord	seen1	1-PCC	0.0478041246533393
1102	biolord	seen1	1-PCC	0.0632395388092845
1103	biolord	seen1	1-PCC	0.0377527358941733
1104	biolord	seen1	1-PCC	0.173464663530467
1105	biolord	seen1	1-PCC	0.1441564515698701
1106	biolord	seen1	1-PCC	0.9683535532531096
1107	biolord	seen1	1-PCC	0.029578446119558
1108	biolord	seen1	1-PCC	0.0384799906023545
1109	biolord	seen1	1-PCC	0.0285914035484893
1110	biolord	seen1	1-PCC	0.0675624528921616
1111	biolord	seen1	1-PCC	0.0711819541174918
1112	biolord	seen1	1-PCC	0.0488379054004326
1113	biolord	seen1	1-PCC	0.0593725575599819
1114	biolord	seen1	1-PCC	0.5055360592959914
1115	biolord	seen1	1-PCC	0.017364150378853
1116	biolord	seen1	1-PCC	0.0599045222625136
1117	biolord	seen1	1-PCC	0.2328411999751551
1118	biolord	seen1	1-PCC	0.0153198654197694
1119	biolord	seen1	1-PCC	0.1123804106609895
1120	biolord	seen1	1-PCC	0.0752355901786359
1121	biolord	seen1	1-PCC	0.1266225676517933
1122	biolord	seen1	1-PCC	0.034167502541095
1123	biolord	seen1	1-PCC	0.1830583642295096
1124	biolord	seen1	1-PCC	1.6456934076704783
1125	biolord	seen1	1-PCC	0.0170182483270764
1126	biolord	seen1	1-PCC	0.0463753654621541
1127	biolord	seen1	1-PCC	0.052473388146609
1128	biolord	seen1	1-PCC	0.0312306050327606
1129	biolord	seen1	1-PCC	0.020999951797421
1130	biolord	seen1	1-PCC	1.5217509144567885
1131	biolord	seen1	1-PCC	0.0382504595909267
1132	biolord	seen1	1-PCC	0.0703418054326903
1133	biolord	seen1	1-PCC	0.0509782827284652
1134	biolord	seen1	1-PCC	0.0181905756471678
1135	biolord	seen1	1-PCC	0.0388826697599142
1136	biolord	seen1	1-PCC	0.0607625817647203
1137	biolord	seen2	1-PCC	0.0060105230659246
1138	biolord	seen2	1-PCC	0.0076184142380952
1139	biolord	seen2	1-PCC	0.0230950964614748
1140	biolord	seen2	1-PCC	0.0064514717087149
1141	biolord	seen2	1-PCC	0.0180370018315443
1142	biolord	seen2	1-PCC	0.0127905624685809
1143	biolord	seen2	1-PCC	0.0117418181616812
1144	biolord	seen2	1-PCC	0.0061627424511243
1145	biolord	seen2	1-PCC	0.0106749860569834
1146	biolord	seen2	1-PCC	0.0142543704714626
1147	biolord	seen2	1-PCC	0.0178231701720505
1148	biolord	seen2	1-PCC	0.0161885959096252
1149	biolord	seen2	1-PCC	0.0630540428683161
1150	biolord	seen2	1-PCC	0.1765781824942678
1151	biolord	seen2	1-PCC	0.0157280722633004
1152	biolord	seen2	1-PCC	0.0441396003589034
1153	biolord	seen0	1-PCC	0.551077276468277
1154	biolord	seen0	1-PCC	0.4595188608509488
1155	biolord	seen0	1-PCC	0.1714967130101286
1156	biolord	seen0	1-PCC	0.1800440329825505
1157	biolord	seen1	1-PCC	0.1252233060076832
1158	biolord	seen1	1-PCC	0.0503773729142267
1159	biolord	seen1	1-PCC	0.0627434061752865
1160	biolord	seen1	1-PCC	0.024339476483874
1161	biolord	seen1	1-PCC	0.0284665929430047
1162	biolord	seen1	1-PCC	0.0160549683496356
1163	biolord	seen1	1-PCC	0.0208037542179226
1164	biolord	seen1	1-PCC	0.077479944739025
1165	biolord	seen1	1-PCC	0.1366884922608733
1166	biolord	seen1	1-PCC	0.283100201482739
1167	biolord	seen1	1-PCC	0.1165956365875899
1168	biolord	seen1	1-PCC	0.089891748757509
1169	biolord	seen1	1-PCC	0.2398452833294868
1170	biolord	seen1	1-PCC	0.0088796592317521
1171	biolord	seen1	1-PCC	0.314649058971554
1172	biolord	seen1	1-PCC	0.7841731340158731
1173	biolord	seen1	1-PCC	0.4479043164756149
1174	biolord	seen1	1-PCC	0.0388929602888765
1175	biolord	seen1	1-PCC	0.5551722623349633
1176	biolord	seen1	1-PCC	0.697401518591505
1177	biolord	seen1	1-PCC	0.0175912299382616
1178	biolord	seen1	1-PCC	0.0191159866808448
1179	biolord	seen1	1-PCC	0.1302082135807722
1180	biolord	seen1	1-PCC	0.0327960106660611
1181	biolord	seen1	1-PCC	0.4909284515306353
1182	biolord	seen1	1-PCC	0.016594462795183
1183	biolord	seen1	1-PCC	0.2571206798602361
1184	biolord	seen1	1-PCC	0.2766912753504584
1185	biolord	seen1	1-PCC	0.1049179381734575
1186	biolord	seen1	1-PCC	0.1056202289182692
1187	biolord	seen1	1-PCC	0.1035175135293684
1188	biolord	seen1	1-PCC	1.575119114597328
1189	biolord	seen1	1-PCC	0.1146593659359496
1190	biolord	seen1	1-PCC	0.0738874046364799
1191	biolord	seen1	1-PCC	0.0236616684123873
1192	biolord	seen1	1-PCC	0.0962233948357607
1193	biolord	seen1	1-PCC	0.1409491716767661
1194	biolord	seen1	1-PCC	0.0684644855791702
1195	biolord	seen1	1-PCC	0.1180321290157735
1196	biolord	seen1	1-PCC	0.025133334856946
1197	biolord	seen1	1-PCC	0.1131890975520946
1198	biolord	seen1	1-PCC	0.0493164875078946
1199	biolord	seen1	1-PCC	0.2497796420939266
1200	biolord	seen1	1-PCC	0.090488224857836
1201	biolord	seen1	1-PCC	0.0342731775017455
1202	biolord	seen1	1-PCC	0.0393524700775742
1203	biolord	seen1	1-PCC	0.0662575640017166
1204	biolord	seen1	1-PCC	0.0887053101323545
1205	biolord	seen1	1-PCC	0.1895071058534085
1206	biolord	seen1	1-PCC	0.0402158076467458
1207	biolord	seen1	1-PCC	0.1156883728317552
1208	biolord	seen2	1-PCC	0.3868694204102212
1209	biolord	seen2	1-PCC	0.0399615899295895
1210	biolord	seen2	1-PCC	0.0238974059466272
1211	biolord	seen2	1-PCC	0.0064514717087149
1212	biolord	seen2	1-PCC	0.0053184404969215
1213	biolord	seen2	1-PCC	0.0354489861056208
1214	biolord	seen2	1-PCC	0.0253545669838786
1215	biolord	seen2	1-PCC	0.0941736417589709
1216	biolord	seen2	1-PCC	0.0166143793612718
1217	biolord	seen2	1-PCC	0.0969961571972817
1218	biolord	seen2	1-PCC	0.2052605306598707
1219	biolord	seen2	1-PCC	0.0136869901325553
1220	biolord	seen2	1-PCC	0.0076648932881653
1221	biolord	seen2	1-PCC	0.0114810212980955
1222	biolord	seen2	1-PCC	0.0121883274987339
1223	biolord	seen2	1-PCC	0.0377880288360756
1224	biolord	seen2	1-PCC	0.0491342298919335
1225	biolord	seen2	1-PCC	0.012427995687176
1226	biolord	seen2	1-PCC	0.1977208822208922
1227	biolord	seen0	1-PCC	0.0762403742410242
1228	biolord	seen0	1-PCC	0.0488815937424078
1229	biolord	seen0	1-PCC	0.0522233379888348
1230	biolord	seen0	1-PCC	0.0525945047847926
1231	biolord	seen1	1-PCC	0.1898276888532564
1232	biolord	seen1	1-PCC	0.0720909585652407
1233	biolord	seen1	1-PCC	0.0362415632989723
1234	biolord	seen1	1-PCC	0.0862542083996231
1235	biolord	seen1	1-PCC	0.0117674130015075
1236	biolord	seen1	1-PCC	0.0350845525972545
1237	biolord	seen1	1-PCC	0.007468020543456
1238	biolord	seen1	1-PCC	0.0435785121080698
1239	biolord	seen1	1-PCC	0.0081439008936285
1240	biolord	seen1	1-PCC	0.0077258488163352
1241	biolord	seen1	1-PCC	0.0920780055457726
1242	biolord	seen1	1-PCC	0.5103063351998571
1243	biolord	seen1	1-PCC	0.5951376654556952
1244	biolord	seen1	1-PCC	0.0408032243140041
1245	biolord	seen1	1-PCC	0.0210312254785094
1246	biolord	seen1	1-PCC	0.0459234891459345
1247	biolord	seen1	1-PCC	0.0199483345495536
1248	biolord	seen1	1-PCC	0.0596615946560632
1249	biolord	seen1	1-PCC	0.0299438177025876
1250	biolord	seen1	1-PCC	0.1851595439948141
1251	biolord	seen1	1-PCC	0.0770166961010545
1252	biolord	seen1	1-PCC	0.2174002539322828
1253	biolord	seen1	1-PCC	0.0051236064173281
1254	biolord	seen1	1-PCC	0.0340769176627873
1255	biolord	seen1	1-PCC	0.0826029765480598
1256	biolord	seen1	1-PCC	0.0885598280547128
1257	biolord	seen1	1-PCC	0.0084878357647539
1258	biolord	seen1	1-PCC	0.1622500310186296
1259	biolord	seen1	1-PCC	0.0954609079053625
1260	biolord	seen1	1-PCC	0.0553881202358752
1261	biolord	seen1	1-PCC	0.0303199303743895
1262	biolord	seen1	1-PCC	0.034716160967946
1263	biolord	seen1	1-PCC	0.1171199502423405
1264	biolord	seen1	1-PCC	0.1968128005973994
1265	biolord	seen1	1-PCC	0.4220533070620149
1266	biolord	seen1	1-PCC	0.029881885740906
1267	biolord	seen1	1-PCC	0.0845755620393902
1268	biolord	seen1	1-PCC	0.2225452177226543
1269	biolord	seen1	1-PCC	0.0367615715367719
1270	biolord	seen1	1-PCC	0.01468908834795
1271	biolord	seen1	1-PCC	0.2882287974935025
1272	biolord	seen1	1-PCC	0.070527649957512
1273	biolord	seen1	1-PCC	0.4138210844976129
1274	biolord	seen1	1-PCC	0.1171628998708911
1275	biolord	seen1	1-PCC	0.0336159170037717
1276	biolord	seen1	1-PCC	0.0301684364676475
1277	biolord	seen1	1-PCC	0.6246763219241984
1278	biolord	seen1	1-PCC	0.0226929408963769
1279	biolord	seen1	1-PCC	0.254822004440939
1280	biolord	seen1	1-PCC	0.0073781483806669
1281	biolord	seen1	1-PCC	0.1045088213868439
1282	biolord	seen1	1-PCC	0.0589403612539172
1283	biolord	seen2	1-PCC	0.010906241601333
1284	biolord	seen2	1-PCC	0.0393611902472912
1285	biolord	seen2	1-PCC	0.0058132968842983
1286	biolord	seen2	1-PCC	0.1921617473708465
1287	biolord	seen2	1-PCC	0.0237836115993559
1288	biolord	seen2	1-PCC	0.0364467116542073
1289	biolord	seen2	1-PCC	0.0143016260908552
1290	biolord	seen2	1-PCC	0.0716116356197744
1291	biolord	seen2	1-PCC	0.0142590114119229
1292	biolord	seen2	1-PCC	0.0472051803662907
1293	biolord	seen2	1-PCC	0.0296877166256308
1294	biolord	seen2	1-PCC	0.0616724304854869
1295	biolord	seen2	1-PCC	0.0161885959096252
1296	biolord	seen2	1-PCC	0.0194491592919803
1297	biolord	seen2	1-PCC	0.04066771955695
1298	biolord	seen2	1-PCC	0.0466541513160336
1299	biolord	seen2	1-PCC	0.0162690707438741
1300	biolord	seen2	1-PCC	0.0351436967284826
1301	biolord	seen0	1-PCC	0.0827556097647175
1302	biolord	seen0	1-PCC	0.0788476102752611
1303	biolord	seen0	1-PCC	0.0508694356540218
1304	biolord	seen1	1-PCC	0.8004890998126939
1305	biolord	seen1	1-PCC	0.0409378027252387
1306	biolord	seen1	1-PCC	0.0905193876897101
1307	biolord	seen1	1-PCC	0.0412123454734683
1308	biolord	seen1	1-PCC	0.03364900033921
1309	biolord	seen1	1-PCC	0.0275988173671066
1310	biolord	seen1	1-PCC	0.0860706860801201
1311	biolord	seen1	1-PCC	0.1816676287708105
1312	biolord	seen1	1-PCC	0.025426190753933
1313	biolord	seen1	1-PCC	0.0468450504122301
1314	biolord	seen1	1-PCC	1.007636520371307
1315	biolord	seen1	1-PCC	0.0690567830315558
1316	biolord	seen1	1-PCC	0.0571688798081595
1317	biolord	seen1	1-PCC	0.1268755842720565
1318	biolord	seen1	1-PCC	1.4235263888986085
1319	biolord	seen1	1-PCC	0.0489790439605712
1320	biolord	seen1	1-PCC	0.018652759026736
1321	biolord	seen1	1-PCC	0.0705932081327773
1322	biolord	seen1	1-PCC	0.9089189477090258
1323	biolord	seen1	1-PCC	0.0298519819625653
1324	biolord	seen1	1-PCC	0.1376284922007471
1325	biolord	seen1	1-PCC	0.0251781865954399
1326	biolord	seen1	1-PCC	0.0285931909311329
1327	biolord	seen1	1-PCC	0.0232514054514467
1328	biolord	seen1	1-PCC	0.0852956137387082
1329	biolord	seen1	1-PCC	0.1166425615738262
1330	biolord	seen1	1-PCC	1.6759239165839972
1331	biolord	seen1	1-PCC	0.1463951466830622
1332	biolord	seen1	1-PCC	0.1775086827110499
1333	biolord	seen1	1-PCC	0.8058778365957551
1334	biolord	seen1	1-PCC	1.197238920838572
1335	biolord	seen1	1-PCC	0.4149138070060871
1336	biolord	seen1	1-PCC	0.0751453327247873
1337	biolord	seen1	1-PCC	0.2742296073702164
1338	biolord	seen1	1-PCC	0.0906496159732341
1339	biolord	seen1	1-PCC	0.3707278445290285
1340	biolord	seen1	1-PCC	0.1307715338069215
1341	biolord	seen1	1-PCC	0.6198138933395967
1342	biolord	seen1	1-PCC	1.018472961914085
1343	biolord	seen1	1-PCC	0.0204040266107767
1344	biolord	seen1	1-PCC	0.0111910132691264
1345	biolord	seen1	1-PCC	0.0098223860259167
1346	biolord	seen1	1-PCC	0.0233629117137752
1347	biolord	seen1	1-PCC	0.0445210105681326
1348	biolord	seen1	1-PCC	0.0186551865190267
1349	biolord	seen1	1-PCC	0.0143813432659953
1350	biolord	seen1	1-PCC	0.7516133884200826
1351	biolord	seen1	1-PCC	0.0669105809065513
1352	biolord	seen1	1-PCC	0.1592804760730359
1353	biolord	seen1	1-PCC	0.6485976922558621
1354	biolord	seen1	1-PCC	0.0560539994621649
1355	biolord	seen1	1-PCC	0.0112271897960454
1356	biolord	seen1	1-PCC	0.0184503131749806
1357	biolord	seen1	1-PCC	0.3451946196146309
1358	biolord	seen1	1-PCC	0.1778061847144272
1359	biolord	seen1	1-PCC	0.0515237676445394
1360	biolord	seen2	1-PCC	0.0060105230659246
1361	biolord	seen2	1-PCC	0.0076184142380952
1362	biolord	seen2	1-PCC	0.0122575927525758
1363	biolord	seen2	1-PCC	0.0719379689544439
1364	biolord	seen2	1-PCC	0.0053184404969215
1365	biolord	seen2	1-PCC	0.0357934175990521
1366	biolord	seen2	1-PCC	0.032399627380073
1367	biolord	seen2	1-PCC	0.0225070230662822
1368	biolord	seen2	1-PCC	0.0285717977458261
1369	biolord	seen2	1-PCC	0.0774489706382155
1370	biolord	seen2	1-PCC	0.019773687236011
1371	biolord	seen2	1-PCC	0.0384183507412672
1372	biolord	seen2	1-PCC	0.2703240934060886
1373	biolord	seen2	1-PCC	0.0551238448388176
1374	biolord	seen2	1-PCC	0.04066771955695
1375	biolord	seen2	1-PCC	0.0660558943054638
1376	biolord	seen2	1-PCC	0.0441396003589034
1377	biolord	seen2	1-PCC	0.062720572866965
1378	GEARS	seen0	1-PCC	0.0255103668896481
1379	GEARS	seen0	1-PCC	0.0357939947716658
1380	GEARS	seen0	1-PCC	0.0948161687119863
1381	GEARS	seen0	1-PCC	0.1685108001111075
1382	GEARS	seen0	1-PCC	0.0164038165457895
1383	GEARS	seen0	1-PCC	0.1053710053674876
1384	GEARS	seen0	1-PCC	0.1009029217530042
1385	GEARS	seen0	1-PCC	0.0693930491397623
1386	GEARS	seen0	1-PCC	0.1119241892557738
1387	GEARS	seen1	1-PCC	0.1207130290567874
1388	GEARS	seen1	1-PCC	0.6690995584358461
1389	GEARS	seen1	1-PCC	1.3022490650764666
1390	GEARS	seen1	1-PCC	0.4108907207337324
1391	GEARS	seen1	1-PCC	0.1095660779392346
1392	GEARS	seen1	1-PCC	0.0470428359694778
1393	GEARS	seen1	1-PCC	0.0068070613779127
1394	GEARS	seen1	1-PCC	0.7022253860486671
1395	GEARS	seen1	1-PCC	0.4342459300532937
1396	GEARS	seen1	1-PCC	0.8769067041575909
1397	GEARS	seen1	1-PCC	0.0459119310835376
1398	GEARS	seen1	1-PCC	0.1003289804211817
1399	GEARS	seen1	1-PCC	0.0040613098535686
1400	GEARS	seen1	1-PCC	0.0281419913881109
1401	GEARS	seen1	1-PCC	0.0291551970876753
1402	GEARS	seen1	1-PCC	0.5861380384849326
1403	GEARS	seen1	1-PCC	0.0234848477339255
1404	GEARS	seen1	1-PCC	0.0319397923085489
1405	GEARS	seen1	1-PCC	0.0126059237372828
1406	GEARS	seen1	1-PCC	0.2617632457986474
1407	GEARS	seen1	1-PCC	0.0366462273814249
1408	GEARS	seen1	1-PCC	0.0558890561806038
1409	GEARS	seen1	1-PCC	0.0101300373789854
1410	GEARS	seen1	1-PCC	0.1373814107646467
1411	GEARS	seen1	1-PCC	0.1026202836972061
1412	GEARS	seen1	1-PCC	0.0142640308476984
1413	GEARS	seen1	1-PCC	0.155706247605849
1414	GEARS	seen1	1-PCC	0.0321131441742181
1415	GEARS	seen1	1-PCC	0.0999811185174621
1416	GEARS	seen1	1-PCC	0.6213769540190697
1417	GEARS	seen1	1-PCC	0.2899266411259305
1418	GEARS	seen1	1-PCC	0.0754524122457951
1419	GEARS	seen1	1-PCC	0.0351351471617817
1420	GEARS	seen1	1-PCC	0.2555534642306156
1421	GEARS	seen1	1-PCC	0.0405219947570003
1422	GEARS	seen1	1-PCC	0.1260331906087231
1423	GEARS	seen1	1-PCC	0.1681013145716861
1424	GEARS	seen1	1-PCC	0.014545674144756
1425	GEARS	seen1	1-PCC	0.3164557073032483
1426	GEARS	seen1	1-PCC	0.0827577094896696
1427	GEARS	seen1	1-PCC	0.1940743648083298
1428	GEARS	seen1	1-PCC	0.0256038852967321
1429	GEARS	seen1	1-PCC	0.0440451970789581
1430	GEARS	seen2	1-PCC	0.4389911851612851
1431	GEARS	seen2	1-PCC	0.1412920583970844
1432	GEARS	seen2	1-PCC	0.9058280509198084
1433	GEARS	seen2	1-PCC	0.4616860697278753
1434	GEARS	seen2	1-PCC	0.0148052871227264
1435	GEARS	seen2	1-PCC	0.1469141678171581
1436	GEARS	seen2	1-PCC	0.0261547653935849
1437	GEARS	seen2	1-PCC	0.0286821420304477
1438	GEARS	seen2	1-PCC	0.0109343189978972
1439	GEARS	seen2	1-PCC	0.0388295789744006
1440	GEARS	seen2	1-PCC	0.0380047665676102
1441	GEARS	seen2	1-PCC	0.4304395164144807
1442	GEARS	seen2	1-PCC	0.034008895378065
1443	GEARS	seen2	1-PCC	0.0939519677776843
1444	GEARS	seen2	1-PCC	0.218701026886265
1445	GEARS	seen2	1-PCC	0.198241640837864
1446	GEARS	seen2	1-PCC	0.0071414061821997
1447	GEARS	seen2	1-PCC	0.0241055764035991
1448	GEARS	seen2	1-PCC	0.1195315711665898
1449	GEARS	seen0	1-PCC	1.3835172129329294
1450	GEARS	seen0	1-PCC	0.4579238485894166
1451	GEARS	seen0	1-PCC	0.1071761000675906
1452	GEARS	seen0	1-PCC	0.127851706900401
1453	GEARS	seen0	1-PCC	0.2061151289381086
1454	GEARS	seen0	1-PCC	0.4216559962369501
1455	GEARS	seen0	1-PCC	0.2398908762261271
1456	GEARS	seen0	1-PCC	0.983475922141224
1457	GEARS	seen0	1-PCC	0.0427253479138016
1458	GEARS	seen0	1-PCC	0.153346252918709
1459	GEARS	seen0	1-PCC	0.2340974195594753
1460	GEARS	seen0	1-PCC	0.3713884106036857
1461	GEARS	seen1	1-PCC	1.1863050009706058
1462	GEARS	seen1	1-PCC	0.0252837110601831
1463	GEARS	seen1	1-PCC	0.1064943170640617
1464	GEARS	seen1	1-PCC	0.1745225058984942
1465	GEARS	seen1	1-PCC	0.0911956595555238
1466	GEARS	seen1	1-PCC	0.248873031581752
1467	GEARS	seen1	1-PCC	0.2866340189939365
1468	GEARS	seen1	1-PCC	0.0607078754201211
1469	GEARS	seen1	1-PCC	0.1028357288741972
1470	GEARS	seen1	1-PCC	0.0551983366731292
1471	GEARS	seen1	1-PCC	0.6861925025004894
1472	GEARS	seen1	1-PCC	0.049392717774026
1473	GEARS	seen1	1-PCC	0.0385847249999642
1474	GEARS	seen1	1-PCC	0.1512790044944267
1475	GEARS	seen1	1-PCC	1.0950998282060027
1476	GEARS	seen1	1-PCC	0.0784370115725323
1477	GEARS	seen1	1-PCC	0.0287971002981066
1478	GEARS	seen1	1-PCC	0.0381973183248192
1479	GEARS	seen1	1-PCC	0.0278912727953866
1480	GEARS	seen1	1-PCC	0.4404128935857443
1481	GEARS	seen1	1-PCC	0.0097665078938007
1482	GEARS	seen1	1-PCC	0.0286096590571105
1483	GEARS	seen1	1-PCC	0.1029390734620392
1484	GEARS	seen1	1-PCC	1.4371671595145017
1485	GEARS	seen1	1-PCC	0.0178602351807057
1486	GEARS	seen1	1-PCC	0.0305613713571801
1487	GEARS	seen1	1-PCC	0.6011190935678314
1488	GEARS	seen1	1-PCC	0.2999238795600831
1489	GEARS	seen1	1-PCC	0.3102757567539811
1490	GEARS	seen1	1-PCC	0.0207629766082391
1491	GEARS	seen1	1-PCC	0.4777552452869713
1492	GEARS	seen1	1-PCC	0.0470941824023611
1493	GEARS	seen1	1-PCC	0.0581533296499401
1494	GEARS	seen1	1-PCC	0.148313488374697
1495	GEARS	seen1	1-PCC	0.7192674708785489
1496	GEARS	seen1	1-PCC	0.136204481794266
1497	GEARS	seen1	1-PCC	0.0288073995616287
1498	GEARS	seen1	1-PCC	0.0682648907131806
1499	GEARS	seen1	1-PCC	0.067519056610763
1500	GEARS	seen1	1-PCC	0.6422619055956602
1501	GEARS	seen1	1-PCC	0.1086050048179458
1502	GEARS	seen1	1-PCC	0.0212719021365046
1503	GEARS	seen1	1-PCC	0.177794696210185
1504	GEARS	seen1	1-PCC	0.0542333963967394
1505	GEARS	seen1	1-PCC	0.0453606211376609
1506	GEARS	seen1	1-PCC	0.0493823004653677
1507	GEARS	seen1	1-PCC	0.1042237843503244
1508	GEARS	seen1	1-PCC	0.034651457099244
1509	GEARS	seen1	1-PCC	0.0729966731742024
1510	GEARS	seen1	1-PCC	0.0197446406818926
1511	GEARS	seen1	1-PCC	0.0215292228385806
1512	GEARS	seen1	1-PCC	0.1079824147600447
1513	GEARS	seen2	1-PCC	0.0540975705662276
1514	GEARS	seen2	1-PCC	0.0864128613029606
1515	GEARS	seen2	1-PCC	0.0337614105083048
1516	GEARS	seen2	1-PCC	0.0141706047579646
1517	GEARS	seen2	1-PCC	0.0277511496969964
1518	GEARS	seen2	1-PCC	0.0266948343487456
1519	GEARS	seen2	1-PCC	0.1369528772775083
1520	GEARS	seen2	1-PCC	0.046474378046696
1521	GEARS	seen2	1-PCC	0.2150156666757539
1522	GEARS	seen2	1-PCC	0.0448079952620901
1523	GEARS	seen2	1-PCC	0.0430896645993925
1524	GEARS	seen2	1-PCC	0.0150193199515342
1525	GEARS	seen2	1-PCC	0.156837782356888
1526	GEARS	seen2	1-PCC	0.3082576186279766
1527	GEARS	seen2	1-PCC	0.0389315776410512
1528	GEARS	seen2	1-PCC	0.1648839938570745
1529	GEARS	seen0	1-PCC	0.0912225481588393
1530	GEARS	seen0	1-PCC	0.4985748581821099
1531	GEARS	seen0	1-PCC	0.4670586949214339
1532	GEARS	seen0	1-PCC	0.2954989953432232
1533	GEARS	seen1	1-PCC	0.3041464646812528
1534	GEARS	seen1	1-PCC	0.3294916505255969
1535	GEARS	seen1	1-PCC	0.0303153538989136
1536	GEARS	seen1	1-PCC	0.195251650409773
1537	GEARS	seen1	1-PCC	0.122502164565958
1538	GEARS	seen1	1-PCC	0.6028796096798033
1539	GEARS	seen1	1-PCC	0.1402902958216145
1540	GEARS	seen1	1-PCC	0.4461320557165891
1541	GEARS	seen1	1-PCC	0.019937810517149
1542	GEARS	seen1	1-PCC	0.1104227316582182
1543	GEARS	seen1	1-PCC	0.4715989579999586
1544	GEARS	seen1	1-PCC	0.0449774398002773
1545	GEARS	seen1	1-PCC	0.1173055290710181
1546	GEARS	seen1	1-PCC	0.4904532751534134
1547	GEARS	seen1	1-PCC	1.35002800548682
1548	GEARS	seen1	1-PCC	0.1372217107564211
1549	GEARS	seen1	1-PCC	0.0946073128143325
1550	GEARS	seen1	1-PCC	0.20674066292122
1551	GEARS	seen1	1-PCC	0.2481638630852103
1552	GEARS	seen1	1-PCC	0.0284948295375215
1553	GEARS	seen1	1-PCC	0.3327260815785848
1554	GEARS	seen1	1-PCC	0.4351851755382085
1555	GEARS	seen1	1-PCC	0.0610599486972205
1556	GEARS	seen1	1-PCC	0.0637870581140305
1557	GEARS	seen1	1-PCC	0.0222442962112836
1558	GEARS	seen1	1-PCC	0.1008531944826245
1559	GEARS	seen1	1-PCC	0.1532960701733827
1560	GEARS	seen1	1-PCC	0.1178943783743307
1561	GEARS	seen1	1-PCC	0.5781435323879123
1562	GEARS	seen1	1-PCC	0.3926418203191133
1563	GEARS	seen1	1-PCC	0.2801875619479688
1564	GEARS	seen1	1-PCC	0.0353190005989745
1565	GEARS	seen1	1-PCC	0.244608222914394
1566	GEARS	seen1	1-PCC	0.1032088231295347
1567	GEARS	seen1	1-PCC	0.0449461379321292
1568	GEARS	seen1	1-PCC	0.1127431315835565
1569	GEARS	seen1	1-PCC	0.0573203191597713
1570	GEARS	seen1	1-PCC	0.5010731787187979
1571	GEARS	seen1	1-PCC	0.0548116597346961
1572	GEARS	seen1	1-PCC	0.0176362522906856
1573	GEARS	seen1	1-PCC	0.1715064255986362
1574	GEARS	seen1	1-PCC	0.0418667857302352
1575	GEARS	seen1	1-PCC	0.0390891670249402
1576	GEARS	seen1	1-PCC	0.3654417532379739
1577	GEARS	seen1	1-PCC	0.1482917198882205
1578	GEARS	seen1	1-PCC	0.0357228998327627
1579	GEARS	seen1	1-PCC	0.0717829884961247
1580	GEARS	seen1	1-PCC	0.1030600347003201
1581	GEARS	seen1	1-PCC	0.1034542210400104
1582	GEARS	seen1	1-PCC	0.2411893096577841
1583	GEARS	seen1	1-PCC	0.0376236194570083
1584	GEARS	seen2	1-PCC	0.863116182765225
1585	GEARS	seen2	1-PCC	0.0686996571603231
1586	GEARS	seen2	1-PCC	0.0593491658801212
1587	GEARS	seen2	1-PCC	0.0245050832163542
1588	GEARS	seen2	1-PCC	0.0374594837776385
1589	GEARS	seen2	1-PCC	0.0553519839013461
1590	GEARS	seen2	1-PCC	0.0329118128865957
1591	GEARS	seen2	1-PCC	0.1999684230540879
1592	GEARS	seen2	1-PCC	0.0306367285083979
1593	GEARS	seen2	1-PCC	0.0716990413493476
1594	GEARS	seen2	1-PCC	0.2269970029010437
1595	GEARS	seen2	1-PCC	0.0551197555614635
1596	GEARS	seen2	1-PCC	0.0076018380932509
1597	GEARS	seen2	1-PCC	0.0291272997274063
1598	GEARS	seen2	1-PCC	0.007383111398667
1599	GEARS	seen2	1-PCC	0.0171222623503126
1600	GEARS	seen2	1-PCC	0.0484881378724821
1601	GEARS	seen2	1-PCC	0.0507481630775146
1602	GEARS	seen2	1-PCC	0.1096678529866039
1603	GEARS	seen0	1-PCC	0.1022371489088982
1604	GEARS	seen0	1-PCC	0.0746056427014991
1605	GEARS	seen0	1-PCC	0.0779769388027489
1606	GEARS	seen0	1-PCC	0.0969786316854879
1607	GEARS	seen1	1-PCC	0.0858090466354042
1608	GEARS	seen1	1-PCC	0.2095231434796005
1609	GEARS	seen1	1-PCC	0.920125152275432
1610	GEARS	seen1	1-PCC	1.172577855451891
1611	GEARS	seen1	1-PCC	0.2150192916160449
1612	GEARS	seen1	1-PCC	0.0880874207869055
1613	GEARS	seen1	1-PCC	0.2556468732655048
1614	GEARS	seen1	1-PCC	0.0067328785080462
1615	GEARS	seen1	1-PCC	0.1422951906570233
1616	GEARS	seen1	1-PCC	0.0382837685756385
1617	GEARS	seen1	1-PCC	0.5818824924062937
1618	GEARS	seen1	1-PCC	0.6986173973418772
1619	GEARS	seen1	1-PCC	0.0255286201718263
1620	GEARS	seen1	1-PCC	0.7120940855238587
1621	GEARS	seen1	1-PCC	0.0355396717786788
1622	GEARS	seen1	1-PCC	0.3129593607736751
1623	GEARS	seen1	1-PCC	0.3724480069213314
1624	GEARS	seen1	1-PCC	0.1373761587892659
1625	GEARS	seen1	1-PCC	0.1578162169316783
1626	GEARS	seen1	1-PCC	0.049400613643229
1627	GEARS	seen1	1-PCC	0.0464736027643084
1628	GEARS	seen1	1-PCC	0.1450394916537334
1629	GEARS	seen1	1-PCC	0.2204105792334303
1630	GEARS	seen1	1-PCC	0.0444186797831207
1631	GEARS	seen1	1-PCC	0.0479691509390249
1632	GEARS	seen1	1-PCC	0.2566257606376894
1633	GEARS	seen1	1-PCC	0.4591523358467384
1634	GEARS	seen1	1-PCC	0.1208873747382313
1635	GEARS	seen1	1-PCC	0.1873834477155469
1636	GEARS	seen1	1-PCC	0.0595596688945079
1637	GEARS	seen1	1-PCC	0.0755659616552293
1638	GEARS	seen1	1-PCC	0.070100357683259
1639	GEARS	seen1	1-PCC	0.05755026335828
1640	GEARS	seen1	1-PCC	0.0069793323054909
1641	GEARS	seen1	1-PCC	0.0594030644278973
1642	GEARS	seen1	1-PCC	0.1077610788634046
1643	GEARS	seen1	1-PCC	0.930626419140026
1644	GEARS	seen1	1-PCC	0.0756916422396898
1645	GEARS	seen1	1-PCC	0.1140529123367741
1646	GEARS	seen1	1-PCC	0.221137200249359
1647	GEARS	seen1	1-PCC	0.1197707839310169
1648	GEARS	seen1	1-PCC	0.0487897938583046
1649	GEARS	seen1	1-PCC	0.0163762053998652
1650	GEARS	seen1	1-PCC	0.2914493004791438
1651	GEARS	seen1	1-PCC	0.1118974245619028
1652	GEARS	seen1	1-PCC	0.1166006504936376
1653	GEARS	seen1	1-PCC	0.0074512674473226
1654	GEARS	seen1	1-PCC	0.0697598217520862
1655	GEARS	seen1	1-PCC	0.1960360736702568
1656	GEARS	seen1	1-PCC	0.0148057802580297
1657	GEARS	seen1	1-PCC	0.5676053260712592
1658	GEARS	seen1	1-PCC	0.066373808045455
1659	GEARS	seen2	1-PCC	0.0645221292506903
1660	GEARS	seen2	1-PCC	0.0286407003295607
1661	GEARS	seen2	1-PCC	0.0458461428061127
1662	GEARS	seen2	1-PCC	0.3710337749798782
1663	GEARS	seen2	1-PCC	0.0454840932507067
1664	GEARS	seen2	1-PCC	0.0875012605101801
1665	GEARS	seen2	1-PCC	0.1666643690841738
1666	GEARS	seen2	1-PCC	0.589244086178951
1667	GEARS	seen2	1-PCC	0.0412991862103808
1668	GEARS	seen2	1-PCC	0.0761536972713656
1669	GEARS	seen2	1-PCC	0.0713397484505549
1670	GEARS	seen2	1-PCC	0.0460814221296459
1671	GEARS	seen2	1-PCC	0.0175271648913621
1672	GEARS	seen2	1-PCC	0.0408578347196453
1673	GEARS	seen2	1-PCC	0.6659744367352687
1674	GEARS	seen2	1-PCC	0.0371553946170024
1675	GEARS	seen2	1-PCC	0.147357422451023
1676	GEARS	seen2	1-PCC	0.0909420546640831
1677	GEARS	seen0	1-PCC	0.137351750745438
1678	GEARS	seen0	1-PCC	0.2345584213035181
1679	GEARS	seen0	1-PCC	0.3294627475552261
1680	GEARS	seen1	1-PCC	0.2236009800399188
1681	GEARS	seen1	1-PCC	0.0359482821077108
1682	GEARS	seen1	1-PCC	0.0362386051565408
1683	GEARS	seen1	1-PCC	0.3340028027596418
1684	GEARS	seen1	1-PCC	0.5134009369066916
1685	GEARS	seen1	1-PCC	0.8074942566308891
1686	GEARS	seen1	1-PCC	0.0350471502461005
1687	GEARS	seen1	1-PCC	0.069025429780595
1688	GEARS	seen1	1-PCC	0.0371729219332337
1689	GEARS	seen1	1-PCC	0.5394793498126091
1690	GEARS	seen1	1-PCC	0.1755085323238745
1691	GEARS	seen1	1-PCC	0.0485515252221375
1692	GEARS	seen1	1-PCC	0.1505810998642118
1693	GEARS	seen1	1-PCC	0.3500588765891734
1694	GEARS	seen1	1-PCC	0.9410630504135042
1695	GEARS	seen1	1-PCC	1.1651646972022718
1696	GEARS	seen1	1-PCC	0.1715408941963687
1697	GEARS	seen1	1-PCC	0.6346513628959656
1698	GEARS	seen1	1-PCC	0.0370764173567295
1699	GEARS	seen1	1-PCC	0.0176144796423614
1700	GEARS	seen1	1-PCC	0.0734286708175204
1701	GEARS	seen1	1-PCC	0.0478702691034413
1702	GEARS	seen1	1-PCC	0.3324102369952015
1703	GEARS	seen1	1-PCC	0.1343981763347983
1704	GEARS	seen1	1-PCC	0.6424638954922557
1705	GEARS	seen1	1-PCC	0.0698622256677481
1706	GEARS	seen1	1-PCC	0.0652028812328353
1707	GEARS	seen1	1-PCC	0.7375228041200899
1708	GEARS	seen1	1-PCC	0.0277876007603481
1709	GEARS	seen1	1-PCC	0.0842919507995247
1710	GEARS	seen1	1-PCC	0.2375287748582195
1711	GEARS	seen1	1-PCC	0.0362730089109391
1712	GEARS	seen1	1-PCC	0.0732145457004662
1713	GEARS	seen1	1-PCC	0.1152430013862613
1714	GEARS	seen1	1-PCC	0.0227702837437391
1715	GEARS	seen1	1-PCC	0.1493081100197741
1716	GEARS	seen1	1-PCC	0.0635119843936991
1717	GEARS	seen1	1-PCC	0.0457439315541705
1718	GEARS	seen1	1-PCC	0.130474716424942
1719	GEARS	seen1	1-PCC	0.3582861463655717
1720	GEARS	seen1	1-PCC	1.3063427857559873
1721	GEARS	seen1	1-PCC	0.2348201611312106
1722	GEARS	seen1	1-PCC	0.0416055371169932
1723	GEARS	seen1	1-PCC	0.6419197931973031
1724	GEARS	seen1	1-PCC	0.0592769543873146
1725	GEARS	seen1	1-PCC	0.0400828536076005
1726	GEARS	seen1	1-PCC	0.1137683493725489
1727	GEARS	seen1	1-PCC	0.1149075407302007
1728	GEARS	seen1	1-PCC	0.0560407708690036
1729	GEARS	seen1	1-PCC	0.0320448562852107
1730	GEARS	seen1	1-PCC	0.0953424813924357
1731	GEARS	seen1	1-PCC	0.1294012803118676
1732	GEARS	seen1	1-PCC	0.2896951915317913
1733	GEARS	seen1	1-PCC	0.1058301490265876
1734	GEARS	seen1	1-PCC	0.3392086958920117
1735	GEARS	seen1	1-PCC	0.0735848882177379
1736	GEARS	seen2	1-PCC	0.0486108739278279
1737	GEARS	seen2	1-PCC	0.081406918587163
1738	GEARS	seen2	1-PCC	0.0062273102812469
1739	GEARS	seen2	1-PCC	0.1113268351182341
1740	GEARS	seen2	1-PCC	0.0225886320695281
1741	GEARS	seen2	1-PCC	0.10820007417351
1742	GEARS	seen2	1-PCC	0.0739604709378909
1743	GEARS	seen2	1-PCC	0.0800894302083179
1744	GEARS	seen2	1-PCC	0.1911509363271761
1745	GEARS	seen2	1-PCC	0.3592969330493361
1746	GEARS	seen2	1-PCC	0.0506446331855841
1747	GEARS	seen2	1-PCC	0.0649387375451624
1748	GEARS	seen2	1-PCC	0.0958352501038461
1749	GEARS	seen2	1-PCC	0.0647952811559662
1750	GEARS	seen2	1-PCC	0.6107737933052704
1751	GEARS	seen2	1-PCC	0.0649811350340314
1752	GEARS	seen2	1-PCC	0.1533058091881685
1753	GEARS	seen2	1-PCC	0.1165450006083119
