# Supplementary material for: Scouter predicts transcriptional responses to genetic perturbations with large language model embeddings
Source: Nat Comput Sci. 2025 Dec 5;6(1):21–8. doi: 10.1038/s43588-025-00912-8 (PMC12855003; doi:10.1038/s43588-025-00912-8)
Supplement: Supplementary file 4 — Numerical source data for Fig. 2. [file 43588_2025_912_MOESM4_ESM.zip › Source_Data_Fig2/Source_Data_Fig2f.csv]

	Method	subgroup	Metric	Value
0	Scouter	seen2	NormMSE	0.06645844
1	Scouter	seen1	NormMSE	0.012449556
2	Scouter	seen2	NormMSE	0.09587185
3	Scouter	seen1	NormMSE	0.11662805
4	Scouter	seen2	NormMSE	0.2777247
5	Scouter	seen1	NormMSE	0.02581905
6	Scouter	seen2	NormMSE	0.1403493
7	Scouter	seen1	NormMSE	0.03370053
8	Scouter	seen2	NormMSE	0.12454305
9	Scouter	seen1	NormMSE	0.19263928
10	Scouter	seen1	NormMSE	0.2404837
11	Scouter	seen2	NormMSE	0.16093549
12	Scouter	seen1	NormMSE	0.077186935
13	Scouter	seen0	NormMSE	0.08375575
14	Scouter	seen2	NormMSE	0.042779975
15	Scouter	seen1	NormMSE	0.09355592
16	Scouter	seen0	NormMSE	0.08253696
17	Scouter	seen2	NormMSE	0.15113312
18	Scouter	seen2	NormMSE	0.055795267
19	Scouter	seen1	NormMSE	0.052311946
20	Scouter	seen1	NormMSE	0.13414411
21	Scouter	seen2	NormMSE	0.15641388
22	Scouter	seen1	NormMSE	0.066816315
23	Scouter	seen2	NormMSE	0.028023494
24	Scouter	seen2	NormMSE	0.13110451
25	Scouter	seen1	NormMSE	0.18923883
26	Scouter	seen2	NormMSE	0.016266573
27	Scouter	seen1	NormMSE	0.037898846
28	Scouter	seen2	NormMSE	0.010811293
29	Scouter	seen2	NormMSE	0.37362665
30	Scouter	seen1	NormMSE	0.16586913
31	Scouter	seen0	NormMSE	0.11553895
32	Scouter	seen2	NormMSE	0.043556996
33	Scouter	seen1	NormMSE	0.08744788
34	Scouter	seen2	NormMSE	0.018109359
35	Scouter	seen2	NormMSE	0.0119076
36	Scouter	seen1	NormMSE	0.028416293
37	Scouter	seen2	NormMSE	0.014911883
38	Scouter	seen2	NormMSE	0.025407963
39	Scouter	seen2	NormMSE	0.045412492
40	Scouter	seen1	NormMSE	0.04878314
41	Scouter	seen2	NormMSE	0.058482442
42	Scouter	seen1	NormMSE	0.09604398
43	Scouter	seen2	NormMSE	0.008038865
44	Scouter	seen2	NormMSE	0.07797624
45	Scouter	seen1	NormMSE	0.034217402
46	Scouter	seen1	NormMSE	0.06227012
47	Scouter	seen2	NormMSE	0.14690025
48	Scouter	seen2	NormMSE	0.14196533
49	Scouter	seen2	NormMSE	0.020679457
50	Scouter	seen1	NormMSE	0.1750299
51	Scouter	seen1	NormMSE	0.05204876
52	Scouter	seen2	NormMSE	0.4555049
53	Scouter	seen1	NormMSE	0.10271403
54	Scouter	seen1	NormMSE	0.16473392
55	Scouter	seen2	NormMSE	0.23467243
56	Scouter	seen1	NormMSE	0.011256659
57	Scouter	seen2	NormMSE	0.108084284
58	Scouter	seen1	NormMSE	0.052829113
59	Scouter	seen2	NormMSE	0.04362927
60	Scouter	seen2	NormMSE	0.013928278
61	Scouter	seen1	NormMSE	0.08615094
62	Scouter	seen2	NormMSE	0.19412677
63	Scouter	seen1	NormMSE	0.034368183
64	Scouter	seen2	NormMSE	0.1510287
65	Scouter	seen0	NormMSE	0.023507934
66	Scouter	seen2	NormMSE	0.06257623
67	Scouter	seen2	NormMSE	0.017522516
68	Scouter	seen2	NormMSE	0.009914221
69	Scouter	seen1	NormMSE	0.24205618
70	Scouter	seen2	NormMSE	0.060353443
71	Scouter	seen1	NormMSE	0.069759175
72	Scouter	seen1	NormMSE	0.03145472
73	Scouter	seen2	NormMSE	0.033524964
74	Scouter	seen1	NormMSE	0.026939988
75	Scouter	seen1	NormMSE	0.037943978
76	Scouter	seen2	NormMSE	0.094038285
77	Scouter	seen2	NormMSE	0.012253655
78	Scouter	seen2	NormMSE	0.09621153
79	Scouter	seen2	NormMSE	0.009732395
80	Scouter	seen2	NormMSE	0.18613003
81	Scouter	seen1	NormMSE	0.027520554
82	Scouter	seen1	NormMSE	0.016697224
83	Scouter	seen2	NormMSE	0.15605094
84	Scouter	seen1	NormMSE	0.09868794
85	Scouter	seen2	NormMSE	0.031628434
86	Scouter	seen2	NormMSE	0.044789378
87	Scouter	seen1	NormMSE	0.08630956
88	Scouter	seen2	NormMSE	0.009703804
89	Scouter	seen1	NormMSE	0.03114865
90	Scouter	seen1	NormMSE	0.015546608
91	Scouter	seen2	NormMSE	0.08907357
92	Scouter	seen2	NormMSE	0.027054846
93	Scouter	seen0	NormMSE	0.22290741
94	Scouter	seen2	NormMSE	0.047557894
95	Scouter	seen1	NormMSE	0.122219734
96	Scouter	seen2	NormMSE	0.07200027
97	Scouter	seen2	NormMSE	0.053423345
98	Scouter	seen2	NormMSE	0.028410219
99	Scouter	seen2	NormMSE	0.11038703
100	Scouter	seen1	NormMSE	0.045041014
101	Scouter	seen2	NormMSE	0.20017825
102	Scouter	seen2	NormMSE	0.063005134
103	Scouter	seen2	NormMSE	0.2631022
104	Scouter	seen1	NormMSE	0.13278143
105	Scouter	seen2	NormMSE	0.0491867
106	Scouter	seen2	NormMSE	0.055613797
107	Scouter	seen2	NormMSE	0.08733365
108	Scouter	seen2	NormMSE	0.016806414
109	Scouter	seen1	NormMSE	0.06790169
110	Scouter	seen2	NormMSE	0.05032627
111	Scouter	seen1	NormMSE	0.07566618
112	Scouter	seen2	NormMSE	0.042052805
113	Scouter	seen1	NormMSE	0.43402207
114	Scouter	seen1	NormMSE	0.102938265
115	Scouter	seen2	NormMSE	0.033810757
116	Scouter	seen2	NormMSE	0.010208454
117	Scouter	seen2	NormMSE	0.020341517
118	Scouter	seen2	NormMSE	0.026626911
119	Scouter	seen2	NormMSE	0.054022625
120	Scouter	seen2	NormMSE	0.057998937
121	Scouter	seen1	NormMSE	0.12032251
122	Scouter	seen2	NormMSE	0.032852646
123	Scouter	seen1	NormMSE	0.029640893
124	Scouter	seen0	NormMSE	0.036100682
125	biolord	seen0	NormMSE	0.3851900696754455
126	biolord	seen0	NormMSE	0.1499571055173874
127	biolord	seen0	NormMSE	0.2208337187767028
128	biolord	seen0	NormMSE	0.2442677468061447
129	biolord	seen0	NormMSE	0.2346077561378479
130	biolord	seen0	NormMSE	0.2841492891311645
131	biolord	seen0	NormMSE	0.1694495379924774
132	biolord	seen0	NormMSE	0.6512703895568848
133	biolord	seen0	NormMSE	0.5986358523368835
134	biolord	seen1	NormMSE	0.5750381350517273
135	biolord	seen1	NormMSE	0.3000396490097046
136	biolord	seen1	NormMSE	0.1615230441093444
137	biolord	seen1	NormMSE	0.0867102965712547
138	biolord	seen1	NormMSE	0.2472468018531799
139	biolord	seen1	NormMSE	0.3712252378463745
140	biolord	seen1	NormMSE	0.2565714418888092
141	biolord	seen1	NormMSE	0.897642970085144
142	biolord	seen1	NormMSE	0.5467663407325745
143	biolord	seen1	NormMSE	0.5651716589927673
144	biolord	seen1	NormMSE	0.3937245309352875
145	biolord	seen1	NormMSE	0.0393810980021953
146	biolord	seen1	NormMSE	0.4854154288768768
147	biolord	seen1	NormMSE	0.1012925207614898
148	biolord	seen1	NormMSE	0.2910260260105133
149	biolord	seen1	NormMSE	0.2522759437561035
150	biolord	seen1	NormMSE	0.1907127499580383
151	biolord	seen1	NormMSE	0.6851032376289368
152	biolord	seen1	NormMSE	0.0652333423495292
153	biolord	seen1	NormMSE	0.2782056927680969
154	biolord	seen1	NormMSE	0.2135031670331955
155	biolord	seen1	NormMSE	0.2596787512302398
156	biolord	seen1	NormMSE	0.3104721903800964
157	biolord	seen1	NormMSE	0.1540026664733886
158	biolord	seen1	NormMSE	0.0524204857647419
159	biolord	seen1	NormMSE	0.4369920790195465
160	biolord	seen1	NormMSE	0.9563660621643066
161	biolord	seen1	NormMSE	0.5800722241401672
162	biolord	seen1	NormMSE	0.6557414531707764
163	biolord	seen1	NormMSE	0.5600935816764832
164	biolord	seen1	NormMSE	0.1592250317335128
165	biolord	seen1	NormMSE	1.184221625328064
166	biolord	seen1	NormMSE	0.8015643358230591
167	biolord	seen1	NormMSE	0.0425546467304229
168	biolord	seen1	NormMSE	0.4413992464542389
169	biolord	seen1	NormMSE	0.2319312095642089
170	biolord	seen1	NormMSE	1.289116382598877
171	biolord	seen1	NormMSE	0.1459869444370269
172	biolord	seen1	NormMSE	0.6222490668296814
173	biolord	seen1	NormMSE	0.6377737522125244
174	biolord	seen1	NormMSE	0.5731198787689209
175	biolord	seen1	NormMSE	0.3280944228172302
176	biolord	seen1	NormMSE	0.2640096247196197
177	biolord	seen2	NormMSE	0.5009999871253967
178	biolord	seen2	NormMSE	0.3504981398582458
179	biolord	seen2	NormMSE	1.1285021305084229
180	biolord	seen2	NormMSE	0.121770866215229
181	biolord	seen2	NormMSE	0.1001908034086227
182	biolord	seen2	NormMSE	0.0691266804933548
183	biolord	seen2	NormMSE	0.1016329154372215
184	biolord	seen2	NormMSE	0.0824356824159622
185	biolord	seen2	NormMSE	0.0554455816745758
186	biolord	seen2	NormMSE	0.0610254928469657
187	biolord	seen2	NormMSE	0.0558807291090488
188	biolord	seen2	NormMSE	0.7559219598770142
189	biolord	seen2	NormMSE	0.035750038921833
190	biolord	seen2	NormMSE	0.0982909724116325
191	biolord	seen2	NormMSE	0.0809043794870376
192	biolord	seen2	NormMSE	0.4133264124393463
193	biolord	seen2	NormMSE	0.053206942975521
194	biolord	seen2	NormMSE	0.0540010146796703
195	biolord	seen2	NormMSE	0.0994709730148315
196	biolord	seen0	NormMSE	1.453324317932129
197	biolord	seen0	NormMSE	0.6962674260139465
198	biolord	seen0	NormMSE	1.1086931228637695
199	biolord	seen0	NormMSE	0.1082544550299644
200	biolord	seen0	NormMSE	2.3935327529907227
201	biolord	seen0	NormMSE	0.5035299062728882
202	biolord	seen0	NormMSE	0.6346717476844788
203	biolord	seen0	NormMSE	0.154337465763092
204	biolord	seen0	NormMSE	0.8453190326690674
205	biolord	seen0	NormMSE	1.0565203428268433
206	biolord	seen0	NormMSE	0.3075098097324371
207	biolord	seen0	NormMSE	0.7511745095252991
208	biolord	seen1	NormMSE	0.7190487384796143
209	biolord	seen1	NormMSE	0.1001912876963615
210	biolord	seen1	NormMSE	0.0501145236194133
211	biolord	seen1	NormMSE	0.2860509157180786
212	biolord	seen1	NormMSE	0.29105144739151
213	biolord	seen1	NormMSE	0.2776263356208801
214	biolord	seen1	NormMSE	0.0470937602221965
215	biolord	seen1	NormMSE	0.3077200055122375
216	biolord	seen1	NormMSE	0.0715931057929992
217	biolord	seen1	NormMSE	0.5964187383651733
218	biolord	seen1	NormMSE	1.3246169090270996
219	biolord	seen1	NormMSE	2.453963279724121
220	biolord	seen1	NormMSE	0.0210640467703342
221	biolord	seen1	NormMSE	0.8823797702789307
222	biolord	seen1	NormMSE	1.8553093671798704
223	biolord	seen1	NormMSE	1.6402944326400757
224	biolord	seen1	NormMSE	0.0944136604666709
225	biolord	seen1	NormMSE	0.2339602559804916
226	biolord	seen1	NormMSE	0.1411205381155014
227	biolord	seen1	NormMSE	0.2916513383388519
228	biolord	seen1	NormMSE	0.2577355802059173
229	biolord	seen1	NormMSE	1.2090169191360474
230	biolord	seen1	NormMSE	0.1411021649837494
231	biolord	seen1	NormMSE	0.0882570818066597
232	biolord	seen1	NormMSE	0.1321809142827987
233	biolord	seen1	NormMSE	0.1630278974771499
234	biolord	seen1	NormMSE	0.2329286485910415
235	biolord	seen1	NormMSE	0.1041276082396507
236	biolord	seen1	NormMSE	0.115686222910881
237	biolord	seen1	NormMSE	1.0328844785690308
238	biolord	seen1	NormMSE	0.03236735612154
239	biolord	seen1	NormMSE	0.1468816548585891
240	biolord	seen1	NormMSE	0.5571706295013428
241	biolord	seen1	NormMSE	0.0180263351649045
242	biolord	seen1	NormMSE	0.2107982039451599
243	biolord	seen1	NormMSE	0.0920604616403579
244	biolord	seen1	NormMSE	0.3449056148529053
245	biolord	seen1	NormMSE	0.0698700472712516
246	biolord	seen1	NormMSE	0.5878918170928955
247	biolord	seen1	NormMSE	1.7488967180252075
248	biolord	seen1	NormMSE	0.0441586785018444
249	biolord	seen1	NormMSE	0.2844819128513336
250	biolord	seen1	NormMSE	0.0991753414273262
251	biolord	seen1	NormMSE	0.0866938680410385
252	biolord	seen1	NormMSE	0.0486415922641754
253	biolord	seen1	NormMSE	3.79197096824646
254	biolord	seen1	NormMSE	0.2447575628757476
255	biolord	seen1	NormMSE	0.1331370323896408
256	biolord	seen1	NormMSE	0.3738669753074646
257	biolord	seen1	NormMSE	0.1592668890953064
258	biolord	seen1	NormMSE	0.2352315932512283
259	biolord	seen1	NormMSE	0.1418981850147247
260	biolord	seen2	NormMSE	0.1492546498775482
261	biolord	seen2	NormMSE	0.1498290449380874
262	biolord	seen2	NormMSE	0.1014498695731163
263	biolord	seen2	NormMSE	0.3393596708774566
264	biolord	seen2	NormMSE	0.0422287210822105
265	biolord	seen2	NormMSE	0.0545905455946922
266	biolord	seen2	NormMSE	0.0264594387263059
267	biolord	seen2	NormMSE	0.0206022057682275
268	biolord	seen2	NormMSE	0.0247147809714078
269	biolord	seen2	NormMSE	0.0358589775860309
270	biolord	seen2	NormMSE	0.0360317304730415
271	biolord	seen2	NormMSE	0.0304437074810266
272	biolord	seen2	NormMSE	0.434043288230896
273	biolord	seen2	NormMSE	0.3086300492286682
274	biolord	seen2	NormMSE	0.0916565135121345
275	biolord	seen2	NormMSE	0.0994709730148315
276	biolord	seen0	NormMSE	1.0046947002410889
277	biolord	seen0	NormMSE	0.7308249473571777
278	biolord	seen0	NormMSE	0.7106100916862488
279	biolord	seen0	NormMSE	0.6311213374137878
280	biolord	seen1	NormMSE	0.281295508146286
281	biolord	seen1	NormMSE	0.0496705509722232
282	biolord	seen1	NormMSE	0.3328431248664856
283	biolord	seen1	NormMSE	0.1920542418956756
284	biolord	seen1	NormMSE	0.3247969448566437
285	biolord	seen1	NormMSE	0.0465010404586792
286	biolord	seen1	NormMSE	0.0479269847273826
287	biolord	seen1	NormMSE	0.2283914983272552
288	biolord	seen1	NormMSE	0.2960068881511688
289	biolord	seen1	NormMSE	0.7058932781219482
290	biolord	seen1	NormMSE	1.167824149131775
291	biolord	seen1	NormMSE	0.6922307014465332
292	biolord	seen1	NormMSE	2.0039219856262207
293	biolord	seen1	NormMSE	0.0308348834514617
294	biolord	seen1	NormMSE	0.7031169533729553
295	biolord	seen1	NormMSE	0.9758334755897522
296	biolord	seen1	NormMSE	0.6813704967498779
297	biolord	seen1	NormMSE	0.2673985362052917
298	biolord	seen1	NormMSE	0.8795480728149414
299	biolord	seen1	NormMSE	1.1612119674682615
300	biolord	seen1	NormMSE	0.0365295186638832
301	biolord	seen1	NormMSE	0.0517718829214572
302	biolord	seen1	NormMSE	0.2735438644886017
303	biolord	seen1	NormMSE	0.0645845755934715
304	biolord	seen1	NormMSE	0.9039133191108704
305	biolord	seen1	NormMSE	0.0341321974992752
306	biolord	seen1	NormMSE	0.2583597600460052
307	biolord	seen1	NormMSE	0.5683995485305786
308	biolord	seen1	NormMSE	0.1288022696971893
309	biolord	seen1	NormMSE	0.1820493340492248
310	biolord	seen1	NormMSE	0.4230475723743438
311	biolord	seen1	NormMSE	1.4916050434112549
312	biolord	seen1	NormMSE	0.2007490247488021
313	biolord	seen1	NormMSE	0.1453158110380172
314	biolord	seen1	NormMSE	0.0587986968457698
315	biolord	seen1	NormMSE	0.3530499339103699
316	biolord	seen1	NormMSE	0.3597574234008789
317	biolord	seen1	NormMSE	0.1818346381187439
318	biolord	seen1	NormMSE	0.6458522081375122
319	biolord	seen1	NormMSE	0.1876276731491089
320	biolord	seen1	NormMSE	0.4714599251747131
321	biolord	seen1	NormMSE	0.4969883859157562
322	biolord	seen1	NormMSE	0.4832578897476196
323	biolord	seen1	NormMSE	0.125702828168869
324	biolord	seen1	NormMSE	0.0842707753181457
325	biolord	seen1	NormMSE	0.3099521398544311
326	biolord	seen1	NormMSE	0.2988658845424652
327	biolord	seen1	NormMSE	0.3462197184562683
328	biolord	seen1	NormMSE	0.5497139096260071
329	biolord	seen1	NormMSE	0.2167213857173919
330	biolord	seen1	NormMSE	0.3695057034492492
331	biolord	seen2	NormMSE	0.7223052978515625
332	biolord	seen2	NormMSE	0.0512490719556808
333	biolord	seen2	NormMSE	0.0658257156610488
334	biolord	seen2	NormMSE	0.3393596708774566
335	biolord	seen2	NormMSE	0.1151494458317756
336	biolord	seen2	NormMSE	0.0738779306411743
337	biolord	seen2	NormMSE	0.0744280442595481
338	biolord	seen2	NormMSE	0.2573886513710022
339	biolord	seen2	NormMSE	0.0824356824159622
340	biolord	seen2	NormMSE	0.2132811695337295
341	biolord	seen2	NormMSE	0.3086378574371338
342	biolord	seen2	NormMSE	0.0416744165122509
343	biolord	seen2	NormMSE	0.028274668380618
344	biolord	seen2	NormMSE	0.0388585925102233
345	biolord	seen2	NormMSE	0.1992849856615066
346	biolord	seen2	NormMSE	0.065011627972126
347	biolord	seen2	NormMSE	0.2966001033782959
348	biolord	seen2	NormMSE	0.0322782658040523
349	biolord	seen2	NormMSE	0.5255232453346252
350	biolord	seen0	NormMSE	0.2022500783205032
351	biolord	seen0	NormMSE	0.2882953286170959
352	biolord	seen0	NormMSE	0.2030179947614669
353	biolord	seen0	NormMSE	0.297616183757782
354	biolord	seen1	NormMSE	0.3755491375923157
355	biolord	seen1	NormMSE	0.0547946467995643
356	biolord	seen1	NormMSE	0.0929637923836708
357	biolord	seen1	NormMSE	0.185641810297966
358	biolord	seen1	NormMSE	0.0315375588834285
359	biolord	seen1	NormMSE	0.2066022306680679
360	biolord	seen1	NormMSE	0.0197136048227548
361	biolord	seen1	NormMSE	0.0795764029026031
362	biolord	seen1	NormMSE	0.0153005989268422
363	biolord	seen1	NormMSE	0.025161013007164
364	biolord	seen1	NormMSE	0.2164656370878219
365	biolord	seen1	NormMSE	0.8219545483589172
366	biolord	seen1	NormMSE	0.8638557195663452
367	biolord	seen1	NormMSE	0.1105366349220275
368	biolord	seen1	NormMSE	0.0437636487185955
369	biolord	seen1	NormMSE	0.0887906402349472
370	biolord	seen1	NormMSE	0.0625540018081665
371	biolord	seen1	NormMSE	0.189664602279663
372	biolord	seen1	NormMSE	0.0653958693146705
373	biolord	seen1	NormMSE	0.3546195924282074
374	biolord	seen1	NormMSE	0.4948066174983978
375	biolord	seen1	NormMSE	0.2310149818658828
376	biolord	seen1	NormMSE	0.0178969409316778
377	biolord	seen1	NormMSE	0.1311747431755066
378	biolord	seen1	NormMSE	0.2200610041618347
379	biolord	seen1	NormMSE	0.1066718026995658
380	biolord	seen1	NormMSE	0.0259953066706657
381	biolord	seen1	NormMSE	0.4322695732116699
382	biolord	seen1	NormMSE	0.1756366342306137
383	biolord	seen1	NormMSE	0.1728574186563491
384	biolord	seen1	NormMSE	0.0439402908086776
385	biolord	seen1	NormMSE	0.0936242789030075
386	biolord	seen1	NormMSE	0.4287664592266083
387	biolord	seen1	NormMSE	0.4119444787502289
388	biolord	seen1	NormMSE	0.6921837329864502
389	biolord	seen1	NormMSE	0.0670995935797691
390	biolord	seen1	NormMSE	0.1687995940446853
391	biolord	seen1	NormMSE	0.4850923418998718
392	biolord	seen1	NormMSE	0.06918815523386
393	biolord	seen1	NormMSE	0.033377431333065
394	biolord	seen1	NormMSE	0.5196652412414551
395	biolord	seen1	NormMSE	0.1178176999092102
396	biolord	seen1	NormMSE	0.6665792465209961
397	biolord	seen1	NormMSE	0.252884566783905
398	biolord	seen1	NormMSE	0.0915730372071266
399	biolord	seen1	NormMSE	0.1091296598315239
400	biolord	seen1	NormMSE	1.0858031511306765
401	biolord	seen1	NormMSE	0.88080894947052
402	biolord	seen1	NormMSE	0.4450607895851135
403	biolord	seen1	NormMSE	0.0421907231211662
404	biolord	seen1	NormMSE	0.73492032289505
405	biolord	seen1	NormMSE	0.2531577348709106
406	biolord	seen2	NormMSE	0.0749114528298378
407	biolord	seen2	NormMSE	0.1012327820062637
408	biolord	seen2	NormMSE	0.0767517238855362
409	biolord	seen2	NormMSE	0.3315970003604889
410	biolord	seen2	NormMSE	0.0671965703368187
411	biolord	seen2	NormMSE	0.1206862181425094
412	biolord	seen2	NormMSE	0.0171644631773233
413	biolord	seen2	NormMSE	0.1056030467152595
414	biolord	seen2	NormMSE	0.0405691973865032
415	biolord	seen2	NormMSE	0.0982909724116325
416	biolord	seen2	NormMSE	0.091381661593914
417	biolord	seen2	NormMSE	0.3263605833053589
418	biolord	seen2	NormMSE	0.0304437074810266
419	biolord	seen2	NormMSE	0.0753437504172325
420	biolord	seen2	NormMSE	0.100703626871109
421	biolord	seen2	NormMSE	0.2598690986633301
422	biolord	seen2	NormMSE	0.0684657543897628
423	biolord	seen2	NormMSE	0.0699528008699417
424	biolord	seen0	NormMSE	0.3669801652431488
425	biolord	seen0	NormMSE	0.2708985209465027
426	biolord	seen0	NormMSE	0.2542110979557037
427	biolord	seen1	NormMSE	0.716885507106781
428	biolord	seen1	NormMSE	0.0561598166823387
429	biolord	seen1	NormMSE	0.2100105285644531
430	biolord	seen1	NormMSE	0.1323290318250656
431	biolord	seen1	NormMSE	0.2219398319721222
432	biolord	seen1	NormMSE	0.0415687263011932
433	biolord	seen1	NormMSE	0.1919697076082229
434	biolord	seen1	NormMSE	0.5237360000610352
435	biolord	seen1	NormMSE	0.0804885923862457
436	biolord	seen1	NormMSE	0.1032351702451706
437	biolord	seen1	NormMSE	1.619482159614563
438	biolord	seen1	NormMSE	0.327941358089447
439	biolord	seen1	NormMSE	0.4324743747711181
440	biolord	seen1	NormMSE	0.3228426575660705
441	biolord	seen1	NormMSE	1.307588815689087
442	biolord	seen1	NormMSE	0.1393904536962509
443	biolord	seen1	NormMSE	0.0387520380318164
444	biolord	seen1	NormMSE	0.3664326667785644
445	biolord	seen1	NormMSE	1.1091358661651611
446	biolord	seen1	NormMSE	0.1744523495435714
447	biolord	seen1	NormMSE	0.5314931869506836
448	biolord	seen1	NormMSE	0.1653108745813369
449	biolord	seen1	NormMSE	0.1266659051179886
450	biolord	seen1	NormMSE	0.067212663590908
451	biolord	seen1	NormMSE	0.3036858141422272
452	biolord	seen1	NormMSE	0.2926166653633117
453	biolord	seen1	NormMSE	1.2076764106750488
454	biolord	seen1	NormMSE	0.3254272639751434
455	biolord	seen1	NormMSE	0.2558196783065796
456	biolord	seen1	NormMSE	0.895969808101654
457	biolord	seen1	NormMSE	1.2331699132919312
458	biolord	seen1	NormMSE	0.8803930878639221
459	biolord	seen1	NormMSE	0.1551967710256576
460	biolord	seen1	NormMSE	0.5922033190727234
461	biolord	seen1	NormMSE	0.2993088960647583
462	biolord	seen1	NormMSE	0.8159089088439941
463	biolord	seen1	NormMSE	0.3492322862148285
464	biolord	seen1	NormMSE	0.9191858172416688
465	biolord	seen1	NormMSE	1.526535987854004
466	biolord	seen1	NormMSE	0.0358539000153541
467	biolord	seen1	NormMSE	0.0880606174468994
468	biolord	seen1	NormMSE	0.0660471394658088
469	biolord	seen1	NormMSE	0.0910083949565887
470	biolord	seen1	NormMSE	0.204306349158287
471	biolord	seen1	NormMSE	0.142962172627449
472	biolord	seen1	NormMSE	0.0208484940230846
473	biolord	seen1	NormMSE	1.1878690719604492
474	biolord	seen1	NormMSE	0.1329971551895141
475	biolord	seen1	NormMSE	0.3102683126926422
476	biolord	seen1	NormMSE	0.982833206653595
477	biolord	seen1	NormMSE	0.1065881326794624
478	biolord	seen1	NormMSE	0.030813068151474
479	biolord	seen1	NormMSE	0.1376722007989883
480	biolord	seen1	NormMSE	0.641486406326294
481	biolord	seen1	NormMSE	0.3656908869743347
482	biolord	seen1	NormMSE	0.3566555380821228
483	biolord	seen2	NormMSE	0.1492546498775482
484	biolord	seen2	NormMSE	0.1498290449380874
485	biolord	seen2	NormMSE	0.0260635167360305
486	biolord	seen2	NormMSE	0.3274282217025757
487	biolord	seen2	NormMSE	0.1151494458317756
488	biolord	seen2	NormMSE	0.6768736839294434
489	biolord	seen2	NormMSE	0.0487874075770378
490	biolord	seen2	NormMSE	0.0607503354549407
491	biolord	seen2	NormMSE	0.0440594851970672
492	biolord	seen2	NormMSE	0.1821972727775573
493	biolord	seen2	NormMSE	0.0536562390625476
494	biolord	seen2	NormMSE	0.0777377486228942
495	biolord	seen2	NormMSE	0.3708844780921936
496	biolord	seen2	NormMSE	0.3926633298397064
497	biolord	seen2	NormMSE	0.100703626871109
498	biolord	seen2	NormMSE	0.1556117236614227
499	biolord	seen2	NormMSE	0.0994709730148315
500	biolord	seen2	NormMSE	0.1304719299077987
501	GEARS	seen0	NormMSE	0.1822231858968734
502	GEARS	seen0	NormMSE	0.2759117782115936
503	GEARS	seen0	NormMSE	0.2188383489847183
504	GEARS	seen0	NormMSE	0.4507517516613006
505	GEARS	seen0	NormMSE	0.2699799835681915
506	GEARS	seen0	NormMSE	0.3789480030536651
507	GEARS	seen0	NormMSE	0.4168879091739654
508	GEARS	seen0	NormMSE	0.3402179181575775
509	GEARS	seen0	NormMSE	0.3527718484401703
510	GEARS	seen1	NormMSE	0.5735547542572021
511	GEARS	seen1	NormMSE	0.9202702641487122
512	GEARS	seen1	NormMSE	1.3186163902282717
513	GEARS	seen1	NormMSE	0.900924801826477
514	GEARS	seen1	NormMSE	0.2529599368572235
515	GEARS	seen1	NormMSE	0.0852223709225654
516	GEARS	seen1	NormMSE	0.1145689636468887
517	GEARS	seen1	NormMSE	0.8645028471946716
518	GEARS	seen1	NormMSE	0.8057715892791748
519	GEARS	seen1	NormMSE	1.057498812675476
520	GEARS	seen1	NormMSE	0.2319853603839874
521	GEARS	seen1	NormMSE	0.2795657217502594
522	GEARS	seen1	NormMSE	0.0233475547283887
523	GEARS	seen1	NormMSE	0.0625281929969787
524	GEARS	seen1	NormMSE	0.2741864323616028
525	GEARS	seen1	NormMSE	0.9426848888397216
526	GEARS	seen1	NormMSE	0.1377399563789367
527	GEARS	seen1	NormMSE	0.3238050639629364
528	GEARS	seen1	NormMSE	0.3508297502994537
529	GEARS	seen1	NormMSE	0.6982337236404419
530	GEARS	seen1	NormMSE	0.1370815336704254
531	GEARS	seen1	NormMSE	0.1897557377815246
532	GEARS	seen1	NormMSE	0.1317925304174423
533	GEARS	seen1	NormMSE	0.3783142268657684
534	GEARS	seen1	NormMSE	0.352177619934082
535	GEARS	seen1	NormMSE	0.3873679339885711
536	GEARS	seen1	NormMSE	0.555543839931488
537	GEARS	seen1	NormMSE	0.1947420537471771
538	GEARS	seen1	NormMSE	0.3538727760314941
539	GEARS	seen1	NormMSE	0.8970499038696289
540	GEARS	seen1	NormMSE	0.6040465831756592
541	GEARS	seen1	NormMSE	0.4051944613456726
542	GEARS	seen1	NormMSE	0.3620944321155548
543	GEARS	seen1	NormMSE	0.684727668762207
544	GEARS	seen1	NormMSE	0.1696680635213852
545	GEARS	seen1	NormMSE	0.4922323524951935
546	GEARS	seen1	NormMSE	0.5806123614311218
547	GEARS	seen1	NormMSE	0.1324992924928665
548	GEARS	seen1	NormMSE	0.7643707990646362
549	GEARS	seen1	NormMSE	0.2742578387260437
550	GEARS	seen1	NormMSE	0.6451942920684814
551	GEARS	seen1	NormMSE	0.3230357766151428
552	GEARS	seen1	NormMSE	0.1072933301329612
553	GEARS	seen2	NormMSE	0.4834198653697967
554	GEARS	seen2	NormMSE	0.396912932395935
555	GEARS	seen2	NormMSE	1.1395597457885742
556	GEARS	seen2	NormMSE	0.8787515759468079
557	GEARS	seen2	NormMSE	0.1457961797714233
558	GEARS	seen2	NormMSE	0.3602204322814941
559	GEARS	seen2	NormMSE	0.2226144522428512
560	GEARS	seen2	NormMSE	0.1801481395959854
561	GEARS	seen2	NormMSE	0.2012417167425155
562	GEARS	seen2	NormMSE	0.1267993003129959
563	GEARS	seen2	NormMSE	0.1062471717596054
564	GEARS	seen2	NormMSE	0.5900130867958069
565	GEARS	seen2	NormMSE	0.0616883337497711
566	GEARS	seen2	NormMSE	0.2884456813335418
567	GEARS	seen2	NormMSE	0.5455706119537354
568	GEARS	seen2	NormMSE	0.3338692486286163
569	GEARS	seen2	NormMSE	0.0445061847567558
570	GEARS	seen2	NormMSE	0.0702593252062797
571	GEARS	seen2	NormMSE	0.2375884652137756
572	GEARS	seen0	NormMSE	1.187475562095642
573	GEARS	seen0	NormMSE	0.6605933308601379
574	GEARS	seen0	NormMSE	0.7966414093971252
575	GEARS	seen0	NormMSE	0.5873939990997314
576	GEARS	seen0	NormMSE	0.4043827056884765
577	GEARS	seen0	NormMSE	0.790611743927002
578	GEARS	seen0	NormMSE	0.7022053003311157
579	GEARS	seen0	NormMSE	0.9880148768424988
580	GEARS	seen0	NormMSE	0.1283644437789917
581	GEARS	seen0	NormMSE	0.3300601840019226
582	GEARS	seen0	NormMSE	0.6122875213623047
583	GEARS	seen0	NormMSE	0.746462881565094
584	GEARS	seen1	NormMSE	1.4108091592788696
585	GEARS	seen1	NormMSE	0.2364716082811355
586	GEARS	seen1	NormMSE	0.2813327610492706
587	GEARS	seen1	NormMSE	0.3053939640522003
588	GEARS	seen1	NormMSE	0.8024395704269409
589	GEARS	seen1	NormMSE	0.3024740517139435
590	GEARS	seen1	NormMSE	0.8011513948440552
591	GEARS	seen1	NormMSE	0.0910892114043235
592	GEARS	seen1	NormMSE	0.2146495282649994
593	GEARS	seen1	NormMSE	0.0645502209663391
594	GEARS	seen1	NormMSE	0.9191281795501708
595	GEARS	seen1	NormMSE	0.5138275623321533
596	GEARS	seen1	NormMSE	0.0687994733452797
597	GEARS	seen1	NormMSE	0.4677193760871887
598	GEARS	seen1	NormMSE	1.088481903076172
599	GEARS	seen1	NormMSE	0.3087130486965179
600	GEARS	seen1	NormMSE	0.157697707414627
601	GEARS	seen1	NormMSE	0.1107294932007789
602	GEARS	seen1	NormMSE	0.1284094601869583
603	GEARS	seen1	NormMSE	0.7317801117897034
604	GEARS	seen1	NormMSE	0.0790254846215248
605	GEARS	seen1	NormMSE	0.2039737701416015
606	GEARS	seen1	NormMSE	0.191251665353775
607	GEARS	seen1	NormMSE	1.2743738889694214
608	GEARS	seen1	NormMSE	0.1176240220665931
609	GEARS	seen1	NormMSE	0.2942825853824615
610	GEARS	seen1	NormMSE	0.8813942074775696
611	GEARS	seen1	NormMSE	0.7140216827392578
612	GEARS	seen1	NormMSE	0.6184671521186829
613	GEARS	seen1	NormMSE	0.0916237235069274
614	GEARS	seen1	NormMSE	0.8992915749549866
615	GEARS	seen1	NormMSE	0.2563173174858093
616	GEARS	seen1	NormMSE	0.3833438158035278
617	GEARS	seen1	NormMSE	0.3786773383617401
618	GEARS	seen1	NormMSE	0.9498451352119446
619	GEARS	seen1	NormMSE	0.2814585268497467
620	GEARS	seen1	NormMSE	0.1151853278279304
621	GEARS	seen1	NormMSE	0.1183099076151847
622	GEARS	seen1	NormMSE	0.5394331812858582
623	GEARS	seen1	NormMSE	0.9044354557991028
624	GEARS	seen1	NormMSE	0.2750069200992584
625	GEARS	seen1	NormMSE	0.2244180589914322
626	GEARS	seen1	NormMSE	0.3005939126014709
627	GEARS	seen1	NormMSE	0.4121997356414795
628	GEARS	seen1	NormMSE	0.0931844338774681
629	GEARS	seen1	NormMSE	0.1422195136547088
630	GEARS	seen1	NormMSE	0.2214344143867492
631	GEARS	seen1	NormMSE	0.7215653657913208
632	GEARS	seen1	NormMSE	0.2209066748619079
633	GEARS	seen1	NormMSE	0.071502462029457
634	GEARS	seen1	NormMSE	0.0724790841341018
635	GEARS	seen1	NormMSE	0.2880367636680603
636	GEARS	seen2	NormMSE	0.1077134311199188
637	GEARS	seen2	NormMSE	0.1729703843593597
638	GEARS	seen2	NormMSE	0.3817902505397796
639	GEARS	seen2	NormMSE	0.0608775727450847
640	GEARS	seen2	NormMSE	0.0948115885257721
641	GEARS	seen2	NormMSE	0.1422577202320099
642	GEARS	seen2	NormMSE	0.2366110682487487
643	GEARS	seen2	NormMSE	0.1413183063268661
644	GEARS	seen2	NormMSE	0.4349672496318817
645	GEARS	seen2	NormMSE	0.1092224717140197
646	GEARS	seen2	NormMSE	0.0807221010327339
647	GEARS	seen2	NormMSE	0.0571606382727623
648	GEARS	seen2	NormMSE	0.3603528439998626
649	GEARS	seen2	NormMSE	0.519962728023529
650	GEARS	seen2	NormMSE	0.1094753071665763
651	GEARS	seen2	NormMSE	0.3782176971435547
652	GEARS	seen0	NormMSE	0.4144920408725738
653	GEARS	seen0	NormMSE	0.737621009349823
654	GEARS	seen0	NormMSE	0.7929903864860535
655	GEARS	seen0	NormMSE	0.7307705283164978
656	GEARS	seen1	NormMSE	0.7329559922218323
657	GEARS	seen1	NormMSE	0.4970483183860779
658	GEARS	seen1	NormMSE	0.2455371767282486
659	GEARS	seen1	NormMSE	0.4710039794445038
660	GEARS	seen1	NormMSE	0.4345569312572479
661	GEARS	seen1	NormMSE	0.8537728786468506
662	GEARS	seen1	NormMSE	0.3424509167671203
663	GEARS	seen1	NormMSE	0.7239853143692017
664	GEARS	seen1	NormMSE	0.2092057764530182
665	GEARS	seen1	NormMSE	0.1631068438291549
666	GEARS	seen1	NormMSE	0.7278250455856323
667	GEARS	seen1	NormMSE	0.155227392911911
668	GEARS	seen1	NormMSE	0.4906514286994934
669	GEARS	seen1	NormMSE	0.8283210396766663
670	GEARS	seen1	NormMSE	1.1684786081314087
671	GEARS	seen1	NormMSE	0.3661715388298034
672	GEARS	seen1	NormMSE	0.2316147536039352
673	GEARS	seen1	NormMSE	0.4529598653316498
674	GEARS	seen1	NormMSE	0.742099404335022
675	GEARS	seen1	NormMSE	0.1476872861385345
676	GEARS	seen1	NormMSE	0.8323284983634949
677	GEARS	seen1	NormMSE	0.7555109262466431
678	GEARS	seen1	NormMSE	0.4041571021080017
679	GEARS	seen1	NormMSE	0.3670687675476074
680	GEARS	seen1	NormMSE	0.2700452506542206
681	GEARS	seen1	NormMSE	0.3126921057701111
682	GEARS	seen1	NormMSE	0.4304307997226715
683	GEARS	seen1	NormMSE	0.3636552393436432
684	GEARS	seen1	NormMSE	0.7977664470672607
685	GEARS	seen1	NormMSE	0.8296526074409485
686	GEARS	seen1	NormMSE	0.5020594596862793
687	GEARS	seen1	NormMSE	0.1898009777069091
688	GEARS	seen1	NormMSE	0.4591401815414428
689	GEARS	seen1	NormMSE	0.4879639446735382
690	GEARS	seen1	NormMSE	0.2006476670503616
691	GEARS	seen1	NormMSE	0.2835403978824615
692	GEARS	seen1	NormMSE	0.2028924524784088
693	GEARS	seen1	NormMSE	0.7506462335586548
694	GEARS	seen1	NormMSE	0.3594274520874023
695	GEARS	seen1	NormMSE	0.3613101840019226
696	GEARS	seen1	NormMSE	0.4376404285430908
697	GEARS	seen1	NormMSE	0.2010506838560104
698	GEARS	seen1	NormMSE	0.4638845026493072
699	GEARS	seen1	NormMSE	0.5748977065086365
700	GEARS	seen1	NormMSE	0.4472347199916839
701	GEARS	seen1	NormMSE	0.1549244076013565
702	GEARS	seen1	NormMSE	0.2652994990348816
703	GEARS	seen1	NormMSE	0.3195699453353882
704	GEARS	seen1	NormMSE	0.2845999300479889
705	GEARS	seen1	NormMSE	0.4589390754699707
706	GEARS	seen1	NormMSE	0.2043760418891906
707	GEARS	seen2	NormMSE	1.5762207508087158
708	GEARS	seen2	NormMSE	0.2115333378314972
709	GEARS	seen2	NormMSE	0.2273290753364563
710	GEARS	seen2	NormMSE	0.0955295413732528
711	GEARS	seen2	NormMSE	0.1266834586858749
712	GEARS	seen2	NormMSE	0.3196865618228912
713	GEARS	seen2	NormMSE	0.2342918366193771
714	GEARS	seen2	NormMSE	0.3896169066429138
715	GEARS	seen2	NormMSE	0.2247645854949951
716	GEARS	seen2	NormMSE	0.4224361181259155
717	GEARS	seen2	NormMSE	0.509539783000946
718	GEARS	seen2	NormMSE	0.2801608145236969
719	GEARS	seen2	NormMSE	0.1524801552295684
720	GEARS	seen2	NormMSE	0.2700276374816894
721	GEARS	seen2	NormMSE	0.0595832765102386
722	GEARS	seen2	NormMSE	0.0629708990454673
723	GEARS	seen2	NormMSE	0.4125576913356781
724	GEARS	seen2	NormMSE	0.2305913269519806
725	GEARS	seen2	NormMSE	0.5274940729141235
726	GEARS	seen0	NormMSE	0.3941582441329956
727	GEARS	seen0	NormMSE	0.3134922385215759
728	GEARS	seen0	NormMSE	0.4120394587516784
729	GEARS	seen0	NormMSE	0.4062224328517914
730	GEARS	seen1	NormMSE	0.2193177640438079
731	GEARS	seen1	NormMSE	0.4361335933208465
732	GEARS	seen1	NormMSE	1.0593961477279663
733	GEARS	seen1	NormMSE	1.256192326545715
734	GEARS	seen1	NormMSE	0.4527671039104461
735	GEARS	seen1	NormMSE	0.4389435946941376
736	GEARS	seen1	NormMSE	0.4504010677337646
737	GEARS	seen1	NormMSE	0.1219459623098373
738	GEARS	seen1	NormMSE	0.3554288744926452
739	GEARS	seen1	NormMSE	0.1059506833553314
740	GEARS	seen1	NormMSE	0.8384550213813782
741	GEARS	seen1	NormMSE	0.8884699940681458
742	GEARS	seen1	NormMSE	0.0562631264328956
743	GEARS	seen1	NormMSE	0.9964241981506348
744	GEARS	seen1	NormMSE	0.1373200267553329
745	GEARS	seen1	NormMSE	0.6928721070289612
746	GEARS	seen1	NormMSE	0.6058328747749329
747	GEARS	seen1	NormMSE	0.3460017442703247
748	GEARS	seen1	NormMSE	0.2650036811828613
749	GEARS	seen1	NormMSE	0.3046976327896118
750	GEARS	seen1	NormMSE	0.1311055421829223
751	GEARS	seen1	NormMSE	0.2417363971471786
752	GEARS	seen1	NormMSE	0.497003823518753
753	GEARS	seen1	NormMSE	0.1933472752571106
754	GEARS	seen1	NormMSE	0.2097395062446594
755	GEARS	seen1	NormMSE	0.7873522639274597
756	GEARS	seen1	NormMSE	0.785717785358429
757	GEARS	seen1	NormMSE	0.261940449476242
758	GEARS	seen1	NormMSE	0.3565385341644287
759	GEARS	seen1	NormMSE	0.156235009431839
760	GEARS	seen1	NormMSE	0.1846213936805725
761	GEARS	seen1	NormMSE	0.2411166876554489
762	GEARS	seen1	NormMSE	0.114247478544712
763	GEARS	seen1	NormMSE	0.1995075941085815
764	GEARS	seen1	NormMSE	0.1061486974358558
765	GEARS	seen1	NormMSE	0.2718958556652069
766	GEARS	seen1	NormMSE	1.026679754257202
767	GEARS	seen1	NormMSE	0.2952685058116913
768	GEARS	seen1	NormMSE	0.1827398836612701
769	GEARS	seen1	NormMSE	0.4588860869407654
770	GEARS	seen1	NormMSE	0.3176105320453644
771	GEARS	seen1	NormMSE	0.1593039184808731
772	GEARS	seen1	NormMSE	0.1718562245368957
773	GEARS	seen1	NormMSE	0.5389283299446106
774	GEARS	seen1	NormMSE	0.2015872746706009
775	GEARS	seen1	NormMSE	0.2704402208328247
776	GEARS	seen1	NormMSE	0.0890698656439781
777	GEARS	seen1	NormMSE	0.2437642514705658
778	GEARS	seen1	NormMSE	0.3963235020637512
779	GEARS	seen1	NormMSE	0.0726706832647323
780	GEARS	seen1	NormMSE	0.824155330657959
781	GEARS	seen1	NormMSE	0.2391463965177536
782	GEARS	seen2	NormMSE	0.1087480559945106
783	GEARS	seen2	NormMSE	0.072501391172409
784	GEARS	seen2	NormMSE	0.1352171897888183
785	GEARS	seen2	NormMSE	0.6818867921829224
786	GEARS	seen2	NormMSE	0.1789051741361618
787	GEARS	seen2	NormMSE	0.217098981142044
788	GEARS	seen2	NormMSE	0.2122469395399093
789	GEARS	seen2	NormMSE	0.8026412725448608
790	GEARS	seen2	NormMSE	0.1323103010654449
791	GEARS	seen2	NormMSE	0.1064403280615806
792	GEARS	seen2	NormMSE	0.251914381980896
793	GEARS	seen2	NormMSE	0.2089359611272812
794	GEARS	seen2	NormMSE	0.0475992448627948
795	GEARS	seen2	NormMSE	0.0639905408024787
796	GEARS	seen2	NormMSE	0.8398528695106506
797	GEARS	seen2	NormMSE	0.106709100306034
798	GEARS	seen2	NormMSE	0.4352693557739258
799	GEARS	seen2	NormMSE	0.2096767723560333
800	GEARS	seen0	NormMSE	0.4901687800884247
801	GEARS	seen0	NormMSE	0.7207363843917847
802	GEARS	seen0	NormMSE	0.768399715423584
803	GEARS	seen1	NormMSE	0.7438651919364929
804	GEARS	seen1	NormMSE	0.217841237783432
805	GEARS	seen1	NormMSE	0.1956407129764557
806	GEARS	seen1	NormMSE	0.8642640709877014
807	GEARS	seen1	NormMSE	0.6757546663284302
808	GEARS	seen1	NormMSE	1.1029250621795654
809	GEARS	seen1	NormMSE	0.1151701062917709
810	GEARS	seen1	NormMSE	0.1212682500481605
811	GEARS	seen1	NormMSE	0.2584902346134186
812	GEARS	seen1	NormMSE	0.7970149517059326
813	GEARS	seen1	NormMSE	0.5843281745910645
814	GEARS	seen1	NormMSE	0.0896983072161674
815	GEARS	seen1	NormMSE	0.6825941801071167
816	GEARS	seen1	NormMSE	0.6931440830230713
817	GEARS	seen1	NormMSE	1.1115756034851074
818	GEARS	seen1	NormMSE	1.2999922037124634
819	GEARS	seen1	NormMSE	0.3341931104660034
820	GEARS	seen1	NormMSE	0.6750875115394592
821	GEARS	seen1	NormMSE	0.2027207314968109
822	GEARS	seen1	NormMSE	0.047798752784729
823	GEARS	seen1	NormMSE	0.1396737843751907
824	GEARS	seen1	NormMSE	0.490733653306961
825	GEARS	seen1	NormMSE	0.6292840242385864
826	GEARS	seen1	NormMSE	0.5904542803764343
827	GEARS	seen1	NormMSE	0.931591808795929
828	GEARS	seen1	NormMSE	0.2500121593475342
829	GEARS	seen1	NormMSE	0.2084475606679916
830	GEARS	seen1	NormMSE	0.9297817945480348
831	GEARS	seen1	NormMSE	0.2138493806123733
832	GEARS	seen1	NormMSE	0.1988126337528228
833	GEARS	seen1	NormMSE	0.5081838965415955
834	GEARS	seen1	NormMSE	0.3449705243110657
835	GEARS	seen1	NormMSE	0.5331688523292542
836	GEARS	seen1	NormMSE	0.3145622909069061
837	GEARS	seen1	NormMSE	0.2071979641914367
838	GEARS	seen1	NormMSE	0.3083692491054535
839	GEARS	seen1	NormMSE	0.1712269335985183
840	GEARS	seen1	NormMSE	0.3159347176551819
841	GEARS	seen1	NormMSE	0.6888534426689148
842	GEARS	seen1	NormMSE	0.6367129683494568
843	GEARS	seen1	NormMSE	1.0633659362792969
844	GEARS	seen1	NormMSE	0.5603660345077515
845	GEARS	seen1	NormMSE	0.1320270895957946
846	GEARS	seen1	NormMSE	1.0038022994995115
847	GEARS	seen1	NormMSE	0.1965904831886291
848	GEARS	seen1	NormMSE	0.1053502187132835
849	GEARS	seen1	NormMSE	0.4069191217422485
850	GEARS	seen1	NormMSE	0.4047729671001434
851	GEARS	seen1	NormMSE	0.1996642351150512
852	GEARS	seen1	NormMSE	0.1919346898794174
853	GEARS	seen1	NormMSE	0.2566200494766235
854	GEARS	seen1	NormMSE	0.7120549082756042
855	GEARS	seen1	NormMSE	0.5928802490234375
856	GEARS	seen1	NormMSE	0.379996657371521
857	GEARS	seen1	NormMSE	0.596205472946167
858	GEARS	seen1	NormMSE	0.2051470875740051
859	GEARS	seen2	NormMSE	0.1079331934452056
860	GEARS	seen2	NormMSE	0.1848783493041992
861	GEARS	seen2	NormMSE	0.0217485725879669
862	GEARS	seen2	NormMSE	0.2601082623004913
863	GEARS	seen2	NormMSE	0.1055430024862289
864	GEARS	seen2	NormMSE	0.436895489692688
865	GEARS	seen2	NormMSE	0.2301035672426223
866	GEARS	seen2	NormMSE	0.2079706490039825
867	GEARS	seen2	NormMSE	0.65927654504776
868	GEARS	seen2	NormMSE	0.7847802639007568
869	GEARS	seen2	NormMSE	0.1138429045677185
870	GEARS	seen2	NormMSE	0.2161751240491867
871	GEARS	seen2	NormMSE	0.3678619265556335
872	GEARS	seen2	NormMSE	0.4395192265510559
873	GEARS	seen2	NormMSE	0.8741298317909241
874	GEARS	seen2	NormMSE	0.3004600405693054
875	GEARS	seen2	NormMSE	0.2850647568702698
876	GEARS	seen2	NormMSE	0.2191443741321563
