# Supplementary material for: Scouter predicts transcriptional responses to genetic perturbations with large language model embeddings
Source: Nat Comput Sci. 2025 Dec 5;6(1):21–8. doi: 10.1038/s43588-025-00912-8 (PMC12855003; doi:10.1038/s43588-025-00912-8)
Supplement: Supplementary file 4 — Numerical source data for Fig. 2. [file 43588_2025_912_MOESM4_ESM.zip › Source_Data_Fig2/Source_Data_Fig2d.csv]

	Group	Gene	Expression
0	True	ENO1	-2.2061305
1	True	ENO1	-0.5668628
2	True	ENO1	-0.6337558
3	True	ENO1	-0.49889135
4	True	ENO1	-0.68591034
5	True	ENO1	-0.29774928
6	True	ENO1	-0.087914705
7	True	ENO1	-0.8970765
8	True	ENO1	-1.0342046
9	True	ENO1	-0.10580301
10	True	ENO1	-1.189413
11	True	ENO1	-0.73054993
12	True	ENO1	-0.09818649
13	True	ENO1	0.0016620159
14	True	ENO1	0.5042629
15	True	ENO1	-0.060231447
16	True	ENO1	-0.58766055
17	True	ENO1	-0.60197973
18	True	ENO1	-0.37598598
19	True	ENO1	0.23151255
20	True	ENO1	-1.2079443
21	True	ENO1	-0.45370924
22	True	ENO1	-0.24910486
23	True	ENO1	-0.5200411
24	True	ENO1	0.2420814
25	True	ENO1	-0.3385272
26	True	ENO1	-0.649364
27	True	ENO1	0.089374065
28	True	ENO1	0.10802364
29	True	ENO1	-1.7137265
30	True	ENO1	-2.2061305
31	True	ENO1	-0.06860757
32	True	ENO1	-0.553422
33	True	ENO1	-0.4503069
34	True	ENO1	0.13264942
35	True	ENO1	0.15356278
36	True	ENO1	0.16442537
37	True	ENO1	-0.6863344
38	True	ENO1	0.16322947
39	True	ENO1	0.2539854
40	True	ENO1	-0.11207843
41	True	ENO1	-1.0664895
42	True	ENO1	-0.712093
43	True	ENO1	-1.0594678
44	True	ENO1	0.0067796707
45	True	ENO1	0.24244833
46	True	ENO1	-0.8111696
47	True	ENO1	-0.9231231
48	True	ENO1	-1.4004613
49	True	ENO1	-0.03246236
50	True	ENO1	-0.17307091
51	True	ENO1	-0.5600933
52	True	ENO1	0.32461882
53	True	ENO1	-0.6374954
54	True	ENO1	-0.17758632
55	True	ENO1	0.26024628
56	True	ENO1	0.007992506
57	True	ENO1	0.6941383
58	True	ENO1	0.42185497
59	True	ENO1	-0.18221974
60	True	ENO1	-0.17389226
61	True	ENO1	-1.3264253
62	True	ENO1	-0.28336787
63	True	ENO1	-0.37607515
64	True	ENO1	-0.10525131
65	True	ENO1	0.15234208
66	True	ENO1	0.28875208
67	True	ENO1	-0.20146346
68	True	ENO1	-0.8098154
69	True	ENO1	-0.60630727
70	True	ENO1	-1.097801
71	True	ENO1	-0.918936
72	True	ENO1	-0.1498084
73	True	ENO1	-1.164607
74	True	ENO1	-0.7958454
75	True	ENO1	-0.22280443
76	True	ENO1	-0.8979751
77	True	ENO1	-0.042155027
78	True	ENO1	-0.7220105
79	True	ENO1	-0.220474
80	True	ENO1	-0.42675376
81	True	ENO1	-1.1554611
82	True	ENO1	-0.019387245
83	True	ENO1	0.33042097
84	True	ENO1	-1.6239742
85	True	ENO1	-0.6399983
86	True	ENO1	-0.27428412
87	True	ENO1	-1.5535197
88	True	ENO1	-0.33864427
89	True	ENO1	-0.43620682
90	True	ENO1	-1.2953653
91	True	ENO1	-0.19011831
92	True	ENO1	-0.33514428
93	True	ENO1	-0.5937512
94	True	ENO1	-0.2483176
95	True	ENO1	-0.76214147
96	True	ENO1	-0.40420055
97	True	ENO1	0.17289424
98	True	ENO1	-0.19193268
99	True	ENO1	0.297009
100	True	ENO1	-1.2611711
101	True	ENO1	0.38170385
102	True	ENO1	-0.19398403
103	True	ENO1	-0.9332273
104	True	ENO1	-0.5787879
105	True	ENO1	-1.1410538
106	True	ENO1	0.55474806
107	True	ENO1	-0.83263326
108	True	ENO1	-0.6715027
109	True	ENO1	-0.33310187
110	True	ENO1	-0.8067018
111	True	ENO1	-0.06619835
112	True	ENO1	-0.5371598
113	True	ENO1	-2.2061305
114	True	ENO1	-0.78557587
115	True	ENO1	-0.13452053
116	True	ENO1	-2.2061305
117	True	ENO1	-0.24808443
118	True	ENO1	-0.10016632
119	True	ENO1	-0.06537938
120	True	ENO1	-0.49716985
121	True	ENO1	0.1644764
122	True	ENO1	-0.11317682
123	True	ENO1	-0.9372915
124	True	ENO1	-0.20019555
125	True	ENO1	-1.1983097
126	True	ENO1	-0.8584026
127	True	ENO1	-1.0069114
128	True	ENO1	-0.10975337
129	True	ENO1	-0.5588083
130	True	ENO1	-1.1244483
131	True	ENO1	-0.36834502
132	True	ENO1	-0.21917355
133	True	ENO1	-0.23370945
134	True	ENO1	-0.09000754
135	True	ENO1	0.7940879
136	True	ENO1	-0.79085934
137	True	ENO1	0.33127427
138	True	ENO1	-0.25104737
139	True	ENO1	-0.37720942
140	True	ENO1	-0.12801743
141	True	ENO1	-0.5279366
142	True	ENO1	-0.38938522
143	True	ENO1	0.22679663
144	True	ENO1	-0.31598592
145	True	ENO1	-0.6986512
146	True	ENO1	0.078615904
147	True	ENO1	0.03338504
148	True	ENO1	-0.25012398
149	True	ENO1	-1.1763597
150	True	ENO1	-0.024872541
151	True	ENO1	0.69484663
152	True	ENO1	-0.7883134
153	True	ENO1	-0.88613176
154	True	ENO1	-0.35716367
155	True	ENO1	0.36103082
156	True	ENO1	-0.44781613
157	True	ENO1	-0.49280083
158	True	ENO1	-0.20254183
159	True	ENO1	-0.55642486
160	True	ENO1	-0.32223427
161	True	ENO1	-0.5818689
162	True	ENO1	-1.4695606
163	True	ENO1	0.0483284
164	True	ENO1	-1.1565623
165	True	ENO1	-0.4969939
166	True	ENO1	-0.866374
167	True	ENO1	-0.31343532
168	True	ENO1	-0.94021606
169	True	ENO1	0.331208
170	True	ENO1	-0.36725152
171	True	ENO1	0.30552363
172	True	ENO1	-0.5480224
173	True	ENO1	-0.36738014
174	True	ENO1	0.20742846
175	True	ENO1	-1.1092879
176	True	ENO1	-0.37079954
177	True	ENO1	-0.60226107
178	True	ENO1	-0.1788714
179	True	ENO1	-0.24608684
180	True	ENO1	-0.15947509
181	True	ENO1	-0.20651436
182	True	ENO1	-0.32001436
183	True	ENO1	-0.13823652
184	True	ENO1	-0.36433256
185	True	ENO1	-1.2846344
186	True	ENO1	-0.3666315
187	True	ENO1	-2.2061305
188	True	ENO1	-0.47591627
189	True	ENO1	-0.1431334
190	True	ENO1	-1.7071147
191	True	ENO1	-0.40701604
192	True	ENO1	-0.09327555
193	True	ENO1	-0.020358324
194	True	ENO1	0.09796023
195	True	ENO1	-0.46801686
196	True	ENO1	-0.6014167
197	True	ENO1	0.45835972
198	True	ENO1	0.13692856
199	True	ENO1	-0.24187553
200	True	ENO1	-1.1075519
201	True	ENO1	0.122365
202	True	ENO1	-0.8087803
203	True	ENO1	-0.51196194
204	True	ENO1	-1.0386841
205	True	ENO1	-0.68982255
206	True	ENO1	0.20829701
207	True	ENO1	-0.23613393
208	True	ENO1	-0.9108975
209	True	ENO1	-0.17232561
210	True	ENO1	-1.2029858
211	True	ENO1	-0.27020836
212	True	ENO1	0.18576598
213	True	ENO1	0.045690298
214	True	ENO1	0.193789
215	True	ENO1	-2.2061305
216	True	ENO1	-1.256176
217	True	ENO1	-0.8548354
218	True	ENO1	-0.3559953
219	True	ENO1	-0.6715027
220	True	ENO1	-1.4337647
221	True	ENO1	-0.86158717
222	True	ENO1	-0.79433155
223	True	ENO1	-2.2061305
224	True	ENO1	-0.9286139
225	True	ENO1	0.13848019
226	True	ENO1	-1.2079443
227	True	ENO1	-2.2061305
228	True	ENO1	0.31810212
229	True	ENO1	-1.0444645
230	True	ENO1	-1.1357723
231	True	ENO1	-0.95339465
232	True	ENO1	-1.4038033
233	True	ENO1	0.21233797
234	True	ENO1	0.47099972
235	True	ENO1	-0.7941086
236	True	ENO1	-0.2949326
237	True	ENO1	0.027314663
238	True	ENO1	-0.5628749
239	True	ENO1	0.19866562
240	True	ENO1	0.452904
241	True	ENO1	0.021724463
242	True	ENO1	0.23828745
243	True	ENO1	-0.83986783
244	True	ENO1	-0.840281
245	True	ENO1	0.012628317
246	True	ENO1	-1.3378928
247	True	ENO1	-0.47441554
248	True	ENO1	-0.90758383
249	True	ENO1	-0.02451682
250	True	ENO1	0.25725365
251	True	ENO1	0.110969305
252	True	ENO1	-0.5378878
253	True	ENO1	-0.29163146
254	True	ENO1	-0.88613176
255	True	ENO1	-0.7056476
256	True	ENO1	-0.083009005
257	True	ENO1	-1.2127144
258	True	ENO1	-0.6675136
259	True	ENO1	-0.32986283
260	True	ENO1	-0.6816752
261	True	ENO1	0.046379566
262	True	ENO1	0.40731883
263	True	ENO1	-0.012984514
264	True	ENO1	-0.013700008
265	True	ENO1	-0.8148868
266	True	ENO1	0.16995096
267	True	ENO1	-0.5642737
268	True	ENO1	-2.2061305
269	True	ENO1	-0.28615332
270	True	ENO1	-0.35264766
271	True	ENO1	-0.49063087
272	True	ENO1	-0.76024675
273	True	ENO1	0.38777542
274	True	ENO1	0.5975313
275	Scouter	ENO1	-0.59666896
276	Scouter	ENO1	-0.35743785
277	Scouter	ENO1	-0.29180384
278	Scouter	ENO1	-0.36019993
279	Scouter	ENO1	-0.28629398
280	Scouter	ENO1	-0.46465552
281	Scouter	ENO1	-0.43736303
282	Scouter	ENO1	-0.3651005
283	Scouter	ENO1	-0.28843975
284	Scouter	ENO1	-0.40291166
285	Scouter	ENO1	-0.45945024
286	Scouter	ENO1	-0.4799956
287	Scouter	ENO1	-0.36291564
288	Scouter	ENO1	-0.3600396
289	Scouter	ENO1	-0.39756525
290	Scouter	ENO1	-0.3300885
291	Scouter	ENO1	-0.5867108
292	Scouter	ENO1	-0.35466826
293	Scouter	ENO1	-0.46886408
294	Scouter	ENO1	-0.39627457
295	Scouter	ENO1	-0.45878184
296	Scouter	ENO1	-0.43489027
297	Scouter	ENO1	-0.3884405
298	Scouter	ENO1	-0.50797176
299	Scouter	ENO1	-0.40291154
300	Scouter	ENO1	-0.3970405
301	Scouter	ENO1	-0.27296364
302	Scouter	ENO1	-0.49868917
303	Scouter	ENO1	-0.5248889
304	Scouter	ENO1	-0.38810146
305	Scouter	ENO1	-0.42416918
306	Scouter	ENO1	-0.3223946
307	Scouter	ENO1	-0.31745148
308	Scouter	ENO1	-0.40786862
309	Scouter	ENO1	-0.40974057
310	Scouter	ENO1	-0.59251475
311	Scouter	ENO1	-0.45322847
312	Scouter	ENO1	-0.49461174
313	Scouter	ENO1	-0.23625207
314	Scouter	ENO1	-0.2234385
315	Scouter	ENO1	-0.2792529
316	Scouter	ENO1	-0.45796144
317	Scouter	ENO1	-0.32933676
318	Scouter	ENO1	-0.26499224
319	Scouter	ENO1	-0.44056106
320	Scouter	ENO1	-0.34372878
321	Scouter	ENO1	-0.4205488
322	Scouter	ENO1	-0.4504677
323	Scouter	ENO1	-0.39784813
324	Scouter	ENO1	-0.5058632
325	Scouter	ENO1	-0.3910271
326	Scouter	ENO1	-0.42298222
327	Scouter	ENO1	-0.4516152
328	Scouter	ENO1	-0.3799734
329	Scouter	ENO1	-0.2662301
330	Scouter	ENO1	-0.37271023
331	Scouter	ENO1	-0.4141016
332	Scouter	ENO1	-0.42855453
333	Scouter	ENO1	-0.38123727
334	Scouter	ENO1	-0.3959831
335	Scouter	ENO1	-0.4391191
336	Scouter	ENO1	-0.38204813
337	Scouter	ENO1	-0.45266914
338	Scouter	ENO1	-0.3729478
339	Scouter	ENO1	-0.38886225
340	Scouter	ENO1	-0.40727806
341	Scouter	ENO1	-0.4510908
342	Scouter	ENO1	-0.35701358
343	Scouter	ENO1	-0.3810209
344	Scouter	ENO1	-0.4802276
345	Scouter	ENO1	-0.3589369
346	Scouter	ENO1	-0.34339428
347	Scouter	ENO1	-0.38496506
348	Scouter	ENO1	-0.37697542
349	Scouter	ENO1	-0.53120744
350	Scouter	ENO1	-0.5195297
351	Scouter	ENO1	-0.6368307
352	Scouter	ENO1	-0.48934293
353	Scouter	ENO1	-0.39258754
354	Scouter	ENO1	-0.38570786
355	Scouter	ENO1	-0.49322772
356	Scouter	ENO1	-0.44259512
357	Scouter	ENO1	-0.32974517
358	Scouter	ENO1	-0.41021502
359	Scouter	ENO1	-0.24315155
360	Scouter	ENO1	-0.37439704
361	Scouter	ENO1	-0.46072435
362	Scouter	ENO1	-0.4075812
363	Scouter	ENO1	-0.37470078
364	Scouter	ENO1	-0.24967551
365	Scouter	ENO1	-0.4111091
366	Scouter	ENO1	-0.35318387
367	Scouter	ENO1	-0.43007374
368	Scouter	ENO1	-0.5630375
369	Scouter	ENO1	-0.45773804
370	Scouter	ENO1	-0.41757917
371	Scouter	ENO1	-0.384243
372	Scouter	ENO1	-0.43165076
373	Scouter	ENO1	-0.33549678
374	Scouter	ENO1	-0.36201
375	Scouter	ENO1	-0.32709134
376	Scouter	ENO1	-0.31104434
377	Scouter	ENO1	-0.4762764
378	Scouter	ENO1	-0.5433185
379	Scouter	ENO1	-0.4071015
380	Scouter	ENO1	-0.5452291
381	Scouter	ENO1	-0.37103236
382	Scouter	ENO1	-0.39470553
383	Scouter	ENO1	-0.39709103
384	Scouter	ENO1	-0.5072669
385	Scouter	ENO1	-0.4229771
386	Scouter	ENO1	-0.41995573
387	Scouter	ENO1	-0.24888515
388	Scouter	ENO1	-0.30885482
389	Scouter	ENO1	-0.44758582
390	Scouter	ENO1	-0.34228647
391	Scouter	ENO1	-0.37098753
392	Scouter	ENO1	-0.5426729
393	Scouter	ENO1	-0.33170617
394	Scouter	ENO1	-0.25506508
395	Scouter	ENO1	-0.4799956
396	Scouter	ENO1	-0.49970317
397	Scouter	ENO1	-0.43242383
398	Scouter	ENO1	-0.49588966
399	Scouter	ENO1	-0.43871903
400	Scouter	ENO1	-0.27419508
401	Scouter	ENO1	-0.3277756
402	Scouter	ENO1	-0.30706334
403	Scouter	ENO1	-0.41910553
404	Scouter	ENO1	-0.38434875
405	Scouter	ENO1	-0.47529805
406	Scouter	ENO1	-0.38625538
407	Scouter	ENO1	-0.4221784
408	Scouter	ENO1	-0.322623
409	Scouter	ENO1	-0.4772159
410	Scouter	ENO1	-0.3679769
411	Scouter	ENO1	-0.4678918
412	Scouter	ENO1	-0.21543622
413	Scouter	ENO1	-0.3485328
414	Scouter	ENO1	-0.4376626
415	Scouter	ENO1	-0.40181768
416	Scouter	ENO1	-0.37679613
417	Scouter	ENO1	-0.3865552
418	Scouter	ENO1	-0.45784688
419	Scouter	ENO1	-0.4459952
420	Scouter	ENO1	-0.5445125
421	Scouter	ENO1	-0.45795083
422	Scouter	ENO1	-0.3940271
423	Scouter	ENO1	-0.44246984
424	Scouter	ENO1	-0.46088362
425	Scouter	ENO1	-0.5746833
426	Scouter	ENO1	-0.2457844
427	Scouter	ENO1	-0.4266727
428	Scouter	ENO1	-0.41178858
429	Scouter	ENO1	-0.3955685
430	Scouter	ENO1	-0.47178566
431	Scouter	ENO1	-0.5157194
432	Scouter	ENO1	-0.40762782
433	Scouter	ENO1	-0.3767736
434	Scouter	ENO1	-0.4318093
435	Scouter	ENO1	-0.36793363
436	Scouter	ENO1	-0.5193337
437	Scouter	ENO1	-0.26445258
438	Scouter	ENO1	-0.37640655
439	Scouter	ENO1	-0.5323106
440	Scouter	ENO1	-0.5293801
441	Scouter	ENO1	-0.35989714
442	Scouter	ENO1	-0.47513866
443	Scouter	ENO1	-0.45342672
444	Scouter	ENO1	-0.42874753
445	Scouter	ENO1	-0.3821236
446	Scouter	ENO1	-0.45602572
447	Scouter	ENO1	-0.45697975
448	Scouter	ENO1	-0.43863595
449	Scouter	ENO1	-0.40126646
450	Scouter	ENO1	-0.4227376
451	Scouter	ENO1	-0.30405653
452	Scouter	ENO1	-0.36102414
453	Scouter	ENO1	-0.42987633
454	Scouter	ENO1	-0.2700268
455	Scouter	ENO1	-0.41489482
456	Scouter	ENO1	-0.18100572
457	Scouter	ENO1	-0.38667893
458	Scouter	ENO1	-0.37026775
459	Scouter	ENO1	-0.4567815
460	Scouter	ENO1	-0.3192556
461	Scouter	ENO1	-0.43755507
462	Scouter	ENO1	-0.4852457
463	Scouter	ENO1	-0.441162
464	Scouter	ENO1	-0.37882912
465	Scouter	ENO1	-0.52175725
466	Scouter	ENO1	-0.45173287
467	Scouter	ENO1	-0.3884827
468	Scouter	ENO1	-0.38573623
469	Scouter	ENO1	-0.3377223
470	Scouter	ENO1	-0.44576895
471	Scouter	ENO1	-0.4213097
472	Scouter	ENO1	-0.4423071
473	Scouter	ENO1	-0.35346472
474	Scouter	ENO1	-0.3458227
475	Scouter	ENO1	-0.28843975
476	Scouter	ENO1	-0.33393848
477	Scouter	ENO1	-0.37495208
478	Scouter	ENO1	-0.5359132
479	Scouter	ENO1	-0.49012434
480	Scouter	ENO1	-0.43481612
481	Scouter	ENO1	-0.46334255
482	Scouter	ENO1	-0.40990734
483	Scouter	ENO1	-0.380898
484	Scouter	ENO1	-0.42594445
485	Scouter	ENO1	-0.3266226
486	Scouter	ENO1	-0.46444428
487	Scouter	ENO1	-0.41561472
488	Scouter	ENO1	-0.41108048
489	Scouter	ENO1	-0.4700247
490	Scouter	ENO1	-0.25393307
491	Scouter	ENO1	-0.31384635
492	Scouter	ENO1	-0.5916909
493	Scouter	ENO1	-0.4235221
494	Scouter	ENO1	-0.19594407
495	Scouter	ENO1	-0.29633176
496	Scouter	ENO1	-0.40783584
497	Scouter	ENO1	-0.48703134
498	Scouter	ENO1	-0.50209105
499	Scouter	ENO1	-0.37926006
500	Scouter	ENO1	-0.39165437
501	Scouter	ENO1	-0.47124028
502	Scouter	ENO1	-0.6205027
503	Scouter	ENO1	-0.33522844
504	Scouter	ENO1	-0.44571173
505	Scouter	ENO1	-0.41635585
506	Scouter	ENO1	-0.4109918
507	Scouter	ENO1	-0.48749018
508	Scouter	ENO1	-0.26583338
509	Scouter	ENO1	-0.5123559
510	Scouter	ENO1	-0.49043357
511	Scouter	ENO1	-0.37044895
512	Scouter	ENO1	-0.3045559
513	Scouter	ENO1	-0.5553132
514	Scouter	ENO1	-0.48271418
515	Scouter	ENO1	-0.5104234
516	Scouter	ENO1	-0.3906933
517	Scouter	ENO1	-0.28855443
518	Scouter	ENO1	-0.4390825
519	Scouter	ENO1	-0.44910038
520	Scouter	ENO1	-0.2557441
521	Scouter	ENO1	-0.44812596
522	Scouter	ENO1	-0.2573346
523	Scouter	ENO1	-0.22789371
524	Scouter	ENO1	-0.51032317
525	Scouter	ENO1	-0.40983295
526	Scouter	ENO1	-0.34710288
527	Scouter	ENO1	-0.41446233
528	Scouter	ENO1	-0.42125785
529	Scouter	ENO1	-0.4893011
530	Scouter	ENO1	-0.43237555
531	Scouter	ENO1	-0.40085447
532	Scouter	ENO1	-0.48307514
533	Scouter	ENO1	-0.3096373
534	Scouter	ENO1	-0.44738877
535	Scouter	ENO1	-0.5221137
536	Scouter	ENO1	-0.39417303
537	Scouter	ENO1	-0.42515516
538	Scouter	ENO1	-0.32927263
539	Scouter	ENO1	-0.38823783
540	Scouter	ENO1	-0.46045554
541	Scouter	ENO1	-0.3188733
542	Scouter	ENO1	-0.44673347
543	Scouter	ENO1	-0.40563488
544	Scouter	ENO1	-0.3861935
545	Scouter	ENO1	-0.39986193
546	Scouter	ENO1	-0.37609148
547	Scouter	ENO1	-0.42416918
548	Scouter	ENO1	-0.40312803
549	Scouter	ENO1	-0.38717687
550	Scouter	ENO1	-0.44500244
551	Scouter	ENO1	-0.41156507
552	Scouter	ENO1	-0.3265028
553	Scouter	ENO1	-0.43493748
554	Scouter	ENO1	-0.4428885
555	Scouter	ENO1	-0.3622582
556	Scouter	ENO1	-0.40541768
557	Scouter	ENO1	-0.47200334
558	Scouter	ENO1	-0.4136505
559	Scouter	ENO1	-0.49852455
560	Scouter	ENO1	-0.34102023
561	Scouter	ENO1	-0.44082713
562	Scouter	ENO1	-0.3404411
563	Scouter	ENO1	-0.4713595
564	Scouter	ENO1	-0.5176166
565	Scouter	ENO1	-0.362373
566	Scouter	ENO1	-0.3010447
567	Scouter	ENO1	-0.47448277
568	Scouter	ENO1	-0.52947664
569	Scouter	ENO1	-0.5319238
570	Scouter	ENO1	-0.40563452
571	Scouter	ENO1	-0.35057664
572	Scouter	ENO1	-0.49655366
573	Scouter	ENO1	-0.4361248
574	Scouter	ENO1	-0.26538837
575	biolord	ENO1	-0.1906364
576	GEARS	ENO1	-0.14131594
577	True	PRDX1	0.5077319
578	True	PRDX1	-1.4162173
579	True	PRDX1	-1.087518
580	True	PRDX1	-0.83251
581	True	PRDX1	-0.2438786
582	True	PRDX1	-0.38147092
583	True	PRDX1	-1.0011321
584	True	PRDX1	-0.49119568
585	True	PRDX1	-0.84295857
586	True	PRDX1	-1.1871309
587	True	PRDX1	-0.56923366
588	True	PRDX1	-0.73797965
589	True	PRDX1	-0.31357622
590	True	PRDX1	0.6905353
591	True	PRDX1	-0.052541018
592	True	PRDX1	-1.196585
593	True	PRDX1	-0.5285084
594	True	PRDX1	-1.6962249
595	True	PRDX1	-0.7096046
596	True	PRDX1	-0.5563204
597	True	PRDX1	-0.47879958
598	True	PRDX1	-0.9355663
599	True	PRDX1	-1.0416268
600	True	PRDX1	-0.055190563
601	True	PRDX1	-0.35081077
602	True	PRDX1	-0.35312438
603	True	PRDX1	-0.98298264
604	True	PRDX1	-0.4425223
605	True	PRDX1	-0.13016868
606	True	PRDX1	-1.4720309
607	True	PRDX1	-0.14539194
608	True	PRDX1	-0.5369098
609	True	PRDX1	-0.17435503
610	True	PRDX1	-0.6547651
611	True	PRDX1	-0.28668118
612	True	PRDX1	0.19341993
613	True	PRDX1	0.1132493
614	True	PRDX1	-0.44264126
615	True	PRDX1	0.6732557
616	True	PRDX1	-0.41009426
617	True	PRDX1	-1.7093933
618	True	PRDX1	-0.88127494
619	True	PRDX1	-1.0457116
620	True	PRDX1	-0.39770293
621	True	PRDX1	-0.24152231
622	True	PRDX1	-1.2469493
623	True	PRDX1	-0.5839405
624	True	PRDX1	-0.8964982
625	True	PRDX1	-0.15047741
626	True	PRDX1	0.14355206
627	True	PRDX1	-0.2849033
628	True	PRDX1	-2.5397491
629	True	PRDX1	-0.40181613
630	True	PRDX1	-0.82413113
631	True	PRDX1	-1.0807842
632	True	PRDX1	-0.36048794
633	True	PRDX1	-0.76614904
634	True	PRDX1	-0.78673875
635	True	PRDX1	-0.35930443
636	True	PRDX1	-0.7300943
637	True	PRDX1	-0.14670897
638	True	PRDX1	-1.660044
639	True	PRDX1	0.074207306
640	True	PRDX1	-0.5544702
641	True	PRDX1	1.0970566
642	True	PRDX1	0.03076601
643	True	PRDX1	-0.14110136
644	True	PRDX1	-0.17555809
645	True	PRDX1	-1.143434
646	True	PRDX1	-1.249203
647	True	PRDX1	-0.12862635
648	True	PRDX1	-1.0363805
649	True	PRDX1	-0.48342705
650	True	PRDX1	-0.41939092
651	True	PRDX1	-0.2866602
652	True	PRDX1	-1.4119154
653	True	PRDX1	-1.2315937
654	True	PRDX1	-0.7641845
655	True	PRDX1	-0.1835258
656	True	PRDX1	0.49994183
657	True	PRDX1	-1.2008218
658	True	PRDX1	-0.8082861
659	True	PRDX1	-0.02044034
660	True	PRDX1	-0.00319767
661	True	PRDX1	0.2815032
662	True	PRDX1	-1.2298552
663	True	PRDX1	-0.06989026
664	True	PRDX1	0.022668362
665	True	PRDX1	-1.0033112
666	True	PRDX1	-0.97361696
667	True	PRDX1	-0.8425436
668	True	PRDX1	0.17503619
669	True	PRDX1	-1.0818741
670	True	PRDX1	-0.339257
671	True	PRDX1	-0.7937095
672	True	PRDX1	-1.0957601
673	True	PRDX1	-0.7378192
674	True	PRDX1	-0.41799355
675	True	PRDX1	-0.6577077
676	True	PRDX1	-0.17721438
677	True	PRDX1	-0.45070505
678	True	PRDX1	-0.15643716
679	True	PRDX1	-0.33156347
680	True	PRDX1	-0.3748622
681	True	PRDX1	-1.2241759
682	True	PRDX1	-1.4746724
683	True	PRDX1	0.5317688
684	True	PRDX1	-0.60847783
685	True	PRDX1	-0.6742132
686	True	PRDX1	0.054979324
687	True	PRDX1	-0.32697678
688	True	PRDX1	-0.83512545
689	True	PRDX1	-0.87077844
690	True	PRDX1	-1.5373516
691	True	PRDX1	-0.5547788
692	True	PRDX1	0.4306779
693	True	PRDX1	-1.1151106
694	True	PRDX1	-1.0407041
695	True	PRDX1	-0.6816926
696	True	PRDX1	0.66258
697	True	PRDX1	-0.93878376
698	True	PRDX1	-1.2459773
699	True	PRDX1	-0.79242575
700	True	PRDX1	-0.648931
701	True	PRDX1	0.6967919
702	True	PRDX1	-1.2561975
703	True	PRDX1	-1.35223
704	True	PRDX1	-0.68227065
705	True	PRDX1	0.7369423
706	True	PRDX1	-0.5533029
707	True	PRDX1	-1.2589498
708	True	PRDX1	-0.70196366
709	True	PRDX1	-0.07262254
710	True	PRDX1	-0.45133948
711	True	PRDX1	0.20738053
712	True	PRDX1	0.5558009
713	True	PRDX1	-0.15352082
714	True	PRDX1	-0.30767798
715	True	PRDX1	-1.1454239
716	True	PRDX1	-1.1199478
717	True	PRDX1	0.16688395
718	True	PRDX1	-0.42834997
719	True	PRDX1	-1.0503262
720	True	PRDX1	-0.5778185
721	True	PRDX1	0.028544903
722	True	PRDX1	-0.80154634
723	True	PRDX1	-0.052429438
724	True	PRDX1	-0.8921697
725	True	PRDX1	-0.7721412
726	True	PRDX1	-0.68325233
727	True	PRDX1	0.0682528
728	True	PRDX1	0.32559967
729	True	PRDX1	-0.19945431
730	True	PRDX1	-1.0011867
731	True	PRDX1	-0.9070076
732	True	PRDX1	0.32471108
733	True	PRDX1	-0.056720734
734	True	PRDX1	-0.542825
735	True	PRDX1	-0.021605492
736	True	PRDX1	0.14589906
737	True	PRDX1	-0.041747093
738	True	PRDX1	-0.52225304
739	True	PRDX1	-0.6766319
740	True	PRDX1	-0.066869736
741	True	PRDX1	-0.4084661
742	True	PRDX1	-0.83061254
743	True	PRDX1	-0.7594384
744	True	PRDX1	-0.19838691
745	True	PRDX1	-0.73266304
746	True	PRDX1	-0.3183
747	True	PRDX1	0.0511775
748	True	PRDX1	-0.20501447
749	True	PRDX1	-1.0582591
750	True	PRDX1	-0.02748084
751	True	PRDX1	-0.0116117
752	True	PRDX1	-1.4429065
753	True	PRDX1	-0.7044182
754	True	PRDX1	-0.5089214
755	True	PRDX1	-0.51249003
756	True	PRDX1	-0.9171138
757	True	PRDX1	-0.8884541
758	True	PRDX1	-0.540133
759	True	PRDX1	0.21285939
760	True	PRDX1	0.6256504
761	True	PRDX1	-0.5844352
762	True	PRDX1	-0.3920374
763	True	PRDX1	-0.2550931
764	True	PRDX1	-0.7088251
765	True	PRDX1	-1.7694254
766	True	PRDX1	-0.31583667
767	True	PRDX1	-0.82961655
768	True	PRDX1	0.6103771
769	True	PRDX1	1.202837
770	True	PRDX1	0.28133392
771	True	PRDX1	-0.2356584
772	True	PRDX1	-0.8016355
773	True	PRDX1	0.41992068
774	True	PRDX1	-0.24649906
775	True	PRDX1	0.3569703
776	True	PRDX1	-0.45965075
777	True	PRDX1	-1.240503
778	True	PRDX1	-0.21125364
779	True	PRDX1	-0.4792285
780	True	PRDX1	-0.41109705
781	True	PRDX1	-1.0763404
782	True	PRDX1	-0.56263006
783	True	PRDX1	0.24988389
784	True	PRDX1	-0.991678
785	True	PRDX1	0.05365944
786	True	PRDX1	-0.69690204
787	True	PRDX1	-0.5875797
788	True	PRDX1	-1.0228084
789	True	PRDX1	-0.07487011
790	True	PRDX1	-1.8744857
791	True	PRDX1	0.08169985
792	True	PRDX1	-1.7217048
793	True	PRDX1	-0.54608774
794	True	PRDX1	-1.050242
795	True	PRDX1	-0.3812523
796	True	PRDX1	-1.0051214
797	True	PRDX1	-0.80640876
798	True	PRDX1	-1.1952058
799	True	PRDX1	-0.95477545
800	True	PRDX1	0.0008356571
801	True	PRDX1	-0.5884236
802	True	PRDX1	-0.19513845
803	True	PRDX1	-0.72491336
804	True	PRDX1	0.42141962
805	True	PRDX1	0.28739882
806	True	PRDX1	-0.85511017
807	True	PRDX1	-0.72974634
808	True	PRDX1	-0.39971662
809	True	PRDX1	-1.2980609
810	True	PRDX1	-1.3540319
811	True	PRDX1	-0.30604935
812	True	PRDX1	-0.5644896
813	True	PRDX1	0.15668988
814	True	PRDX1	-0.00092697144
815	True	PRDX1	-1.3206941
816	True	PRDX1	0.7572024
817	True	PRDX1	0.6286745
818	True	PRDX1	0.48868537
819	True	PRDX1	-0.5054834
820	True	PRDX1	-0.7296305
821	True	PRDX1	-0.36680174
822	True	PRDX1	-0.13395119
823	True	PRDX1	-0.9011166
824	True	PRDX1	-1.603612
825	True	PRDX1	-1.0741909
826	True	PRDX1	0.66225624
827	True	PRDX1	-0.14933729
828	True	PRDX1	-0.10914898
829	True	PRDX1	-0.87150645
830	True	PRDX1	-0.16135836
831	True	PRDX1	-0.42159438
832	True	PRDX1	-0.10162306
833	True	PRDX1	-0.7063471
834	True	PRDX1	-1.355798
835	True	PRDX1	-0.6699158
836	True	PRDX1	-0.6634815
837	True	PRDX1	-0.52928877
838	True	PRDX1	-1.1299529
839	True	PRDX1	0.07370019
840	True	PRDX1	-0.26893234
841	True	PRDX1	-0.30385923
842	True	PRDX1	-0.74249196
843	True	PRDX1	-0.61439335
844	True	PRDX1	-0.16784763
845	True	PRDX1	-0.5107982
846	True	PRDX1	-0.61977196
847	True	PRDX1	-0.6862663
848	True	PRDX1	-0.1186018
849	True	PRDX1	0.09805107
850	True	PRDX1	-0.019677877
851	True	PRDX1	-0.1117084
852	Scouter	PRDX1	-0.8724673
853	Scouter	PRDX1	-0.47028542
854	Scouter	PRDX1	-0.42776775
855	Scouter	PRDX1	-0.41645193
856	Scouter	PRDX1	-0.34053826
857	Scouter	PRDX1	-0.58438885
858	Scouter	PRDX1	-0.41111588
859	Scouter	PRDX1	-0.38143873
860	Scouter	PRDX1	-0.2552569
861	Scouter	PRDX1	-0.36488175
862	Scouter	PRDX1	-0.38987374
863	Scouter	PRDX1	-0.5281911
864	Scouter	PRDX1	-0.3319595
865	Scouter	PRDX1	-0.43058276
866	Scouter	PRDX1	-0.44473958
867	Scouter	PRDX1	-0.41809392
868	Scouter	PRDX1	-0.6259823
869	Scouter	PRDX1	-0.4346292
870	Scouter	PRDX1	-0.45366526
871	Scouter	PRDX1	-0.48764324
872	Scouter	PRDX1	-0.54009163
873	Scouter	PRDX1	-0.39896107
874	Scouter	PRDX1	-0.46097994
875	Scouter	PRDX1	-0.64178586
876	Scouter	PRDX1	-0.38989353
877	Scouter	PRDX1	-0.5045521
878	Scouter	PRDX1	-0.25737572
879	Scouter	PRDX1	-0.4436903
880	Scouter	PRDX1	-0.4861269
881	Scouter	PRDX1	-0.5125625
882	Scouter	PRDX1	-0.49942422
883	Scouter	PRDX1	-0.34479904
884	Scouter	PRDX1	-0.39379072
885	Scouter	PRDX1	-0.42694974
886	Scouter	PRDX1	-0.44152427
887	Scouter	PRDX1	-0.5912113
888	Scouter	PRDX1	-0.49934435
889	Scouter	PRDX1	-0.51542974
890	Scouter	PRDX1	-0.28836608
891	Scouter	PRDX1	-0.27581334
892	Scouter	PRDX1	-0.33999157
893	Scouter	PRDX1	-0.5317967
894	Scouter	PRDX1	-0.45661688
895	Scouter	PRDX1	-0.3182881
896	Scouter	PRDX1	-0.67293715
897	Scouter	PRDX1	-0.415632
898	Scouter	PRDX1	-0.3876791
899	Scouter	PRDX1	-0.43618703
900	Scouter	PRDX1	-0.48093176
901	Scouter	PRDX1	-0.519747
902	Scouter	PRDX1	-0.4339037
903	Scouter	PRDX1	-0.4965539
904	Scouter	PRDX1	-0.43239045
905	Scouter	PRDX1	-0.37993312
906	Scouter	PRDX1	-0.22277737
907	Scouter	PRDX1	-0.49762988
908	Scouter	PRDX1	-0.41280842
909	Scouter	PRDX1	-0.65789485
910	Scouter	PRDX1	-0.41155338
911	Scouter	PRDX1	-0.38720417
912	Scouter	PRDX1	-0.430418
913	Scouter	PRDX1	-0.51105475
914	Scouter	PRDX1	-0.5386658
915	Scouter	PRDX1	-0.47462416
916	Scouter	PRDX1	-0.4004295
917	Scouter	PRDX1	-0.46538305
918	Scouter	PRDX1	-0.5449575
919	Scouter	PRDX1	-0.36067557
920	Scouter	PRDX1	-0.4560988
921	Scouter	PRDX1	-0.45122743
922	Scouter	PRDX1	-0.43822694
923	Scouter	PRDX1	-0.32511854
924	Scouter	PRDX1	-0.4023447
925	Scouter	PRDX1	-0.3232937
926	Scouter	PRDX1	-0.5963758
927	Scouter	PRDX1	-0.43606234
928	Scouter	PRDX1	-0.7274611
929	Scouter	PRDX1	-0.55325675
930	Scouter	PRDX1	-0.45423913
931	Scouter	PRDX1	-0.4817369
932	Scouter	PRDX1	-0.3973899
933	Scouter	PRDX1	-0.48673582
934	Scouter	PRDX1	-0.30431914
935	Scouter	PRDX1	-0.45508742
936	Scouter	PRDX1	-0.24210095
937	Scouter	PRDX1	-0.37478542
938	Scouter	PRDX1	-0.44913244
939	Scouter	PRDX1	-0.5157459
940	Scouter	PRDX1	-0.4526608
941	Scouter	PRDX1	-0.2503953
942	Scouter	PRDX1	-0.48084378
943	Scouter	PRDX1	-0.43460536
944	Scouter	PRDX1	-0.5249026
945	Scouter	PRDX1	-0.8837364
946	Scouter	PRDX1	-0.48530483
947	Scouter	PRDX1	-0.4635625
948	Scouter	PRDX1	-0.44509578
949	Scouter	PRDX1	-0.45264053
950	Scouter	PRDX1	-0.3897133
951	Scouter	PRDX1	-0.4127922
952	Scouter	PRDX1	-0.39604616
953	Scouter	PRDX1	-0.3810079
954	Scouter	PRDX1	-0.4697392
955	Scouter	PRDX1	-0.54177904
956	Scouter	PRDX1	-0.4472456
957	Scouter	PRDX1	-0.5981754
958	Scouter	PRDX1	-0.4332807
959	Scouter	PRDX1	-0.4894588
960	Scouter	PRDX1	-0.433249
961	Scouter	PRDX1	-0.4107151
962	Scouter	PRDX1	-0.48911905
963	Scouter	PRDX1	-0.42442322
964	Scouter	PRDX1	-0.34537816
965	Scouter	PRDX1	-0.34203148
966	Scouter	PRDX1	-0.568333
967	Scouter	PRDX1	-0.37472248
968	Scouter	PRDX1	-0.5065398
969	Scouter	PRDX1	-0.49828005
970	Scouter	PRDX1	-0.36888027
971	Scouter	PRDX1	-0.34642887
972	Scouter	PRDX1	-0.5281911
973	Scouter	PRDX1	-0.8010318
974	Scouter	PRDX1	-0.41736364
975	Scouter	PRDX1	-0.58856
976	Scouter	PRDX1	-0.47713947
977	Scouter	PRDX1	-0.36567426
978	Scouter	PRDX1	-0.3741417
979	Scouter	PRDX1	-0.31827712
980	Scouter	PRDX1	-0.5173807
981	Scouter	PRDX1	-0.41167283
982	Scouter	PRDX1	-0.49638367
983	Scouter	PRDX1	-0.43375874
984	Scouter	PRDX1	-0.49195457
985	Scouter	PRDX1	-0.35366964
986	Scouter	PRDX1	-0.5418761
987	Scouter	PRDX1	-0.2998066
988	Scouter	PRDX1	-0.5558132
989	Scouter	PRDX1	-0.27718282
990	Scouter	PRDX1	-0.37722373
991	Scouter	PRDX1	-0.5071292
992	Scouter	PRDX1	-0.531559
993	Scouter	PRDX1	-0.42512822
994	Scouter	PRDX1	-0.4208498
995	Scouter	PRDX1	-0.58148265
996	Scouter	PRDX1	-0.46709704
997	Scouter	PRDX1	-0.5280416
998	Scouter	PRDX1	-0.5217867
999	Scouter	PRDX1	-0.4720807
1000	Scouter	PRDX1	-0.4300027
1001	Scouter	PRDX1	-0.61255884
1002	Scouter	PRDX1	-0.7211027
1003	Scouter	PRDX1	-0.27549863
1004	Scouter	PRDX1	-0.47219443
1005	Scouter	PRDX1	-0.522408
1006	Scouter	PRDX1	-0.39010262
1007	Scouter	PRDX1	-0.4566555
1008	Scouter	PRDX1	-0.529937
1009	Scouter	PRDX1	-0.48740673
1010	Scouter	PRDX1	-0.3733971
1011	Scouter	PRDX1	-0.4761889
1012	Scouter	PRDX1	-0.35455728
1013	Scouter	PRDX1	-0.4638884
1014	Scouter	PRDX1	-0.3154645
1015	Scouter	PRDX1	-0.36082673
1016	Scouter	PRDX1	-0.52909374
1017	Scouter	PRDX1	-0.51647687
1018	Scouter	PRDX1	-0.44027305
1019	Scouter	PRDX1	-0.51772904
1020	Scouter	PRDX1	-0.50429463
1021	Scouter	PRDX1	-0.62257564
1022	Scouter	PRDX1	-0.41115308
1023	Scouter	PRDX1	-0.5213134
1024	Scouter	PRDX1	-0.5520315
1025	Scouter	PRDX1	-0.42051268
1026	Scouter	PRDX1	-0.46313882
1027	Scouter	PRDX1	-0.5094013
1028	Scouter	PRDX1	-0.41879535
1029	Scouter	PRDX1	-0.35693455
1030	Scouter	PRDX1	-0.45917773
1031	Scouter	PRDX1	-0.35706687
1032	Scouter	PRDX1	-0.4612975
1033	Scouter	PRDX1	-0.25252414
1034	Scouter	PRDX1	-0.48821545
1035	Scouter	PRDX1	-0.42454267
1036	Scouter	PRDX1	-0.74073076
1037	Scouter	PRDX1	-0.34008384
1038	Scouter	PRDX1	-0.43570828
1039	Scouter	PRDX1	-0.4899435
1040	Scouter	PRDX1	-0.4927776
1041	Scouter	PRDX1	-0.39007545
1042	Scouter	PRDX1	-0.5001898
1043	Scouter	PRDX1	-0.622491
1044	Scouter	PRDX1	-0.4763062
1045	Scouter	PRDX1	-0.34709477
1046	Scouter	PRDX1	-0.33703017
1047	Scouter	PRDX1	-0.40378833
1048	Scouter	PRDX1	-0.41143394
1049	Scouter	PRDX1	-0.519681
1050	Scouter	PRDX1	-0.4128437
1051	Scouter	PRDX1	-0.42284393
1052	Scouter	PRDX1	-0.2552569
1053	Scouter	PRDX1	-0.32215405
1054	Scouter	PRDX1	-0.3815732
1055	Scouter	PRDX1	-0.57733417
1056	Scouter	PRDX1	-0.47573352
1057	Scouter	PRDX1	-0.44776702
1058	Scouter	PRDX1	-0.52287793
1059	Scouter	PRDX1	-0.47370481
1060	Scouter	PRDX1	-0.40747595
1061	Scouter	PRDX1	-0.49284887
1062	Scouter	PRDX1	-0.40392923
1063	Scouter	PRDX1	-0.5514256
1064	Scouter	PRDX1	-0.5599419
1065	Scouter	PRDX1	-0.60179317
1066	Scouter	PRDX1	-0.53136635
1067	Scouter	PRDX1	-0.36065936
1068	Scouter	PRDX1	-0.3010497
1069	Scouter	PRDX1	-0.55544245
1070	Scouter	PRDX1	-0.514982
1071	Scouter	PRDX1	-0.25526714
1072	Scouter	PRDX1	-0.30522466
1073	Scouter	PRDX1	-0.45272017
1074	Scouter	PRDX1	-0.43026376
1075	Scouter	PRDX1	-0.5955744
1076	Scouter	PRDX1	-0.46038008
1077	Scouter	PRDX1	-0.38602877
1078	Scouter	PRDX1	-0.5012996
1079	Scouter	PRDX1	-0.694597
1080	Scouter	PRDX1	-0.44330382
1081	Scouter	PRDX1	-0.41641927
1082	Scouter	PRDX1	-0.40474463
1083	Scouter	PRDX1	-0.45367432
1084	Scouter	PRDX1	-0.6157181
1085	Scouter	PRDX1	-0.264863
1086	Scouter	PRDX1	-0.5621897
1087	Scouter	PRDX1	-0.49411893
1088	Scouter	PRDX1	-0.37036872
1089	Scouter	PRDX1	-0.349499
1090	Scouter	PRDX1	-0.64231396
1091	Scouter	PRDX1	-0.5022621
1092	Scouter	PRDX1	-0.57688105
1093	Scouter	PRDX1	-0.39249396
1094	Scouter	PRDX1	-0.35527086
1095	Scouter	PRDX1	-0.49956036
1096	Scouter	PRDX1	-0.62873733
1097	Scouter	PRDX1	-0.32436466
1098	Scouter	PRDX1	-0.57391274
1099	Scouter	PRDX1	-0.22965193
1100	Scouter	PRDX1	-0.3672068
1101	Scouter	PRDX1	-0.39631605
1102	Scouter	PRDX1	-0.49214983
1103	Scouter	PRDX1	-0.43127894
1104	Scouter	PRDX1	-0.550341
1105	Scouter	PRDX1	-0.4686439
1106	Scouter	PRDX1	-0.5309901
1107	Scouter	PRDX1	-0.51588297
1108	Scouter	PRDX1	-0.4493761
1109	Scouter	PRDX1	-0.53609514
1110	Scouter	PRDX1	-0.29129744
1111	Scouter	PRDX1	-0.47640133
1112	Scouter	PRDX1	-0.51589894
1113	Scouter	PRDX1	-0.6126343
1114	Scouter	PRDX1	-0.47515965
1115	Scouter	PRDX1	-0.3521607
1116	Scouter	PRDX1	-0.3882265
1117	Scouter	PRDX1	-0.5005188
1118	Scouter	PRDX1	-0.28222585
1119	Scouter	PRDX1	-0.49203324
1120	Scouter	PRDX1	-0.4462161
1121	Scouter	PRDX1	-0.5102258
1122	Scouter	PRDX1	-0.44243503
1123	Scouter	PRDX1	-0.42336917
1124	Scouter	PRDX1	-0.49942422
1125	Scouter	PRDX1	-0.48867798
1126	Scouter	PRDX1	-0.5136359
1127	Scouter	PRDX1	-0.51605415
1128	Scouter	PRDX1	-0.48387432
1129	Scouter	PRDX1	-0.40436864
1130	Scouter	PRDX1	-0.4308176
1131	Scouter	PRDX1	-0.6351404
1132	Scouter	PRDX1	-0.4085889
1133	Scouter	PRDX1	-0.42556262
1134	Scouter	PRDX1	-0.543273
1135	Scouter	PRDX1	-0.46848154
1136	Scouter	PRDX1	-0.5042877
1137	Scouter	PRDX1	-0.35559654
1138	Scouter	PRDX1	-0.41744804
1139	Scouter	PRDX1	-0.40878534
1140	Scouter	PRDX1	-0.46919656
1141	Scouter	PRDX1	-0.55096555
1142	Scouter	PRDX1	-0.35017276
1143	Scouter	PRDX1	-0.46580267
1144	Scouter	PRDX1	-0.54636526
1145	Scouter	PRDX1	-0.575861
1146	Scouter	PRDX1	-0.692359
1147	Scouter	PRDX1	-0.38641453
1148	Scouter	PRDX1	-0.4662466
1149	Scouter	PRDX1	-0.41642785
1150	Scouter	PRDX1	-0.49081683
1151	Scouter	PRDX1	-0.30365515
1152	biolord	PRDX1	-0.22862887
1153	GEARS	PRDX1	-0.12090969
1154	True	CKS1B	-0.5717343
1155	True	CKS1B	-1.7837532
1156	True	CKS1B	-0.8143698
1157	True	CKS1B	-1.2228317
1158	True	CKS1B	-1.7837532
1159	True	CKS1B	-0.71420753
1160	True	CKS1B	-0.74380445
1161	True	CKS1B	-0.92877007
1162	True	CKS1B	0.2554667
1163	True	CKS1B	-0.115799665
1164	True	CKS1B	-1.7837532
1165	True	CKS1B	-0.79540706
1166	True	CKS1B	-0.14822423
1167	True	CKS1B	-0.24049234
1168	True	CKS1B	-1.08935
1169	True	CKS1B	-0.72338593
1170	True	CKS1B	0.22748756
1171	True	CKS1B	-1.7837532
1172	True	CKS1B	-1.7837532
1173	True	CKS1B	1.302371
1174	True	CKS1B	-1.7837532
1175	True	CKS1B	-0.17957032
1176	True	CKS1B	0.28898644
1177	True	CKS1B	-0.62086356
1178	True	CKS1B	-1.7837532
1179	True	CKS1B	-0.24720645
1180	True	CKS1B	-0.39876795
1181	True	CKS1B	-0.75918627
1182	True	CKS1B	-0.16402507
1183	True	CKS1B	-1.7837532
1184	True	CKS1B	-0.09233391
1185	True	CKS1B	-1.0570048
1186	True	CKS1B	-0.021745801
1187	True	CKS1B	-1.7837532
1188	True	CKS1B	-0.12391794
1189	True	CKS1B	-1.1114362
1190	True	CKS1B	0.07782316
1191	True	CKS1B	-0.26395702
1192	True	CKS1B	0.15691674
1193	True	CKS1B	-0.32648647
1194	True	CKS1B	-1.7837532
1195	True	CKS1B	-0.12527895
1196	True	CKS1B	-1.1611563
1197	True	CKS1B	-0.63709044
1198	True	CKS1B	0.3358767
1199	True	CKS1B	0.4055419
1200	True	CKS1B	-1.7837532
1201	True	CKS1B	-1.7837532
1202	True	CKS1B	-0.97808397
1203	True	CKS1B	-0.41729772
1204	True	CKS1B	0.80601144
1205	True	CKS1B	-0.04158926
1206	True	CKS1B	0.07898843
1207	True	CKS1B	-0.21511805
1208	True	CKS1B	-0.62028885
1209	True	CKS1B	-0.008824825
1210	True	CKS1B	-0.15909386
1211	True	CKS1B	-0.030742764
1212	True	CKS1B	0.11973643
1213	True	CKS1B	-0.8837848
1214	True	CKS1B	-0.14583123
1215	True	CKS1B	-1.7837532
1216	True	CKS1B	0.13900948
1217	True	CKS1B	-0.6543877
1218	True	CKS1B	0.38245654
1219	True	CKS1B	-0.14224494
1220	True	CKS1B	-0.088481784
1221	True	CKS1B	0.6763513
1222	True	CKS1B	0.083811164
1223	True	CKS1B	-0.49320698
1224	True	CKS1B	-0.6754236
1225	True	CKS1B	-0.772732
1226	True	CKS1B	0.38998055
1227	True	CKS1B	-1.1331141
1228	True	CKS1B	-0.848224
1229	True	CKS1B	-0.36464405
1230	True	CKS1B	-0.47559774
1231	True	CKS1B	-0.13449907
1232	True	CKS1B	-0.030125856
1233	True	CKS1B	0.20190334
1234	True	CKS1B	-0.27553165
1235	True	CKS1B	-1.1263459
1236	True	CKS1B	-0.27660298
1237	True	CKS1B	0.0058147907
1238	True	CKS1B	-1.2015969
1239	True	CKS1B	-0.01382947
1240	True	CKS1B	-0.6960623
1241	True	CKS1B	-1.7837532
1242	True	CKS1B	-0.7455981
1243	True	CKS1B	-0.4738592
1244	True	CKS1B	-1.7837532
1245	True	CKS1B	-0.10873675
1246	True	CKS1B	-1.0423208
1247	True	CKS1B	-0.5916109
1248	True	CKS1B	-0.30672765
1249	True	CKS1B	-0.9530089
1250	True	CKS1B	0.018176794
1251	True	CKS1B	-1.7837532
1252	True	CKS1B	0.23044467
1253	True	CKS1B	0.21933198
1254	True	CKS1B	0.30529094
1255	True	CKS1B	0.34216166
1256	True	CKS1B	-1.7837532
1257	True	CKS1B	-1.2873502
1258	True	CKS1B	-1.2639351
1259	True	CKS1B	-1.7837532
1260	True	CKS1B	-0.5398997
1261	True	CKS1B	-0.69650805
1262	True	CKS1B	-0.12624955
1263	True	CKS1B	-1.7837532
1264	True	CKS1B	-0.6734574
1265	True	CKS1B	-0.39757276
1266	True	CKS1B	-0.6352874
1267	True	CKS1B	-1.7837532
1268	True	CKS1B	-0.18957722
1269	True	CKS1B	-0.455343
1270	True	CKS1B	-0.35911465
1271	True	CKS1B	-0.10726166
1272	True	CKS1B	-1.7837532
1273	True	CKS1B	0.6777661
1274	True	CKS1B	0.26842356
1275	True	CKS1B	-0.76695013
1276	True	CKS1B	0.23333788
1277	True	CKS1B	-0.15632725
1278	True	CKS1B	-1.7837532
1279	True	CKS1B	-0.50020146
1280	True	CKS1B	-1.7837532
1281	True	CKS1B	-1.2113574
1282	True	CKS1B	-0.15882003
1283	True	CKS1B	-0.49709702
1284	True	CKS1B	-1.7837532
1285	True	CKS1B	-1.2214789
1286	True	CKS1B	-1.7837532
1287	True	CKS1B	-0.27170026
1288	True	CKS1B	0.5565417
1289	True	CKS1B	-1.0882423
1290	True	CKS1B	0.12068081
1291	True	CKS1B	0.09511602
1292	True	CKS1B	-0.3894279
1293	True	CKS1B	-1.7837532
1294	True	CKS1B	-0.17552972
1295	True	CKS1B	-1.2379587
1296	True	CKS1B	-1.1639113
1297	True	CKS1B	-0.3834269
1298	True	CKS1B	-0.1714158
1299	True	CKS1B	-0.76936793
1300	True	CKS1B	0.70356655
1301	True	CKS1B	0.102182746
1302	True	CKS1B	-1.7837532
1303	True	CKS1B	-0.47524846
1304	True	CKS1B	-0.8392683
1305	True	CKS1B	-0.51766515
1306	True	CKS1B	0.19810307
1307	True	CKS1B	-0.24519074
1308	True	CKS1B	-0.23489416
1309	True	CKS1B	0.5209887
1310	True	CKS1B	-1.7837532
1311	True	CKS1B	-0.2494868
1312	True	CKS1B	0.47322345
1313	True	CKS1B	0.5640211
1314	True	CKS1B	-0.7330377
1315	True	CKS1B	-1.1877041
1316	True	CKS1B	-0.10571623
1317	True	CKS1B	-0.37231076
1318	True	CKS1B	-1.7837532
1319	True	CKS1B	0.02284801
1320	True	CKS1B	-0.6479783
1321	True	CKS1B	-0.7262831
1322	True	CKS1B	-0.791407
1323	True	CKS1B	0.36049557
1324	True	CKS1B	-0.7673776
1325	True	CKS1B	-0.1748823
1326	True	CKS1B	-0.7905947
1327	True	CKS1B	0.2703352
1328	True	CKS1B	0.17693222
1329	True	CKS1B	-0.17643929
1330	True	CKS1B	-0.8654977
1331	True	CKS1B	0.056211114
1332	True	CKS1B	-0.72464967
1333	True	CKS1B	-0.38508105
1334	True	CKS1B	0.36622953
1335	True	CKS1B	-0.24704313
1336	True	CKS1B	0.20315135
1337	True	CKS1B	-0.0029884577
1338	True	CKS1B	-1.7837532
1339	True	CKS1B	-1.2204164
1340	True	CKS1B	-0.48993266
1341	True	CKS1B	0.047170877
1342	True	CKS1B	-1.0134294
1343	True	CKS1B	-1.7837532
1344	True	CKS1B	-0.7049022
1345	True	CKS1B	-0.8912526
1346	True	CKS1B	0.42229939
1347	True	CKS1B	-1.7837532
1348	True	CKS1B	-0.0058711767
1349	True	CKS1B	-1.2712198
1350	True	CKS1B	-1.1985883
1351	True	CKS1B	-1.1468015
1352	True	CKS1B	0.5593059
1353	True	CKS1B	-0.49535537
1354	True	CKS1B	-0.6851746
1355	True	CKS1B	0.32088804
1356	True	CKS1B	-1.2178048
1357	True	CKS1B	-0.08958459
1358	True	CKS1B	-1.7837532
1359	True	CKS1B	-1.1477883
1360	True	CKS1B	-0.67299056
1361	True	CKS1B	-0.23568201
1362	True	CKS1B	-0.48852015
1363	True	CKS1B	-0.3201375
1364	True	CKS1B	-0.11282349
1365	True	CKS1B	-0.56819594
1366	True	CKS1B	-0.32248974
1367	True	CKS1B	-0.7224947
1368	True	CKS1B	-0.06894922
1369	True	CKS1B	-0.52185273
1370	True	CKS1B	-0.0333755
1371	True	CKS1B	-0.7840575
1372	True	CKS1B	-0.8548927
1373	True	CKS1B	-1.7837532
1374	True	CKS1B	-1.7837532
1375	True	CKS1B	-0.7221658
1376	True	CKS1B	-1.7837532
1377	True	CKS1B	-0.5785557
1378	True	CKS1B	-1.7837532
1379	True	CKS1B	0.1467905
1380	True	CKS1B	-0.7855669
1381	True	CKS1B	-0.49804735
1382	True	CKS1B	0.056648374
1383	True	CKS1B	-1.7837532
1384	True	CKS1B	-0.35008872
1385	True	CKS1B	-1.7837532
1386	True	CKS1B	-1.3041935
1387	True	CKS1B	-0.07066417
1388	True	CKS1B	-0.6576606
1389	True	CKS1B	-1.209355
1390	True	CKS1B	-1.0172455
1391	True	CKS1B	0.13791895
1392	True	CKS1B	-0.031431794
1393	True	CKS1B	-0.13540137
1394	True	CKS1B	0.65303445
1395	True	CKS1B	0.3258474
1396	True	CKS1B	-1.0381215
1397	True	CKS1B	-0.8834556
1398	True	CKS1B	-1.7837532
1399	True	CKS1B	0.5635011
1400	True	CKS1B	-1.7837532
1401	True	CKS1B	-0.84761596
1402	True	CKS1B	-1.7837532
1403	True	CKS1B	-1.0309504
1404	True	CKS1B	0.8113141
1405	True	CKS1B	0.4052949
1406	True	CKS1B	-0.46515656
1407	True	CKS1B	-0.08834374
1408	True	CKS1B	-0.06593418
1409	True	CKS1B	-1.2550262
1410	True	CKS1B	-0.49519145
1411	True	CKS1B	0.19517171
1412	True	CKS1B	-0.98652476
1413	True	CKS1B	0.44557667
1414	True	CKS1B	0.012943745
1415	True	CKS1B	-0.37395692
1416	True	CKS1B	0.20726967
1417	True	CKS1B	-0.10784316
1418	True	CKS1B	-0.56378293
1419	True	CKS1B	-0.39250946
1420	True	CKS1B	0.04188347
1421	True	CKS1B	0.09616995
1422	True	CKS1B	-1.7837532
1423	True	CKS1B	-1.7837532
1424	True	CKS1B	-1.7837532
1425	True	CKS1B	0.73383284
1426	True	CKS1B	-0.3378694
1427	True	CKS1B	-0.032419205
1428	True	CKS1B	0.035674095
1429	Scouter	CKS1B	-0.69983566
1430	Scouter	CKS1B	-0.37129688
1431	Scouter	CKS1B	-0.15348995
1432	Scouter	CKS1B	-0.4279145
1433	Scouter	CKS1B	-0.31816602
1434	Scouter	CKS1B	-0.41805696
1435	Scouter	CKS1B	-0.60926175
1436	Scouter	CKS1B	-0.4980396
1437	Scouter	CKS1B	-0.46694076
1438	Scouter	CKS1B	-0.6114681
1439	Scouter	CKS1B	-0.59672344
1440	Scouter	CKS1B	-0.46404254
1441	Scouter	CKS1B	-0.61863756
1442	Scouter	CKS1B	-0.41248858
1443	Scouter	CKS1B	-0.44480777
1444	Scouter	CKS1B	-0.39911675
1445	Scouter	CKS1B	-0.6572279
1446	Scouter	CKS1B	-0.42500997
1447	Scouter	CKS1B	-0.6071247
1448	Scouter	CKS1B	-0.3626548
1449	Scouter	CKS1B	-0.5274708
1450	Scouter	CKS1B	-0.56073654
1451	Scouter	CKS1B	-0.4668535
1452	Scouter	CKS1B	-0.68160796
1453	Scouter	CKS1B	-0.4652958
1454	Scouter	CKS1B	-0.4968599
1455	Scouter	CKS1B	-0.43545735
1456	Scouter	CKS1B	-0.67990065
1457	Scouter	CKS1B	-0.7150154
1458	Scouter	CKS1B	-0.47797668
1459	Scouter	CKS1B	-0.43349147
1460	Scouter	CKS1B	-0.4300474
1461	Scouter	CKS1B	-0.38721263
1462	Scouter	CKS1B	-0.44972622
1463	Scouter	CKS1B	-0.46971452
1464	Scouter	CKS1B	-0.7586471
1465	Scouter	CKS1B	-0.45956838
1466	Scouter	CKS1B	-0.6162596
1467	Scouter	CKS1B	-0.36976373
1468	Scouter	CKS1B	-0.29102767
1469	Scouter	CKS1B	-0.28878784
1470	Scouter	CKS1B	-0.52158594
1471	Scouter	CKS1B	-0.52745306
1472	Scouter	CKS1B	-0.266706
1473	Scouter	CKS1B	-0.5506934
1474	Scouter	CKS1B	-0.35189915
1475	Scouter	CKS1B	-0.58607507
1476	Scouter	CKS1B	-0.59091306
1477	Scouter	CKS1B	-0.4346019
1478	Scouter	CKS1B	-0.5440402
1479	Scouter	CKS1B	-0.5035564
1480	Scouter	CKS1B	-0.403952
1481	Scouter	CKS1B	-0.5580385
1482	Scouter	CKS1B	-0.419989
1483	Scouter	CKS1B	-0.48348522
1484	Scouter	CKS1B	-0.386832
1485	Scouter	CKS1B	-0.5988115
1486	Scouter	CKS1B	-0.3249148
1487	Scouter	CKS1B	-0.47376323
1488	Scouter	CKS1B	-0.4444009
1489	Scouter	CKS1B	-0.5235717
1490	Scouter	CKS1B	-0.4116832
1491	Scouter	CKS1B	-0.45449924
1492	Scouter	CKS1B	-0.40665174
1493	Scouter	CKS1B	-0.5566602
1494	Scouter	CKS1B	-0.46607828
1495	Scouter	CKS1B	-0.48169565
1496	Scouter	CKS1B	-0.46709657
1497	Scouter	CKS1B	-0.3845353
1498	Scouter	CKS1B	-0.6683502
1499	Scouter	CKS1B	-0.38301075
1500	Scouter	CKS1B	-0.49313295
1501	Scouter	CKS1B	-0.4956671
1502	Scouter	CKS1B	-0.51196766
1503	Scouter	CKS1B	-0.5621389
1504	Scouter	CKS1B	-0.7803811
1505	Scouter	CKS1B	-0.798199
1506	Scouter	CKS1B	-0.5196116
1507	Scouter	CKS1B	-0.46124363
1508	Scouter	CKS1B	-0.3506565
1509	Scouter	CKS1B	-0.7106905
1510	Scouter	CKS1B	-0.52033746
1511	Scouter	CKS1B	-0.48501265
1512	Scouter	CKS1B	-0.512727
1513	Scouter	CKS1B	-0.3596028
1514	Scouter	CKS1B	-0.5250747
1515	Scouter	CKS1B	-0.5387294
1516	Scouter	CKS1B	-0.37517655
1517	Scouter	CKS1B	-0.42308664
1518	Scouter	CKS1B	-0.42313874
1519	Scouter	CKS1B	-0.5509988
1520	Scouter	CKS1B	-0.4199431
1521	Scouter	CKS1B	-0.34845018
1522	Scouter	CKS1B	-0.7014165
1523	Scouter	CKS1B	-0.5962682
1524	Scouter	CKS1B	-0.45795345
1525	Scouter	CKS1B	-0.4548118
1526	Scouter	CKS1B	-0.55498135
1527	Scouter	CKS1B	-0.40164316
1528	Scouter	CKS1B	-0.51813745
1529	Scouter	CKS1B	-0.41790092
1530	Scouter	CKS1B	-0.30694568
1531	Scouter	CKS1B	-0.5316428
1532	Scouter	CKS1B	-0.657632
1533	Scouter	CKS1B	-0.5339421
1534	Scouter	CKS1B	-0.5609145
1535	Scouter	CKS1B	-0.43885875
1536	Scouter	CKS1B	-0.45551765
1537	Scouter	CKS1B	-0.5277128
1538	Scouter	CKS1B	-0.7165121
1539	Scouter	CKS1B	-0.5259212
1540	Scouter	CKS1B	-0.48002958
1541	Scouter	CKS1B	-0.37273645
1542	Scouter	CKS1B	-0.43009973
1543	Scouter	CKS1B	-0.5028025
1544	Scouter	CKS1B	-0.42451978
1545	Scouter	CKS1B	-0.33278978
1546	Scouter	CKS1B	-0.7430799
1547	Scouter	CKS1B	-0.45608616
1548	Scouter	CKS1B	-0.32329834
1549	Scouter	CKS1B	-0.46404254
1550	Scouter	CKS1B	-0.6116921
1551	Scouter	CKS1B	-0.6655415
1552	Scouter	CKS1B	-0.5448183
1553	Scouter	CKS1B	-0.5570353
1554	Scouter	CKS1B	-0.29398108
1555	Scouter	CKS1B	-0.42626488
1556	Scouter	CKS1B	-0.41085875
1557	Scouter	CKS1B	-0.4618858
1558	Scouter	CKS1B	-0.47366965
1559	Scouter	CKS1B	-0.59687376
1560	Scouter	CKS1B	-0.5085664
1561	Scouter	CKS1B	-0.4846896
1562	Scouter	CKS1B	-0.4664427
1563	Scouter	CKS1B	-0.5613222
1564	Scouter	CKS1B	-0.4731853
1565	Scouter	CKS1B	-0.62047935
1566	Scouter	CKS1B	-0.36928916
1567	Scouter	CKS1B	-0.34350634
1568	Scouter	CKS1B	-0.4979403
1569	Scouter	CKS1B	-0.38673627
1570	Scouter	CKS1B	-0.47998548
1571	Scouter	CKS1B	-0.4388548
1572	Scouter	CKS1B	-0.5253036
1573	Scouter	CKS1B	-0.5049783
1574	Scouter	CKS1B	-0.67544806
1575	Scouter	CKS1B	-0.4816805
1576	Scouter	CKS1B	-0.4866197
1577	Scouter	CKS1B	-0.5816548
1578	Scouter	CKS1B	-0.55949616
1579	Scouter	CKS1B	-0.79773647
1580	Scouter	CKS1B	-0.41104102
1581	Scouter	CKS1B	-0.47006893
1582	Scouter	CKS1B	-0.48378205
1583	Scouter	CKS1B	-0.50086844
1584	Scouter	CKS1B	-0.5380627
1585	Scouter	CKS1B	-0.56293714
1586	Scouter	CKS1B	-0.48875332
1587	Scouter	CKS1B	-0.53612745
1588	Scouter	CKS1B	-0.5246991
1589	Scouter	CKS1B	-0.48664975
1590	Scouter	CKS1B	-0.7460855
1591	Scouter	CKS1B	-0.33930123
1592	Scouter	CKS1B	-0.45329273
1593	Scouter	CKS1B	-0.63856876
1594	Scouter	CKS1B	-0.6656451
1595	Scouter	CKS1B	-0.33833647
1596	Scouter	CKS1B	-0.5040016
1597	Scouter	CKS1B	-0.51329887
1598	Scouter	CKS1B	-0.5766102
1599	Scouter	CKS1B	-0.47170234
1600	Scouter	CKS1B	-0.48523223
1601	Scouter	CKS1B	-0.5581081
1602	Scouter	CKS1B	-0.5210216
1603	Scouter	CKS1B	-0.42797554
1604	Scouter	CKS1B	-0.41502464
1605	Scouter	CKS1B	-0.3879789
1606	Scouter	CKS1B	-0.39979458
1607	Scouter	CKS1B	-0.45919263
1608	Scouter	CKS1B	-0.3609916
1609	Scouter	CKS1B	-0.46638465
1610	Scouter	CKS1B	-0.31446028
1611	Scouter	CKS1B	-0.2894212
1612	Scouter	CKS1B	-0.4623556
1613	Scouter	CKS1B	-0.58842385
1614	Scouter	CKS1B	-0.4553181
1615	Scouter	CKS1B	-0.62041295
1616	Scouter	CKS1B	-0.6392622
1617	Scouter	CKS1B	-0.540002
1618	Scouter	CKS1B	-0.40993392
1619	Scouter	CKS1B	-0.58568513
1620	Scouter	CKS1B	-0.61198914
1621	Scouter	CKS1B	-0.4960754
1622	Scouter	CKS1B	-0.5901171
1623	Scouter	CKS1B	-0.47751963
1624	Scouter	CKS1B	-0.5462309
1625	Scouter	CKS1B	-0.4834348
1626	Scouter	CKS1B	-0.46903086
1627	Scouter	CKS1B	-0.4817623
1628	Scouter	CKS1B	-0.43609166
1629	Scouter	CKS1B	-0.46694076
1630	Scouter	CKS1B	-0.33000898
1631	Scouter	CKS1B	-0.4988593
1632	Scouter	CKS1B	-0.69384265
1633	Scouter	CKS1B	-0.5284085
1634	Scouter	CKS1B	-0.55217934
1635	Scouter	CKS1B	-0.5239811
1636	Scouter	CKS1B	-0.45013046
1637	Scouter	CKS1B	-0.42450285
1638	Scouter	CKS1B	-0.5004045
1639	Scouter	CKS1B	-0.44580662
1640	Scouter	CKS1B	-0.5712323
1641	Scouter	CKS1B	-0.4170698
1642	Scouter	CKS1B	-0.5498414
1643	Scouter	CKS1B	-0.49959457
1644	Scouter	CKS1B	-0.319427
1645	Scouter	CKS1B	-0.5149231
1646	Scouter	CKS1B	-0.7094643
1647	Scouter	CKS1B	-0.5158285
1648	Scouter	CKS1B	-0.2858945
1649	Scouter	CKS1B	-0.43747163
1650	Scouter	CKS1B	-0.49040842
1651	Scouter	CKS1B	-0.64475656
1652	Scouter	CKS1B	-0.53587186
1653	Scouter	CKS1B	-0.39766026
1654	Scouter	CKS1B	-0.4781047
1655	Scouter	CKS1B	-0.49316776
1656	Scouter	CKS1B	-0.81231076
1657	Scouter	CKS1B	-0.44012678
1658	Scouter	CKS1B	-0.64791465
1659	Scouter	CKS1B	-0.5871136
1660	Scouter	CKS1B	-0.5497457
1661	Scouter	CKS1B	-0.51581097
1662	Scouter	CKS1B	-0.33054614
1663	Scouter	CKS1B	-0.58868563
1664	Scouter	CKS1B	-0.59077406
1665	Scouter	CKS1B	-0.5006528
1666	Scouter	CKS1B	-0.4103551
1667	Scouter	CKS1B	-0.69893396
1668	Scouter	CKS1B	-0.63736236
1669	Scouter	CKS1B	-0.5565593
1670	Scouter	CKS1B	-0.5885005
1671	Scouter	CKS1B	-0.35512888
1672	Scouter	CKS1B	-0.48118007
1673	Scouter	CKS1B	-0.53479683
1674	Scouter	CKS1B	-0.36341858
1675	Scouter	CKS1B	-0.55172837
1676	Scouter	CKS1B	-0.36333025
1677	Scouter	CKS1B	-0.18625772
1678	Scouter	CKS1B	-0.7303082
1679	Scouter	CKS1B	-0.40860617
1680	Scouter	CKS1B	-0.42956996
1681	Scouter	CKS1B	-0.44023824
1682	Scouter	CKS1B	-0.47671556
1683	Scouter	CKS1B	-0.6736444
1684	Scouter	CKS1B	-0.4418484
1685	Scouter	CKS1B	-0.44314384
1686	Scouter	CKS1B	-0.51665556
1687	Scouter	CKS1B	-0.4191122
1688	Scouter	CKS1B	-0.44183218
1689	Scouter	CKS1B	-0.5971911
1690	Scouter	CKS1B	-0.54251564
1691	Scouter	CKS1B	-0.6093539
1692	Scouter	CKS1B	-0.3754953
1693	Scouter	CKS1B	-0.41394424
1694	Scouter	CKS1B	-0.534444
1695	Scouter	CKS1B	-0.4600761
1696	Scouter	CKS1B	-0.52938664
1697	Scouter	CKS1B	-0.5200242
1698	Scouter	CKS1B	-0.44305992
1699	Scouter	CKS1B	-0.43552768
1700	Scouter	CKS1B	-0.457757
1701	Scouter	CKS1B	-0.43349147
1702	Scouter	CKS1B	-0.5417787
1703	Scouter	CKS1B	-0.4013468
1704	Scouter	CKS1B	-0.5207355
1705	Scouter	CKS1B	-0.4834602
1706	Scouter	CKS1B	-0.38393652
1707	Scouter	CKS1B	-0.5159123
1708	Scouter	CKS1B	-0.65381193
1709	Scouter	CKS1B	-0.42269528
1710	Scouter	CKS1B	-0.4794284
1711	Scouter	CKS1B	-0.39810896
1712	Scouter	CKS1B	-0.5892998
1713	Scouter	CKS1B	-0.6673776
1714	Scouter	CKS1B	-0.44625783
1715	Scouter	CKS1B	-0.41522133
1716	Scouter	CKS1B	-0.43048108
1717	Scouter	CKS1B	-0.61850274
1718	Scouter	CKS1B	-0.60017395
1719	Scouter	CKS1B	-0.57485104
1720	Scouter	CKS1B	-0.1813941
1721	Scouter	CKS1B	-0.49021506
1722	Scouter	CKS1B	-0.4907905
1723	Scouter	CKS1B	-0.7226273
1724	Scouter	CKS1B	-0.4759097
1725	Scouter	CKS1B	-0.30738962
1726	Scouter	CKS1B	-0.64660144
1727	Scouter	CKS1B	-0.45936692
1728	Scouter	CKS1B	-0.41315782
1729	biolord	CKS1B	-0.21314895
1730	GEARS	CKS1B	-0.18292868
1731	True	CACYBP	-0.46709526
1732	True	CACYBP	-0.03984642
1733	True	CACYBP	-0.9415296
1734	True	CACYBP	-1.1181927
1735	True	CACYBP	-0.65428615
1736	True	CACYBP	0.076178074
1737	True	CACYBP	0.19071925
1738	True	CACYBP	0.17801774
1739	True	CACYBP	0.017676473
1740	True	CACYBP	-0.789673
1741	True	CACYBP	-1.0467508
1742	True	CACYBP	-1.067506
1743	True	CACYBP	-0.04358518
1744	True	CACYBP	1.1215315
1745	True	CACYBP	-0.98471093
1746	True	CACYBP	-0.6187469
1747	True	CACYBP	-1.0862995
1748	True	CACYBP	-0.3846364
1749	True	CACYBP	-1.6791141
1750	True	CACYBP	-1.6791141
1751	True	CACYBP	-0.6809279
1752	True	CACYBP	-0.72764254
1753	True	CACYBP	-1.0540743
1754	True	CACYBP	-1.6791141
1755	True	CACYBP	-0.38660562
1756	True	CACYBP	0.36066818
1757	True	CACYBP	-0.12234759
1758	True	CACYBP	-1.6791141
1759	True	CACYBP	-0.28316963
1760	True	CACYBP	-1.1867101
1761	True	CACYBP	-1.6791141
1762	True	CACYBP	-0.95236576
1763	True	CACYBP	-0.026405573
1764	True	CACYBP	-1.0924194
1765	True	CACYBP	0.48020077
1766	True	CACYBP	-0.3242302
1767	True	CACYBP	-0.26689148
1768	True	CACYBP	-0.6546341
1769	True	CACYBP	0.36325383
1770	True	CACYBP	-0.046397805
1771	True	CACYBP	-1.6791141
1772	True	CACYBP	-1.6791141
1773	True	CACYBP	-0.6757201
1774	True	CACYBP	-0.5324514
1775	True	CACYBP	-1.0834539
1776	True	CACYBP	0.15920186
1777	True	CACYBP	-0.28415322
1778	True	CACYBP	-1.6791141
1779	True	CACYBP	-0.12845397
1780	True	CACYBP	-0.31265867
1781	True	CACYBP	-0.61564374
1782	True	CACYBP	-0.54991007
1783	True	CACYBP	-0.365206
1784	True	CACYBP	-0.75484055
1785	True	CACYBP	-0.5156498
1786	True	CACYBP	-0.9960315
1787	True	CACYBP	-1.0828425
1788	True	CACYBP	0.2269175
1789	True	CACYBP	-0.15997481
1790	True	CACYBP	-1.1311299
1791	True	CACYBP	-0.43016398
1792	True	CACYBP	-1.1454935
1793	True	CACYBP	0.59915185
1794	True	CACYBP	-0.25828815
1795	True	CACYBP	0.8087821
1796	True	CACYBP	0.11190188
1797	True	CACYBP	-0.50847197
1798	True	CACYBP	-0.53450704
1799	True	CACYBP	-0.88335896
1800	True	CACYBP	-0.38856792
1801	True	CACYBP	-0.05802679
1802	True	CACYBP	-1.0509306
1803	True	CACYBP	-0.598068
1804	True	CACYBP	-0.63759065
1805	True	CACYBP	0.051777363
1806	True	CACYBP	-0.5512804
1807	True	CACYBP	-1.6791141
1808	True	CACYBP	-0.17446327
1809	True	CACYBP	-0.36301005
1810	True	CACYBP	0.4408853
1811	True	CACYBP	-0.80053574
1812	True	CACYBP	-0.6284447
1813	True	CACYBP	-0.17196393
1814	True	CACYBP	0.110453844
1815	True	CACYBP	-0.73140705
1816	True	CACYBP	-0.71461684
1817	True	CACYBP	-1.6791141
1818	True	CACYBP	-1.0265033
1819	True	CACYBP	-0.640959
1820	True	CACYBP	-0.71461684
1821	True	CACYBP	-1.6791141
1822	True	CACYBP	-0.0040977
1823	True	CACYBP	-0.9376818
1824	True	CACYBP	-0.32646358
1825	True	CACYBP	-1.1627162
1826	True	CACYBP	-0.09292865
1827	True	CACYBP	-1.6791141
1828	True	CACYBP	-0.44114792
1829	True	CACYBP	-0.12915766
1830	True	CACYBP	0.08027971
1831	True	CACYBP	-1.6791141
1832	True	CACYBP	0.7041979
1833	True	CACYBP	-1.0858319
1834	True	CACYBP	-1.1827111
1835	True	CACYBP	-1.6791141
1836	True	CACYBP	-1.6791141
1837	True	CACYBP	0.34691095
1838	True	CACYBP	-1.6791141
1839	True	CACYBP	-1.6791141
1840	True	CACYBP	-1.1552752
1841	True	CACYBP	-0.055672407
1842	True	CACYBP	-1.1195633
1843	True	CACYBP	-1.1380792
1844	True	CACYBP	-1.6791141
1845	True	CACYBP	-0.73532194
1846	True	CACYBP	-0.037682414
1847	True	CACYBP	-1.6791141
1848	True	CACYBP	-1.0535219
1849	True	CACYBP	-1.0362725
1850	True	CACYBP	0.46163702
1851	True	CACYBP	-0.1992352
1852	True	CACYBP	-0.38534224
1853	True	CACYBP	-0.16301692
1854	True	CACYBP	-0.74930215
1855	True	CACYBP	-0.6041417
1856	True	CACYBP	-1.6791141
1857	True	CACYBP	-1.2282078
1858	True	CACYBP	-0.479895
1859	True	CACYBP	0.64088607
1860	True	CACYBP	-0.9621216
1861	True	CACYBP	-1.6791141
1862	True	CACYBP	-1.1168399
1863	True	CACYBP	-0.371557
1864	True	CACYBP	-0.38383234
1865	True	CACYBP	0.43700886
1866	True	CACYBP	0.27084458
1867	True	CACYBP	0.14479065
1868	True	CACYBP	-0.51021767
1869	True	CACYBP	0.12156463
1870	True	CACYBP	-0.25931275
1871	True	CACYBP	0.6221044
1872	True	CACYBP	-0.52288187
1873	True	CACYBP	-0.6794872
1874	True	CACYBP	-0.015352368
1875	True	CACYBP	-0.06677675
1876	True	CACYBP	-1.6791141
1877	True	CACYBP	-0.13660026
1878	True	CACYBP	-0.548617
1879	True	CACYBP	-0.88421994
1880	True	CACYBP	-0.3706094
1881	True	CACYBP	-0.2576996
1882	True	CACYBP	0.3179474
1883	True	CACYBP	-0.9648417
1884	True	CACYBP	0.19066048
1885	True	CACYBP	-0.8747092
1886	True	CACYBP	0.6744292
1887	True	CACYBP	-1.1567004
1888	True	CACYBP	-1.6791141
1889	True	CACYBP	-0.015741229
1890	True	CACYBP	0.15455627
1891	True	CACYBP	-1.0216727
1892	True	CACYBP	-0.44224763
1893	True	CACYBP	-0.22837293
1894	True	CACYBP	0.053037167
1895	True	CACYBP	-0.6295459
1896	True	CACYBP	-0.9225005
1897	True	CACYBP	-0.54333925
1898	True	CACYBP	0.21358109
1899	True	CACYBP	-0.41319966
1900	True	CACYBP	-0.5622785
1901	True	CACYBP	0.15976489
1902	True	CACYBP	-0.83222127
1903	True	CACYBP	-0.19762409
1904	True	CACYBP	0.15963626
1905	True	CACYBP	-0.19950724
1906	True	CACYBP	-0.07180023
1907	True	CACYBP	-0.49819255
1908	True	CACYBP	-1.1710689
1909	True	CACYBP	-0.11727762
1910	True	CACYBP	0.1263889
1911	True	CACYBP	-0.4183159
1912	True	CACYBP	-0.3608439
1913	True	CACYBP	-0.5484731
1914	True	CACYBP	0.6115916
1915	True	CACYBP	-1.1147854
1916	True	CACYBP	-0.75761795
1917	True	CACYBP	-0.3852936
1918	True	CACYBP	0.7614312
1919	True	CACYBP	-1.6791141
1920	True	CACYBP	-0.04562533
1921	True	CACYBP	-0.8487305
1922	True	CACYBP	0.84899664
1923	True	CACYBP	0.7635586
1924	True	CACYBP	0.6700702
1925	True	CACYBP	-0.43823433
1926	True	CACYBP	-0.57765734
1927	True	CACYBP	-0.4595058
1928	True	CACYBP	0.017151356
1929	True	CACYBP	0.26538324
1930	True	CACYBP	-0.3907163
1931	True	CACYBP	-0.58053553
1932	True	CACYBP	0.13665938
1933	True	CACYBP	-1.1131657
1934	True	CACYBP	-0.30251336
1935	True	CACYBP	-0.9339023
1936	True	CACYBP	-1.6791141
1937	True	CACYBP	-0.97684044
1938	True	CACYBP	0.1020093
1939	True	CACYBP	-0.661026
1940	True	CACYBP	-0.83383715
1941	True	CACYBP	-0.18538189
1942	True	CACYBP	-0.65697634
1943	True	CACYBP	-0.7024052
1944	True	CACYBP	-0.33494246
1945	True	CACYBP	0.18755233
1946	True	CACYBP	-1.6791141
1947	True	CACYBP	-0.46171534
1948	True	CACYBP	-0.9159886
1949	True	CACYBP	-1.6791141
1950	True	CACYBP	-1.2049942
1951	True	CACYBP	-1.6791141
1952	True	CACYBP	-0.61752677
1953	True	CACYBP	-0.7423679
1954	True	CACYBP	-1.6791141
1955	True	CACYBP	-1.0571554
1956	True	CACYBP	-0.9004081
1957	True	CACYBP	-1.6791141
1958	True	CACYBP	-0.08462131
1959	True	CACYBP	0.16128743
1960	True	CACYBP	-0.77753043
1961	True	CACYBP	-0.8559848
1962	True	CACYBP	-0.42637825
1963	True	CACYBP	-0.87678695
1964	True	CACYBP	-0.9199373
1965	True	CACYBP	-0.55302155
1966	True	CACYBP	-0.4766873
1967	True	CACYBP	0.045248866
1968	True	CACYBP	-0.69838774
1969	True	CACYBP	-1.2116154
1970	True	CACYBP	-0.030762315
1971	True	CACYBP	1.2155535
1972	True	CACYBP	-0.5574415
1973	True	CACYBP	-0.5111172
1974	True	CACYBP	-1.1308959
1975	True	CACYBP	-0.9995503
1976	True	CACYBP	-0.25545824
1977	True	CACYBP	-0.81087637
1978	True	CACYBP	-0.7429769
1979	True	CACYBP	-1.1686933
1980	True	CACYBP	-0.5017265
1981	True	CACYBP	0.45368958
1982	True	CACYBP	-0.8818348
1983	True	CACYBP	-0.7372845
1984	True	CACYBP	-0.37910616
1985	True	CACYBP	-1.6791141
1986	True	CACYBP	-1.1503872
1987	True	CACYBP	-1.2567832
1988	True	CACYBP	-0.68569803
1989	True	CACYBP	-0.6391655
1990	True	CACYBP	-0.353487
1991	True	CACYBP	-1.6791141
1992	True	CACYBP	-0.096245885
1993	True	CACYBP	-0.111788034
1994	True	CACYBP	0.123848796
1995	True	CACYBP	-0.8935958
1996	True	CACYBP	-1.2714462
1997	True	CACYBP	-0.2312038
1998	True	CACYBP	-0.3503163
[truncated: 8,964 more rows]
