# Supplementary material for: Scouter predicts transcriptional responses to genetic perturbations with large language model embeddings
Source: Nat Comput Sci. 2025 Dec 5;6(1):21–8. doi: 10.1038/s43588-025-00912-8 (PMC12855003; doi:10.1038/s43588-025-00912-8)
Supplement: Supplementary file 4 — Numerical source data for Fig. 2. [file 43588_2025_912_MOESM4_ESM.zip › Source_Data_Fig2/Source_Data_Fig2e.csv]

	Group	Gene	Expression
0	True	RPS27	-0.75016236
1	True	RPS27	-0.48519993
2	True	RPS27	-0.13594937
3	True	RPS27	-0.07401419
4	True	RPS27	0.06738114
5	True	RPS27	0.2224288
6	True	RPS27	-0.02161932
7	True	RPS27	-0.012268782
8	True	RPS27	-0.2008102
9	True	RPS27	-0.61572385
10	True	RPS27	0.53799224
11	True	RPS27	-0.29640245
12	True	RPS27	-0.1981256
13	True	RPS27	-0.81875634
14	True	RPS27	-0.567888
15	True	RPS27	5.4359436e-05
16	True	RPS27	-0.10902357
17	True	RPS27	-1.1509528
18	True	RPS27	-0.57024384
19	True	RPS27	-0.2692685
20	True	RPS27	-0.0361073
21	True	RPS27	-0.50354934
22	True	RPS27	-0.67010903
23	True	RPS27	0.116381645
24	True	RPS27	-1.3370202
25	True	RPS27	-0.37011552
26	True	RPS27	-0.19252133
27	True	RPS27	0.71402526
28	True	RPS27	0.27513003
29	True	RPS27	-0.39605284
30	True	RPS27	-1.1852853
31	True	RPS27	-0.553952
32	True	RPS27	-0.11748767
33	True	RPS27	-0.3489082
34	True	RPS27	0.10050583
35	True	RPS27	-0.20943236
36	True	RPS27	-0.2518456
37	True	RPS27	-0.06964183
38	True	RPS27	-0.38321877
39	True	RPS27	-0.42145252
40	True	RPS27	0.089888096
41	True	RPS27	-0.20094132
42	True	RPS27	-0.21645594
43	True	RPS27	-0.2183764
44	True	RPS27	-0.22371483
45	True	RPS27	-0.11499858
46	True	RPS27	-0.25080752
47	True	RPS27	-0.762105
48	True	RPS27	-0.7474129
49	True	RPS27	-0.32000756
50	True	RPS27	-0.46210933
51	True	RPS27	0.30789423
52	True	RPS27	0.09916115
53	True	RPS27	-0.32363868
54	True	RPS27	-1.269048
55	True	RPS27	-0.43261147
56	True	RPS27	-0.29036903
57	True	RPS27	-0.5189016
58	True	RPS27	-0.022135258
59	True	RPS27	-0.058846235
60	True	RPS27	-0.25319362
61	True	RPS27	-0.35194993
62	True	RPS27	-0.21598005
63	True	RPS27	-0.28986716
64	True	RPS27	-0.43598294
65	True	RPS27	-0.22786999
66	True	RPS27	-0.025071621
67	True	RPS27	-0.63025975
68	True	RPS27	0.064695835
69	True	RPS27	-0.48115993
70	True	RPS27	-0.040157557
71	True	RPS27	-0.48056912
72	True	RPS27	-0.31101537
73	True	RPS27	0.0018992424
74	True	RPS27	-0.90225387
75	True	RPS27	-0.29296827
76	True	RPS27	-0.10448551
77	True	RPS27	-0.6160834
78	True	RPS27	-0.470649
79	True	RPS27	-0.6320355
80	True	RPS27	-0.09640956
81	True	RPS27	-0.4635055
82	True	RPS27	0.23581934
83	True	RPS27	-0.25143862
84	True	RPS27	-0.020555973
85	True	RPS27	-0.7395458
86	True	RPS27	-0.22185683
87	True	RPS27	-0.3208561
88	True	RPS27	-0.83992577
89	True	RPS27	-0.01333046
90	True	RPS27	-0.27082658
91	True	RPS27	-0.7195015
92	True	RPS27	-0.26672626
93	True	RPS27	-0.38395524
94	True	RPS27	0.17433405
95	True	RPS27	-0.4587171
96	True	RPS27	-0.14128757
97	True	RPS27	-0.5787208
98	True	RPS27	-1.02264
99	True	RPS27	-0.14773846
100	True	RPS27	-0.19374084
101	True	RPS27	0.08297706
102	True	RPS27	-0.038267612
103	True	RPS27	-0.4371364
104	True	RPS27	-0.11732268
105	True	RPS27	0.029678583
106	True	RPS27	-0.33125615
107	True	RPS27	-0.32858157
108	True	RPS27	-0.020572424
109	True	RPS27	-0.50948143
110	True	RPS27	0.04057312
111	True	RPS27	-0.0025975704
112	True	RPS27	-0.28953218
113	True	RPS27	-0.3984182
114	True	RPS27	-0.010811567
115	True	RPS27	-0.9696381
116	True	RPS27	-0.2508397
117	True	RPS27	-0.4832046
118	True	RPS27	-0.13975072
119	True	RPS27	-0.4660132
120	True	RPS27	-0.27015185
121	True	RPS27	-0.53284025
122	True	RPS27	-0.6390333
123	True	RPS27	-0.5495219
124	True	RPS27	-0.42599988
125	True	RPS27	-0.7854097
126	True	RPS27	-0.57424784
127	True	RPS27	-1.2819519
128	True	RPS27	-0.78829646
129	True	RPS27	0.09805417
130	True	RPS27	-1.1226981
131	True	RPS27	0.21574402
132	True	RPS27	-0.59223413
133	True	RPS27	0.17736173
134	True	RPS27	-0.6744404
135	True	RPS27	-0.21989489
136	True	RPS27	-0.7745049
137	True	RPS27	-0.7421131
138	True	RPS27	-0.23039937
139	True	RPS27	-0.6011815
140	True	RPS27	-0.41744113
141	True	RPS27	-0.16735935
142	True	RPS27	-0.419626
143	True	RPS27	-0.21302462
144	True	RPS27	-0.21298885
145	True	RPS27	-0.92410326
146	True	RPS27	-0.54931617
147	True	RPS27	-0.5836108
148	True	RPS27	-0.2765603
149	True	RPS27	-0.8639021
150	True	RPS27	-0.9475558
151	True	RPS27	-0.6738179
152	True	RPS27	-0.6518991
153	True	RPS27	0.020599604
154	True	RPS27	-0.043470144
155	True	RPS27	-0.36916256
156	True	RPS27	-0.27857852
157	True	RPS27	-0.060070038
158	True	RPS27	-0.35038304
159	True	RPS27	-0.48013568
160	True	RPS27	-0.5435653
161	True	RPS27	-0.4031875
162	True	RPS27	-0.49457574
163	True	RPS27	-0.8008132
164	True	RPS27	-0.43813896
165	True	RPS27	-0.5541992
166	True	RPS27	-0.59131145
167	True	RPS27	-0.40943432
168	True	RPS27	-0.837456
169	True	RPS27	-0.3603406
170	True	RPS27	-0.9830804
171	True	RPS27	-0.73524785
172	True	RPS27	-0.934644
173	True	RPS27	-0.32180858
174	True	RPS27	-0.10743809
175	True	RPS27	-0.49466157
176	True	RPS27	-0.23965955
177	True	RPS27	-0.22510052
178	True	RPS27	-0.63046956
179	True	RPS27	-0.6501591
180	True	RPS27	-0.51276374
181	True	RPS27	-0.18617702
182	True	RPS27	-0.8142617
183	True	RPS27	-0.1636045
184	True	RPS27	-0.2578733
185	True	RPS27	-0.6182246
186	True	RPS27	-0.3889501
187	True	RPS27	-0.49751687
188	True	RPS27	-0.49972486
189	True	RPS27	-0.36020613
190	True	RPS27	-0.53723025
191	True	RPS27	-0.77527905
192	True	RPS27	-0.5492649
193	True	RPS27	-0.7218044
194	True	RPS27	-0.43460536
195	True	RPS27	-0.81887054
196	True	RPS27	-0.06985426
197	True	RPS27	-0.20669651
198	True	RPS27	-0.42927837
199	True	RPS27	-1.1868756
200	True	RPS27	-0.28244853
201	True	RPS27	-0.93183637
202	True	RPS27	-0.2806146
203	True	RPS27	-0.9881766
204	True	RPS27	-0.8259003
205	True	RPS27	-1.63079
206	True	RPS27	-0.750016
207	True	RPS27	-0.37099695
208	True	RPS27	-0.84819674
209	True	RPS27	-0.33142805
210	True	RPS27	-0.62418294
211	True	RPS27	-0.7521961
212	True	RPS27	-0.46927
213	True	RPS27	-0.45847344
214	True	RPS27	-1.1899624
215	True	RPS27	-1.0085464
216	True	RPS27	-0.3744533
217	True	RPS27	-0.22674441
218	True	RPS27	-0.24350715
219	True	RPS27	-0.85453343
220	True	RPS27	-1.2150564
221	True	RPS27	-0.12264395
222	True	RPS27	0.19078541
223	True	RPS27	-0.21770477
224	True	RPS27	-0.7669978
225	True	RPS27	-0.79154706
226	True	RPS27	-0.7117245
227	True	RPS27	-0.17065811
228	True	RPS27	-0.02296424
229	True	RPS27	-1.3484734
230	True	RPS27	-0.6415584
231	True	RPS27	-1.1472795
232	True	RPS27	-0.5411465
233	True	RPS27	-0.1241982
234	True	RPS27	-1.6488296
235	True	RPS27	-0.5988896
236	True	RPS27	-0.41774797
237	True	RPS27	-0.3482349
238	True	RPS27	-0.06775355
239	True	RPS27	-0.50734854
240	True	RPS27	-0.32831693
241	True	RPS27	-0.78201294
242	True	RPS27	-0.45805883
243	True	RPS27	-0.39628386
244	True	RPS27	-0.71934175
245	True	RPS27	-0.6693182
246	True	RPS27	-0.77044415
247	True	RPS27	-0.7668934
248	True	RPS27	-1.0114989
249	True	RPS27	-0.86884975
250	True	RPS27	-0.26757646
251	True	RPS27	-0.19944406
252	True	RPS27	-0.18532968
253	True	RPS27	0.00029063225
254	True	RPS27	-0.55478406
255	True	RPS27	-0.47004294
256	True	RPS27	-0.68356085
257	True	RPS27	-0.8363793
258	True	RPS27	-0.096242666
259	True	RPS27	-1.0802035
260	True	RPS27	-0.6775472
261	True	RPS27	-0.7613592
262	True	RPS27	-0.030113459
263	True	RPS27	-0.9024465
264	True	RPS27	-0.2192533
265	True	RPS27	-1.4986615
266	True	RPS27	-0.06766009
267	True	RPS27	-0.43171287
268	True	RPS27	-0.7254665
269	True	RPS27	-1.1686745
270	True	RPS27	-1.5888373
271	True	RPS27	-1.2156987
272	True	RPS27	-0.63913846
273	True	RPS27	-0.6476145
274	True	RPS27	-0.079344034
275	True	RPS27	-1.2821192
276	True	RPS27	-0.7501023
277	True	RPS27	-0.3723023
278	True	RPS27	-0.59727836
279	True	RPS27	-0.8668835
280	True	RPS27	-0.8792777
281	True	RPS27	-0.46511054
282	True	RPS27	-0.75735736
283	True	RPS27	-0.89105034
284	True	RPS27	-0.6612172
285	True	RPS27	-1.0472338
286	True	RPS27	-0.8065629
287	True	RPS27	-0.55928564
288	True	RPS27	-0.57639647
289	True	RPS27	-0.4478612
290	True	RPS27	-0.9443042
291	True	RPS27	-0.35823393
292	True	RPS27	-0.81746745
293	True	RPS27	-0.6489351
294	True	RPS27	-1.0858152
295	True	RPS27	-0.2990682
296	True	RPS27	-0.19297433
297	True	RPS27	-1.0318539
298	True	RPS27	-0.77755404
299	True	RPS27	-0.7334831
300	True	RPS27	-0.6212089
301	True	RPS27	-0.33237314
302	True	RPS27	-1.0760124
303	True	RPS27	-1.0473146
304	True	RPS27	-0.20331526
305	True	RPS27	-0.66493344
306	True	RPS27	-0.19079876
307	True	RPS27	-0.2799921
308	True	RPS27	-0.6253929
309	True	RPS27	-1.6075397
310	True	RPS27	-0.47642303
311	True	RPS27	-0.6577852
312	True	RPS27	-1.0038178
313	True	RPS27	-0.56197596
314	True	RPS27	-0.13420367
315	True	RPS27	-0.5030885
316	True	RPS27	-0.61856127
317	True	RPS27	-1.7749194
318	True	RPS27	-0.5224438
319	True	RPS27	-0.5963156
320	True	RPS27	-0.8849046
321	True	RPS27	-0.31622672
322	True	RPS27	-1.4156337
323	True	RPS27	-0.34519053
324	True	RPS27	-0.27649403
325	True	RPS27	-1.3993046
326	True	RPS27	-0.08761048
327	True	RPS27	0.07650542
328	True	RPS27	-0.1427958
329	True	RPS27	-1.0149765
330	True	RPS27	-0.39702845
331	True	RPS27	-1.0577319
332	True	RPS27	-1.1508679
333	True	RPS27	-0.53673506
334	True	RPS27	-0.24466777
335	True	RPS27	-0.19727302
336	True	RPS27	-0.23869514
337	True	RPS27	-0.23414111
338	True	RPS27	-0.26035
339	True	RPS27	-0.076126575
340	True	RPS27	0.025032759
341	True	RPS27	0.017516613
342	True	RPS27	-0.4534595
343	True	RPS27	-0.9261837
344	True	RPS27	-0.8536997
345	True	RPS27	-0.8529537
346	True	RPS27	-0.65616274
347	True	RPS27	-0.0070495605
348	True	RPS27	-0.44639325
349	True	RPS27	0.085621834
350	True	RPS27	-0.34315372
351	True	RPS27	-0.42559767
352	True	RPS27	-0.06410718
353	True	RPS27	-0.79110694
354	True	RPS27	-0.1806016
355	True	RPS27	-1.3601081
356	True	RPS27	-0.26983166
357	True	RPS27	0.056913137
358	True	RPS27	-0.21335363
359	True	RPS27	0.364599
360	True	RPS27	-0.6798756
361	True	RPS27	-0.2148912
362	True	RPS27	-0.19487977
363	True	RPS27	-0.22822666
364	True	RPS27	-0.04329872
365	True	RPS27	-0.58271337
366	True	RPS27	-0.55998206
367	True	RPS27	-0.60602
368	True	RPS27	-0.18205166
369	True	RPS27	-0.42169118
370	True	RPS27	-2.1073759
371	True	RPS27	-0.55463386
372	True	RPS27	-0.27987027
373	True	RPS27	0.16737533
374	True	RPS27	-0.5424819
375	True	RPS27	-0.31903672
376	True	RPS27	-0.73602724
377	True	RPS27	-1.4322293
378	True	RPS27	-0.04865122
379	True	RPS27	0.21442723
380	True	RPS27	-0.098433256
381	True	RPS27	-0.5251343
382	True	RPS27	0.13812828
383	True	RPS27	-0.26643062
384	True	RPS27	-0.2447381
385	True	RPS27	-0.120247364
386	True	RPS27	-0.002918005
387	True	RPS27	0.049420595
388	True	RPS27	0.043156862
389	True	RPS27	-0.72953844
390	True	RPS27	-0.7121272
391	True	RPS27	-0.12396598
392	True	RPS27	-0.564486
393	True	RPS27	0.13719201
394	True	RPS27	-0.2900865
395	True	RPS27	-0.1600368
396	True	RPS27	-0.7080219
397	True	RPS27	-0.39697647
398	True	RPS27	-0.39825416
399	True	RPS27	-0.15652919
400	True	RPS27	-0.24061608
401	True	RPS27	0.24293613
402	True	RPS27	-0.1317091
403	True	RPS27	-0.50410175
404	True	RPS27	0.15311432
405	True	RPS27	0.6674454
406	True	RPS27	-0.4289236
407	True	RPS27	-0.21596241
408	True	RPS27	-0.010295153
409	True	RPS27	-0.5957489
410	True	RPS27	-0.47832084
411	True	RPS27	0.16585469
412	True	RPS27	0.0727222
413	True	RPS27	-0.4291501
414	True	RPS27	-0.51845574
415	True	RPS27	-0.05493617
416	True	RPS27	-0.6663656
417	True	RPS27	-0.42990685
418	True	RPS27	-0.44753885
419	True	RPS27	-0.2173245
420	True	RPS27	-0.21760416
421	True	RPS27	0.07873273
422	True	RPS27	-0.82997656
423	True	RPS27	-0.63705564
424	True	RPS27	-0.5682223
425	True	RPS27	0.05646324
426	True	RPS27	-0.4900124
427	True	RPS27	0.02102375
428	True	RPS27	-0.4233818
429	True	RPS27	-0.6815922
430	True	RPS27	-0.51725936
431	True	RPS27	-1.658481
432	True	RPS27	-0.46346164
433	True	RPS27	0.04578328
434	True	RPS27	-0.13421226
435	True	RPS27	0.19002748
436	True	RPS27	-1.5480311
437	True	RPS27	-0.5339196
438	True	RPS27	-0.6058836
439	True	RPS27	0.11928558
440	True	RPS27	-0.33026195
441	True	RPS27	0.0034680367
442	True	RPS27	-0.30135155
443	True	RPS27	-0.113992214
444	True	RPS27	-0.643003
445	True	RPS27	-0.908206
446	True	RPS27	0.021996975
447	True	RPS27	-0.18196177
448	True	RPS27	-0.32628512
449	True	RPS27	-0.6688919
450	True	RPS27	-0.2148354
451	True	RPS27	-0.28792858
452	True	RPS27	0.29642248
453	True	RPS27	-0.03169322
454	True	RPS27	-0.5360377
455	True	RPS27	-0.14591885
456	True	RPS27	-0.20958757
457	True	RPS27	-0.512105
458	True	RPS27	0.050548553
459	True	RPS27	-0.6041558
460	True	RPS27	-0.39004946
461	True	RPS27	-0.3631022
462	True	RPS27	-0.42981267
463	True	RPS27	-0.0072808266
464	True	RPS27	-0.76903343
465	True	RPS27	-0.81922674
466	True	RPS27	-0.19518542
467	True	RPS27	-0.5963266
468	True	RPS27	-0.39048457
469	True	RPS27	-0.22527766
470	True	RPS27	-0.23874903
471	True	RPS27	0.09324908
472	True	RPS27	-0.24980879
473	True	RPS27	-0.09590268
474	True	RPS27	-0.26920295
475	True	RPS27	-0.54912186
476	True	RPS27	-0.43065858
477	True	RPS27	0.07297039
478	True	RPS27	-0.29253006
479	True	RPS27	-0.6423719
480	True	RPS27	-0.3739233
481	True	RPS27	-0.20832539
482	True	RPS27	-0.48883414
483	True	RPS27	-0.1395595
484	True	RPS27	0.06706023
485	True	RPS27	-0.31978106
486	True	RPS27	-0.5802412
487	True	RPS27	-0.050468683
488	True	RPS27	-0.3072238
489	True	RPS27	-0.2678764
490	True	RPS27	-0.3601303
491	True	RPS27	-0.022382498
492	True	RPS27	-0.40480065
493	True	RPS27	-0.529583
494	True	RPS27	-0.5644529
495	True	RPS27	-0.35026026
496	True	RPS27	-0.52677155
497	True	RPS27	0.17561007
498	True	RPS27	-0.34637856
499	True	RPS27	-0.7557142
500	True	RPS27	-0.17046285
501	True	RPS27	0.0111784935
502	True	RPS27	0.05527854
503	True	RPS27	-0.41160655
504	True	RPS27	0.073318005
505	True	RPS27	-0.4295535
506	True	RPS27	-0.51493216
507	True	RPS27	0.37042856
508	True	RPS27	-0.044157743
509	True	RPS27	0.21642089
510	True	RPS27	-0.2827239
511	True	RPS27	-0.50467443
512	True	RPS27	-0.34849596
513	True	RPS27	-0.4668727
514	True	RPS27	-0.72587705
515	True	RPS27	-0.7216537
516	True	RPS27	-0.29947162
517	True	RPS27	0.02064538
518	True	RPS27	-0.16228986
519	True	RPS27	0.023585558
520	True	RPS27	-0.73233414
521	True	RPS27	-1.1699605
522	True	RPS27	-0.057085752
523	True	RPS27	-0.31921482
524	True	RPS27	-0.46466136
525	True	RPS27	-0.32739115
526	True	RPS27	-0.2937491
527	True	RPS27	-0.19417453
528	True	RPS27	-0.08621597
529	True	RPS27	0.09130025
530	True	RPS27	-0.28128695
531	True	RPS27	-0.3860252
532	True	RPS27	0.032170057
533	True	RPS27	-0.29184008
534	True	RPS27	-0.6393256
535	True	RPS27	-0.2831123
536	True	RPS27	-0.64151883
537	True	RPS27	-0.6105149
538	True	RPS27	-0.12795687
539	True	RPS27	-0.7280779
540	True	RPS27	-0.7334764
541	True	RPS27	-0.31247735
542	True	RPS27	0.09940934
543	True	RPS27	-0.8373518
544	True	RPS27	0.039628983
545	True	RPS27	-1.1211636
546	True	RPS27	-0.893203
547	True	RPS27	-0.53537464
548	True	RPS27	-0.17885971
549	True	RPS27	-0.6737673
550	True	RPS27	-0.7585125
551	True	RPS27	-0.309026
552	True	RPS27	-0.28056931
553	True	RPS27	-0.40804553
554	True	RPS27	-0.30390453
555	True	RPS27	-0.5313771
556	True	RPS27	-0.44110942
557	True	RPS27	-0.8036895
558	True	RPS27	-1.0368421
559	True	RPS27	-0.75025845
560	True	RPS27	-0.15072799
561	True	RPS27	-0.10227585
562	True	RPS27	-1.2784075
563	True	RPS27	-0.83718514
564	True	RPS27	-0.8656156
565	True	RPS27	-0.5450065
566	True	RPS27	-0.5369885
567	True	RPS27	-0.36767554
568	True	RPS27	-0.12912536
569	True	RPS27	-0.85127234
570	True	RPS27	-0.48226142
571	True	RPS27	-0.4469285
572	True	RPS27	-0.43619704
573	True	RPS27	-1.2002473
574	True	RPS27	-0.58801365
575	True	RPS27	-0.3375969
576	True	RPS27	-0.6421864
577	True	RPS27	-0.40719008
578	True	RPS27	-0.7251394
579	True	RPS27	-0.10710001
580	True	RPS27	-0.29088402
581	True	RPS27	-0.83152866
582	True	RPS27	-0.6113298
583	True	RPS27	-0.7736516
584	True	RPS27	-0.23754358
585	True	RPS27	-0.90404415
586	True	RPS27	-0.4944961
587	True	RPS27	-0.28167677
588	True	RPS27	-0.53721
589	True	RPS27	-0.46998787
590	True	RPS27	-0.3954172
591	True	RPS27	-0.8248861
592	True	RPS27	-1.1820946
593	True	RPS27	-0.8374412
594	True	RPS27	-0.71132183
595	True	RPS27	-0.07611942
596	True	RPS27	-0.83208585
597	True	RPS27	-0.6451812
598	True	RPS27	-0.015401602
599	True	RPS27	-0.5018897
600	True	RPS27	-0.10903001
601	True	RPS27	-0.7036729
602	True	RPS27	-0.7458279
603	True	RPS27	-0.7677901
604	True	RPS27	-0.29602385
605	True	RPS27	-0.31995845
606	True	RPS27	-0.21319437
607	True	RPS27	-0.15702271
608	True	RPS27	-0.64959455
609	True	RPS27	-0.34617925
610	True	RPS27	-0.78740144
611	True	RPS27	-0.35312104
612	True	RPS27	-0.74116516
613	True	RPS27	-0.5845351
614	True	RPS27	-0.20892239
615	True	RPS27	-1.0019917
616	True	RPS27	-0.5926182
617	True	RPS27	-0.47246838
618	True	RPS27	-1.0453765
619	True	RPS27	-0.86380124
620	True	RPS27	-0.48791957
621	True	RPS27	-0.47185183
622	True	RPS27	-0.6168771
623	True	RPS27	-0.6119113
624	True	RPS27	-0.70763946
625	Scouter	RPS27	-0.35242414
626	Scouter	RPS27	-0.39489794
627	Scouter	RPS27	-0.35382056
628	Scouter	RPS27	-0.39949083
629	Scouter	RPS27	-0.3453231
630	Scouter	RPS27	-0.34907818
631	Scouter	RPS27	-0.49574113
632	Scouter	RPS27	-0.44300413
633	Scouter	RPS27	-0.57288694
634	Scouter	RPS27	-0.3977692
635	Scouter	RPS27	-0.50021505
636	Scouter	RPS27	-0.3655126
637	Scouter	RPS27	-0.45422697
638	Scouter	RPS27	-0.42115808
639	Scouter	RPS27	-0.43297434
640	Scouter	RPS27	-0.36575866
641	Scouter	RPS27	-0.39345908
642	Scouter	RPS27	-0.46675467
643	Scouter	RPS27	-0.32941747
644	Scouter	RPS27	-0.46601558
645	Scouter	RPS27	-0.38994718
646	Scouter	RPS27	-0.27308893
647	Scouter	RPS27	-0.47065687
648	Scouter	RPS27	-0.39202142
649	Scouter	RPS27	-0.4539423
650	Scouter	RPS27	-0.39259195
651	Scouter	RPS27	-0.4544115
652	Scouter	RPS27	-0.5548463
653	Scouter	RPS27	-0.3816042
654	Scouter	RPS27	-0.4194007
655	Scouter	RPS27	-0.31171513
656	Scouter	RPS27	-0.4606526
657	Scouter	RPS27	-0.37804246
658	Scouter	RPS27	-0.3670721
659	Scouter	RPS27	-0.42159963
660	Scouter	RPS27	-0.35712934
661	Scouter	RPS27	-0.30032158
662	Scouter	RPS27	-0.41064978
663	Scouter	RPS27	-0.4472921
664	Scouter	RPS27	-0.46864128
665	Scouter	RPS27	-0.45588684
666	Scouter	RPS27	-0.35471034
667	Scouter	RPS27	-0.39597416
668	Scouter	RPS27	-0.40542173
669	Scouter	RPS27	-0.42065048
670	Scouter	RPS27	-0.32537603
671	Scouter	RPS27	-0.44092727
672	Scouter	RPS27	-0.3248868
673	Scouter	RPS27	-0.41220403
674	Scouter	RPS27	-0.40137768
675	Scouter	RPS27	-0.2751212
676	Scouter	RPS27	-0.40710998
677	Scouter	RPS27	-0.33475208
678	Scouter	RPS27	-0.40349913
679	Scouter	RPS27	-0.3983543
680	Scouter	RPS27	-0.45292926
681	Scouter	RPS27	-0.40726376
682	Scouter	RPS27	-0.48016667
683	Scouter	RPS27	-0.48491526
684	Scouter	RPS27	-0.3693366
685	Scouter	RPS27	-0.3762462
686	Scouter	RPS27	-0.4696622
687	Scouter	RPS27	-0.41143298
688	Scouter	RPS27	-0.36370206
689	Scouter	RPS27	-0.47546697
690	Scouter	RPS27	-0.2594993
691	Scouter	RPS27	-0.2952242
692	Scouter	RPS27	-0.45107102
693	Scouter	RPS27	-0.41957188
694	Scouter	RPS27	-0.44654942
695	Scouter	RPS27	-0.34922767
696	Scouter	RPS27	-0.44729066
697	Scouter	RPS27	-0.41920614
698	Scouter	RPS27	-0.4901607
699	Scouter	RPS27	-0.44590282
700	Scouter	RPS27	-0.34241557
701	Scouter	RPS27	-0.4768908
702	Scouter	RPS27	-0.36833787
703	Scouter	RPS27	-0.28547454
704	Scouter	RPS27	-0.45317054
705	Scouter	RPS27	-0.36948442
706	Scouter	RPS27	-0.4147842
707	Scouter	RPS27	-0.61633205
708	Scouter	RPS27	-0.39345074
709	Scouter	RPS27	-0.29791498
710	Scouter	RPS27	-0.48666835
711	Scouter	RPS27	-0.4262886
712	Scouter	RPS27	-0.40708733
713	Scouter	RPS27	-0.36497974
714	Scouter	RPS27	-0.5297413
715	Scouter	RPS27	-0.38794017
716	Scouter	RPS27	-0.6056428
717	Scouter	RPS27	-0.3837812
718	Scouter	RPS27	-0.3900354
719	Scouter	RPS27	-0.5018716
720	Scouter	RPS27	-0.39117193
721	Scouter	RPS27	-0.40159845
722	Scouter	RPS27	-0.50021505
723	Scouter	RPS27	-0.40362144
724	Scouter	RPS27	-0.3244841
725	Scouter	RPS27	-0.3603549
726	Scouter	RPS27	-0.38438106
727	Scouter	RPS27	-0.26201153
728	Scouter	RPS27	-0.46132612
729	Scouter	RPS27	-0.4031284
730	Scouter	RPS27	-0.4475181
731	Scouter	RPS27	-0.37844014
732	Scouter	RPS27	-0.35130715
733	Scouter	RPS27	-0.37153578
734	Scouter	RPS27	-0.40437126
735	Scouter	RPS27	-0.39136314
736	Scouter	RPS27	-0.42002273
737	Scouter	RPS27	-0.5719917
738	Scouter	RPS27	-0.49344993
739	Scouter	RPS27	-0.37414455
740	Scouter	RPS27	-0.308048
741	Scouter	RPS27	-0.41554427
742	Scouter	RPS27	-0.3884821
743	Scouter	RPS27	-0.44017196
744	Scouter	RPS27	-0.38589644
745	Scouter	RPS27	-0.49875808
746	Scouter	RPS27	-0.44584942
747	Scouter	RPS27	-0.47823668
748	Scouter	RPS27	-0.35032964
749	Scouter	RPS27	-0.32514048
750	Scouter	RPS27	-0.41907167
751	Scouter	RPS27	-0.49060678
752	Scouter	RPS27	-0.42812037
753	Scouter	RPS27	-0.4081819
754	Scouter	RPS27	-0.3786466
755	Scouter	RPS27	-0.5390506
756	Scouter	RPS27	-0.39337134
757	Scouter	RPS27	-0.40165567
758	Scouter	RPS27	-0.347471
759	Scouter	RPS27	-0.3961494
760	Scouter	RPS27	-0.41707468
761	Scouter	RPS27	-0.42057562
762	Scouter	RPS27	-0.4260249
763	Scouter	RPS27	-0.32659078
764	Scouter	RPS27	-0.26998568
765	Scouter	RPS27	-0.4651587
766	Scouter	RPS27	-0.3801632
767	Scouter	RPS27	-0.38551998
768	Scouter	RPS27	-0.37060833
769	Scouter	RPS27	-0.48084497
770	Scouter	RPS27	-0.35143423
771	Scouter	RPS27	-0.44085002
772	Scouter	RPS27	-0.3448336
773	Scouter	RPS27	-0.37780118
774	Scouter	RPS27	-0.4424281
775	Scouter	RPS27	-0.49487352
776	Scouter	RPS27	-0.48601317
777	Scouter	RPS27	-0.41695905
778	Scouter	RPS27	-0.377172
779	Scouter	RPS27	-0.40874934
780	Scouter	RPS27	-0.30684733
781	Scouter	RPS27	-0.29961967
782	Scouter	RPS27	-0.33568454
783	Scouter	RPS27	-0.3077829
784	Scouter	RPS27	-0.47028637
785	Scouter	RPS27	-0.45674396
786	Scouter	RPS27	-0.4563911
787	Scouter	RPS27	-0.48644686
788	Scouter	RPS27	-0.38814497
789	Scouter	RPS27	-0.3397324
790	Scouter	RPS27	-0.4760704
791	Scouter	RPS27	-0.36646032
792	Scouter	RPS27	-0.3541751
793	Scouter	RPS27	-0.39148116
794	Scouter	RPS27	-0.37551093
795	Scouter	RPS27	-0.2367847
796	Scouter	RPS27	-0.5345628
797	Scouter	RPS27	-0.38067698
798	Scouter	RPS27	-0.40930152
799	Scouter	RPS27	-0.48396397
800	Scouter	RPS27	-0.37088275
801	Scouter	RPS27	-0.3748548
802	Scouter	RPS27	-0.4693849
803	Scouter	RPS27	-0.4737637
804	Scouter	RPS27	-0.39351726
805	Scouter	RPS27	-0.4136181
806	Scouter	RPS27	-0.44356394
807	Scouter	RPS27	-0.44501662
808	Scouter	RPS27	-0.39593172
809	Scouter	RPS27	-0.37515163
810	Scouter	RPS27	-0.5361979
811	Scouter	RPS27	-0.38363624
812	Scouter	RPS27	-0.33059955
813	Scouter	RPS27	-0.5077827
814	Scouter	RPS27	-0.50580764
815	Scouter	RPS27	-0.32405066
816	Scouter	RPS27	-0.39311552
817	Scouter	RPS27	-0.49156237
818	Scouter	RPS27	-0.37333012
819	Scouter	RPS27	-0.38765574
820	Scouter	RPS27	-0.42182136
821	Scouter	RPS27	-0.35109973
822	Scouter	RPS27	-0.45104146
823	Scouter	RPS27	-0.34945178
824	Scouter	RPS27	-0.42540336
825	Scouter	RPS27	-0.5041287
826	Scouter	RPS27	-0.5166757
827	Scouter	RPS27	-0.360538
828	Scouter	RPS27	-0.3559897
829	Scouter	RPS27	-0.34288192
830	Scouter	RPS27	-0.51671076
831	Scouter	RPS27	-0.3260827
832	Scouter	RPS27	-0.4686885
833	Scouter	RPS27	-0.43247938
834	Scouter	RPS27	-0.39311337
835	Scouter	RPS27	-0.35120845
836	Scouter	RPS27	-0.43648243
837	Scouter	RPS27	-0.35453653
838	Scouter	RPS27	-0.26364994
839	Scouter	RPS27	-0.48671055
840	Scouter	RPS27	-0.42791033
841	Scouter	RPS27	-0.46736932
842	Scouter	RPS27	-0.41544652
843	Scouter	RPS27	-0.40360522
844	Scouter	RPS27	-0.32552385
845	Scouter	RPS27	-0.47160006
846	Scouter	RPS27	-0.47473
847	Scouter	RPS27	-0.28334546
848	Scouter	RPS27	-0.49519372
849	Scouter	RPS27	-0.39791536
850	Scouter	RPS27	-0.35933757
851	Scouter	RPS27	-0.26108336
852	Scouter	RPS27	-0.30448532
853	Scouter	RPS27	-0.37317395
854	Scouter	RPS27	-0.36919045
855	Scouter	RPS27	-0.39536285
856	Scouter	RPS27	-0.48560262
857	Scouter	RPS27	-0.41438532
858	Scouter	RPS27	-0.4920652
859	Scouter	RPS27	-0.2926445
860	Scouter	RPS27	-0.36433697
861	Scouter	RPS27	-0.39633036
862	Scouter	RPS27	-0.39369297
863	Scouter	RPS27	-0.45762014
864	Scouter	RPS27	-0.37844014
865	Scouter	RPS27	-0.4275124
866	Scouter	RPS27	-0.47126865
867	Scouter	RPS27	-0.4449854
868	Scouter	RPS27	-0.4795053
869	Scouter	RPS27	-0.38726068
870	Scouter	RPS27	-0.37339163
871	Scouter	RPS27	-0.5286596
872	Scouter	RPS27	-0.37414408
873	Scouter	RPS27	-0.36311936
874	Scouter	RPS27	-0.25539255
875	Scouter	RPS27	-0.44112563
876	Scouter	RPS27	-0.3301258
877	Scouter	RPS27	-0.35738134
878	Scouter	RPS27	-0.46142364
879	Scouter	RPS27	-0.48483777
880	Scouter	RPS27	-0.29605556
881	Scouter	RPS27	-0.4344275
882	Scouter	RPS27	-0.3302586
883	Scouter	RPS27	-0.45362592
884	Scouter	RPS27	-0.3693366
885	Scouter	RPS27	-0.3919835
886	Scouter	RPS27	-0.47988153
887	Scouter	RPS27	-0.37515163
888	Scouter	RPS27	-0.45279527
889	Scouter	RPS27	-0.43018723
890	Scouter	RPS27	-0.34852576
891	Scouter	RPS27	-0.29232216
892	Scouter	RPS27	-0.34422994
893	Scouter	RPS27	-0.39411283
894	Scouter	RPS27	-0.3956008
895	Scouter	RPS27	-0.42895126
896	Scouter	RPS27	-0.44586158
897	Scouter	RPS27	-0.4472034
898	Scouter	RPS27	-0.4493642
899	Scouter	RPS27	-0.45447326
900	Scouter	RPS27	-0.474823
901	Scouter	RPS27	-0.516186
902	Scouter	RPS27	-0.45821428
903	Scouter	RPS27	-0.3952241
904	Scouter	RPS27	-0.59195566
905	Scouter	RPS27	-0.3800168
906	Scouter	RPS27	-0.34529257
907	Scouter	RPS27	-0.6076691
908	Scouter	RPS27	-0.4010682
909	Scouter	RPS27	-0.44089246
910	Scouter	RPS27	-0.45718217
911	Scouter	RPS27	-0.36730075
912	Scouter	RPS27	-0.41032958
913	Scouter	RPS27	-0.4397998
914	Scouter	RPS27	-0.4579811
915	Scouter	RPS27	-0.49452662
916	Scouter	RPS27	-0.27891326
917	Scouter	RPS27	-0.33480215
918	Scouter	RPS27	-0.50853634
919	Scouter	RPS27	-0.3931136
920	Scouter	RPS27	-0.40473485
921	Scouter	RPS27	-0.362077
922	Scouter	RPS27	-0.47828507
923	Scouter	RPS27	-0.2644143
924	Scouter	RPS27	-0.32570887
925	True	RPL37A	-0.7808757
926	True	RPL37A	-0.5833256
927	True	RPL37A	-0.1979475
928	True	RPL37A	-0.40500164
929	True	RPL37A	-0.6137512
930	True	RPL37A	-0.48784447
931	True	RPL37A	-0.05149126
932	True	RPL37A	-0.53704643
933	True	RPL37A	-0.33691096
934	True	RPL37A	-0.3140962
935	True	RPL37A	-0.94652057
936	True	RPL37A	-0.54172945
937	True	RPL37A	-0.94977856
938	True	RPL37A	-0.26687837
939	True	RPL37A	0.02014637
940	True	RPL37A	-0.31542206
941	True	RPL37A	-0.36922765
942	True	RPL37A	-0.89025164
943	True	RPL37A	-0.9654176
944	True	RPL37A	-0.75993395
945	True	RPL37A	-0.53892994
946	True	RPL37A	-0.143574
947	True	RPL37A	-0.13520479
948	True	RPL37A	-0.12083793
949	True	RPL37A	-0.4421718
950	True	RPL37A	-0.27201223
951	True	RPL37A	-0.45071745
952	True	RPL37A	-0.5108433
953	True	RPL37A	-0.3497262
954	True	RPL37A	-0.7942579
955	True	RPL37A	-0.6447153
956	True	RPL37A	-0.49725246
957	True	RPL37A	-0.18906403
958	True	RPL37A	-0.2505226
959	True	RPL37A	-0.34901977
960	True	RPL37A	-1.1746697
961	True	RPL37A	-0.34675455
962	True	RPL37A	-0.78817296
963	True	RPL37A	-0.6910496
964	True	RPL37A	-0.58442664
965	True	RPL37A	-0.7319224
966	True	RPL37A	-0.67154
967	True	RPL37A	-0.26231408
968	True	RPL37A	-0.46060944
969	True	RPL37A	-0.35071945
970	True	RPL37A	-0.012114525
971	True	RPL37A	-0.16280723
972	True	RPL37A	-0.19025826
973	True	RPL37A	-0.5321691
974	True	RPL37A	-0.7193818
975	True	RPL37A	-0.32788205
976	True	RPL37A	-0.801718
977	True	RPL37A	-0.17728233
978	True	RPL37A	-0.5566685
979	True	RPL37A	-0.28133702
980	True	RPL37A	-0.38428402
981	True	RPL37A	-0.5566685
982	True	RPL37A	-0.52020836
983	True	RPL37A	-0.83995533
984	True	RPL37A	-0.30515623
985	True	RPL37A	-0.07945275
986	True	RPL37A	-0.81322026
987	True	RPL37A	-0.5791731
988	True	RPL37A	-0.6487732
989	True	RPL37A	-0.23829389
990	True	RPL37A	-0.32016802
991	True	RPL37A	-0.12972736
992	True	RPL37A	0.039495707
993	True	RPL37A	-0.8857019
994	True	RPL37A	-0.64413404
995	True	RPL37A	-0.6326544
996	True	RPL37A	-1.393821
997	True	RPL37A	-0.34699464
998	True	RPL37A	-0.09462643
999	True	RPL37A	-0.97851324
1000	True	RPL37A	-0.39460826
1001	True	RPL37A	-0.23129082
1002	True	RPL37A	-0.121907234
1003	True	RPL37A	-0.75066686
1004	True	RPL37A	-0.03311205
1005	True	RPL37A	-0.325377
1006	True	RPL37A	-0.2414577
1007	True	RPL37A	-0.815897
1008	True	RPL37A	-0.5093403
1009	True	RPL37A	-0.2795186
1010	True	RPL37A	-0.58129096
1011	True	RPL37A	-0.23751426
1012	True	RPL37A	-0.58335924
1013	True	RPL37A	-0.48193002
1014	True	RPL37A	-0.83148
1015	True	RPL37A	-0.060618877
1016	True	RPL37A	-0.7395909
1017	True	RPL37A	-0.21657944
1018	True	RPL37A	-0.7823522
1019	True	RPL37A	-0.080747366
1020	True	RPL37A	-0.39356017
1021	True	RPL37A	-0.2597432
1022	True	RPL37A	-0.42487764
1023	True	RPL37A	-0.30824518
1024	True	RPL37A	-0.10787153
1025	True	RPL37A	-0.16450787
1026	True	RPL37A	0.0040807724
1027	True	RPL37A	-1.1180341
1028	True	RPL37A	-0.6438191
1029	True	RPL37A	-0.49276185
1030	True	RPL37A	-0.23454547
1031	True	RPL37A	-0.3582461
1032	True	RPL37A	-0.3005762
1033	True	RPL37A	0.06701422
1034	True	RPL37A	-0.4192605
1035	True	RPL37A	-0.45554376
1036	True	RPL37A	-0.65119195
1037	True	RPL37A	-0.5577483
1038	True	RPL37A	-0.28803277
1039	True	RPL37A	-0.65920067
1040	True	RPL37A	-0.64858913
1041	True	RPL37A	-0.74187803
1042	True	RPL37A	-1.0211558
1043	True	RPL37A	-0.3822949
1044	True	RPL37A	-0.78949094
1045	True	RPL37A	-0.64383864
1046	True	RPL37A	-0.55100226
1047	True	RPL37A	-1.0861914
1048	True	RPL37A	-0.5599508
1049	True	RPL37A	-0.9208982
1050	True	RPL37A	-0.39853477
1051	True	RPL37A	-0.1163888
1052	True	RPL37A	-0.8230715
1053	True	RPL37A	-1.2113366
1054	True	RPL37A	-1.0659215
1055	True	RPL37A	-1.0607841
1056	True	RPL37A	-0.22470498
1057	True	RPL37A	0.041127205
1058	True	RPL37A	-0.64727783
1059	True	RPL37A	-0.9458709
1060	True	RPL37A	-0.27465153
1061	True	RPL37A	-0.84972954
1062	True	RPL37A	-0.5267234
1063	True	RPL37A	-0.3510146
1064	True	RPL37A	-0.7137618
1065	True	RPL37A	-0.7249501
1066	True	RPL37A	-0.42567587
1067	True	RPL37A	-0.7533684
1068	True	RPL37A	-0.66911554
1069	True	RPL37A	-0.4726956
1070	True	RPL37A	-0.84716845
1071	True	RPL37A	-0.4899249
1072	True	RPL37A	-0.4945588
1073	True	RPL37A	-0.7270918
1074	True	RPL37A	-1.1912401
1075	True	RPL37A	-0.41655254
1076	True	RPL37A	-0.4779253
1077	True	RPL37A	-0.26020312
1078	True	RPL37A	-0.51971126
1079	True	RPL37A	-1.1000919
1080	True	RPL37A	-0.5321367
1081	True	RPL37A	-0.5802207
1082	True	RPL37A	-0.57947206
1083	True	RPL37A	0.06262827
1084	True	RPL37A	-1.4356952
1085	True	RPL37A	-0.9392376
1086	True	RPL37A	-0.9707811
1087	True	RPL37A	-1.3602254
1088	True	RPL37A	-0.31410146
1089	True	RPL37A	-1.1426373
1090	True	RPL37A	-0.7814295
1091	True	RPL37A	-1.3242855
1092	True	RPL37A	-0.7290602
1093	True	RPL37A	-0.7350538
1094	True	RPL37A	-0.39225507
1095	True	RPL37A	-0.5492518
1096	True	RPL37A	-0.89822197
1097	True	RPL37A	-0.77054954
1098	True	RPL37A	-0.5204985
1099	True	RPL37A	-0.75328493
1100	True	RPL37A	-0.33921933
1101	True	RPL37A	-0.674268
1102	True	RPL37A	-0.63193417
1103	True	RPL37A	-0.8435333
1104	True	RPL37A	-0.6348839
1105	True	RPL37A	-0.84538555
1106	True	RPL37A	-0.8297682
1107	True	RPL37A	-0.63639617
1108	True	RPL37A	-0.32657862
1109	True	RPL37A	-0.66424465
1110	True	RPL37A	-0.78119874
1111	True	RPL37A	-0.7975261
1112	True	RPL37A	-0.82063365
1113	True	RPL37A	-0.4797132
1114	True	RPL37A	-0.88340473
1115	True	RPL37A	-0.6186538
1116	True	RPL37A	-1.3597047
1117	True	RPL37A	-0.3868785
1118	True	RPL37A	-1.1624761
1119	True	RPL37A	-0.7681744
1120	True	RPL37A	-1.8278358
1121	True	RPL37A	-0.30946422
1122	True	RPL37A	-0.6418214
1123	True	RPL37A	-1.2894995
1124	True	RPL37A	-0.7213156
1125	True	RPL37A	-0.5212531
1126	True	RPL37A	-1.0948105
1127	True	RPL37A	-0.8740542
1128	True	RPL37A	-1.3735752
1129	True	RPL37A	-0.82119656
1130	True	RPL37A	-0.17940569
1131	True	RPL37A	-0.70614815
1132	True	RPL37A	-0.8033736
1133	True	RPL37A	-0.39593625
1134	True	RPL37A	-0.94720316
1135	True	RPL37A	-0.61678815
1136	True	RPL37A	-1.2377098
1137	True	RPL37A	-0.8997779
1138	True	RPL37A	-0.7385893
1139	True	RPL37A	-0.78469276
1140	True	RPL37A	-0.6020112
1141	True	RPL37A	-0.788748
1142	True	RPL37A	-0.19110274
1143	True	RPL37A	-0.787879
1144	True	RPL37A	-0.67778826
1145	True	RPL37A	-0.6766684
1146	True	RPL37A	-0.8514557
1147	True	RPL37A	-0.32598615
1148	True	RPL37A	-0.33415222
1149	True	RPL37A	-0.5878751
1150	True	RPL37A	-0.8124831
1151	True	RPL37A	-0.87469864
1152	True	RPL37A	-0.5291841
1153	True	RPL37A	-0.4366479
1154	True	RPL37A	-1.5114475
1155	True	RPL37A	-0.7235844
1156	True	RPL37A	-0.9903302
1157	True	RPL37A	-1.0330658
1158	True	RPL37A	-0.6064966
1159	True	RPL37A	-0.85522985
1160	True	RPL37A	-0.49171162
1161	True	RPL37A	-0.4453833
1162	True	RPL37A	-0.30809283
1163	True	RPL37A	-0.29254532
1164	True	RPL37A	-0.4473772
1165	True	RPL37A	-0.55230045
1166	True	RPL37A	-0.3950069
1167	True	RPL37A	-0.5029986
1168	True	RPL37A	-0.73029137
1169	True	RPL37A	-0.61442995
1170	True	RPL37A	-0.36547327
1171	True	RPL37A	-0.8597431
1172	True	RPL37A	-1.0030816
1173	True	RPL37A	-0.70655894
1174	True	RPL37A	-0.57539773
1175	True	RPL37A	-0.71183395
1176	True	RPL37A	-1.1494133
1177	True	RPL37A	-0.39263725
1178	True	RPL37A	-0.004181862
1179	True	RPL37A	-0.6363046
1180	True	RPL37A	-0.49809694
1181	True	RPL37A	-1.466757
1182	True	RPL37A	-0.3512771
1183	True	RPL37A	-0.17571568
1184	True	RPL37A	-1.0427866
1185	True	RPL37A	-1.4611653
1186	True	RPL37A	-1.106996
1187	True	RPL37A	-0.57906556
1188	True	RPL37A	-0.5929868
1189	True	RPL37A	-0.52135086
1190	True	RPL37A	-0.85354733
1191	True	RPL37A	-0.8837316
1192	True	RPL37A	-0.7468815
1193	True	RPL37A	-0.8884406
1194	True	RPL37A	-0.8000245
1195	True	RPL37A	0.10755181
1196	True	RPL37A	-0.75209236
1197	True	RPL37A	-0.8021126
1198	True	RPL37A	-0.8105886
1199	True	RPL37A	-0.8949542
1200	True	RPL37A	-0.82325125
1201	True	RPL37A	-1.1741638
1202	True	RPL37A	-0.6051307
1203	True	RPL37A	-0.7602525
1204	True	RPL37A	-0.6551509
1205	True	RPL37A	-1.4935489
1206	True	RPL37A	-0.35572028
1207	True	RPL37A	-1.285882
1208	True	RPL37A	-0.5351236
1209	True	RPL37A	-0.555177
1210	True	RPL37A	-1.2102079
1211	True	RPL37A	-0.86130524
1212	True	RPL37A	-0.7864919
1213	True	RPL37A	-0.82790756
1214	True	RPL37A	-0.8608773
1215	True	RPL37A	-0.7350893
1216	True	RPL37A	-0.83605933
1217	True	RPL37A	-0.5699849
1218	True	RPL37A	-0.8858807
1219	True	RPL37A	-0.9897926
1220	True	RPL37A	-0.77812314
1221	True	RPL37A	-1.0038183
1222	True	RPL37A	-0.6265168
1223	True	RPL37A	-0.28982162
1224	True	RPL37A	-0.68934584
1225	True	RPL37A	-0.61377835
1226	True	RPL37A	-0.5526495
1227	True	RPL37A	-0.6640637
1228	True	RPL37A	-1.8001224
1229	True	RPL37A	-0.68421483
1230	True	RPL37A	-0.38614416
1231	True	RPL37A	-0.40527582
1232	True	RPL37A	-1.1355567
1233	True	RPL37A	-1.7911787
1234	True	RPL37A	-0.7333565
1235	True	RPL37A	-0.4818492
1236	True	RPL37A	-0.8207593
1237	True	RPL37A	-0.63809013
1238	True	RPL37A	-0.4541571
1239	True	RPL37A	-0.6522138
1240	True	RPL37A	-0.45563126
1241	True	RPL37A	-0.862123
1242	True	RPL37A	-0.86059785
1243	True	RPL37A	-1.3765483
1244	True	RPL37A	-0.57130456
1245	True	RPL37A	-1.0478787
1246	True	RPL37A	-0.9388797
1247	True	RPL37A	-0.59078217
1248	True	RPL37A	-0.45071745
1249	True	RPL37A	-0.692358
1250	True	RPL37A	-1.115355
1251	True	RPL37A	-0.0022747517
1252	True	RPL37A	-0.7170098
1253	True	RPL37A	-0.35236
1254	True	RPL37A	-1.7709125
1255	True	RPL37A	-0.3871932
1256	True	RPL37A	-0.85258937
1257	True	RPL37A	-0.68295
1258	True	RPL37A	-0.36282444
1259	True	RPL37A	-0.5151346
1260	True	RPL37A	-0.54155684
1261	True	RPL37A	-0.5825689
1262	True	RPL37A	-0.35476422
1263	True	RPL37A	-0.80431795
1264	True	RPL37A	-0.65829706
1265	True	RPL37A	-1.0355687
1266	True	RPL37A	-0.35926318
1267	True	RPL37A	-0.04601431
1268	True	RPL37A	-0.6728649
1269	True	RPL37A	-0.33046103
1270	True	RPL37A	-0.9287977
1271	True	RPL37A	-0.04995799
1272	True	RPL37A	-0.19788074
1273	True	RPL37A	-0.5339258
1274	True	RPL37A	-0.8104584
1275	True	RPL37A	-0.1657319
1276	True	RPL37A	-0.50269556
1277	True	RPL37A	-0.7444422
1278	True	RPL37A	-1.3182895
1279	True	RPL37A	-0.2212472
1280	True	RPL37A	-1.1684926
1281	True	RPL37A	-0.68579674
1282	True	RPL37A	-0.32022595
1283	True	RPL37A	-0.16268349
1284	True	RPL37A	-0.33829498
1285	True	RPL37A	-0.55299854
1286	True	RPL37A	-0.024815083
1287	True	RPL37A	-0.41558218
1288	True	RPL37A	-0.7964766
1289	True	RPL37A	-0.1225903
1290	True	RPL37A	-0.08733511
1291	True	RPL37A	-0.2049663
1292	True	RPL37A	-0.7689941
1293	True	RPL37A	-0.38100553
1294	True	RPL37A	-0.2822175
1295	True	RPL37A	-0.40060377
1296	True	RPL37A	-0.81560683
1297	True	RPL37A	-0.40059185
1298	True	RPL37A	-1.9629593
1299	True	RPL37A	-0.705456
1300	True	RPL37A	-0.5520854
1301	True	RPL37A	-0.5959735
1302	True	RPL37A	-0.50996494
1303	True	RPL37A	-0.5821781
1304	True	RPL37A	-0.04787469
1305	True	RPL37A	-0.511209
1306	True	RPL37A	-0.027776718
1307	True	RPL37A	-0.38041878
1308	True	RPL37A	-0.38712263
1309	True	RPL37A	-0.40771222
1310	True	RPL37A	-0.21931243
1311	True	RPL37A	-0.424366
1312	True	RPL37A	-0.3783083
1313	True	RPL37A	-1.2418928
1314	True	RPL37A	-0.7063482
1315	True	RPL37A	-0.22165275
1316	True	RPL37A	-0.39309263
1317	True	RPL37A	-0.39910316
1318	True	RPL37A	0.27670455
1319	True	RPL37A	-0.32593012
1320	True	RPL37A	-0.37602305
1321	True	RPL37A	-0.7618637
1322	True	RPL37A	-0.35951948
1323	True	RPL37A	-0.10355902
1324	True	RPL37A	-0.35186625
1325	True	RPL37A	-0.19020987
1326	True	RPL37A	-0.65331626
1327	True	RPL37A	-0.41043854
1328	True	RPL37A	-0.4194088
1329	True	RPL37A	-0.26244164
1330	True	RPL37A	-0.03131008
1331	True	RPL37A	-0.289567
1332	True	RPL37A	-0.6327226
1333	True	RPL37A	-0.53057647
1334	True	RPL37A	-0.5641608
1335	True	RPL37A	-0.1854732
1336	True	RPL37A	0.06160021
1337	True	RPL37A	-0.3217759
1338	True	RPL37A	-0.25689507
1339	True	RPL37A	-0.12256241
1340	True	RPL37A	-0.061461687
1341	True	RPL37A	-0.82933974
1342	True	RPL37A	-0.53898907
1343	True	RPL37A	-0.33788013
1344	True	RPL37A	-0.22321248
1345	True	RPL37A	-0.70929766
1346	True	RPL37A	-0.1680491
1347	True	RPL37A	-0.42743707
1348	True	RPL37A	-0.85976577
1349	True	RPL37A	-0.304029
1350	True	RPL37A	-0.9326849
1351	True	RPL37A	-0.21668863
1352	True	RPL37A	-0.51376486
1353	True	RPL37A	-0.2220943
1354	True	RPL37A	-0.4645903
1355	True	RPL37A	-0.34296346
1356	True	RPL37A	-0.59816
1357	True	RPL37A	-0.43294668
1358	True	RPL37A	-1.1177056
1359	True	RPL37A	-0.59158444
1360	True	RPL37A	-0.70995545
1361	True	RPL37A	-0.53045297
1362	True	RPL37A	-0.74031687
1363	True	RPL37A	-0.8495259
1364	True	RPL37A	-0.16068554
1365	True	RPL37A	-0.6043992
1366	True	RPL37A	-0.3857975
1367	True	RPL37A	-1.0003259
1368	True	RPL37A	-1.0244849
1369	True	RPL37A	-0.26291037
1370	True	RPL37A	-1.996336
1371	True	RPL37A	-0.29692507
1372	True	RPL37A	-0.634089
1373	True	RPL37A	-0.41012025
1374	True	RPL37A	-0.7575743
1375	True	RPL37A	-0.28224492
1376	True	RPL37A	-0.15105224
1377	True	RPL37A	-0.7776365
1378	True	RPL37A	-0.5345895
1379	True	RPL37A	-0.41095686
1380	True	RPL37A	-0.48241568
1381	True	RPL37A	-0.117908
1382	True	RPL37A	-0.6750791
1383	True	RPL37A	-0.23275948
1384	True	RPL37A	-0.25044894
1385	True	RPL37A	-0.5530236
1386	True	RPL37A	-0.3529482
1387	True	RPL37A	-0.801363
1388	True	RPL37A	-0.5749774
1389	True	RPL37A	-0.57558346
1390	True	RPL37A	-0.4096172
1391	True	RPL37A	-0.32786274
1392	True	RPL37A	-0.8156016
1393	True	RPL37A	-0.3951242
1394	True	RPL37A	-0.2973001
1395	True	RPL37A	-0.48808765
1396	True	RPL37A	-0.5576229
1397	True	RPL37A	-0.6237445
1398	True	RPL37A	-0.64354324
1399	True	RPL37A	-1.0765467
1400	True	RPL37A	-0.8216462
1401	True	RPL37A	-0.5936327
1402	True	RPL37A	-0.32697248
1403	True	RPL37A	-0.7549522
1404	True	RPL37A	-0.35381866
1405	True	RPL37A	0.0829432
1406	True	RPL37A	-0.40153217
1407	True	RPL37A	-0.7024224
1408	True	RPL37A	-0.46163607
1409	True	RPL37A	-0.09591389
1410	True	RPL37A	-0.39223647
1411	True	RPL37A	-0.16858149
1412	True	RPL37A	-0.27736783
1413	True	RPL37A	-0.47019792
1414	True	RPL37A	-0.21774101
1415	True	RPL37A	-0.35993552
1416	True	RPL37A	-0.18535662
1417	True	RPL37A	-0.1956029
1418	True	RPL37A	-0.032374382
1419	True	RPL37A	-0.27376986
1420	True	RPL37A	-0.28375602
1421	True	RPL37A	-0.46253872
1422	True	RPL37A	-0.6818514
1423	True	RPL37A	0.0068879128
1424	True	RPL37A	-0.13282657
1425	True	RPL37A	-0.5006561
1426	True	RPL37A	-0.09673762
1427	True	RPL37A	-0.22097206
1428	True	RPL37A	-0.3404088
1429	True	RPL37A	-0.57709765
1430	True	RPL37A	-0.1168592
1431	True	RPL37A	-0.8709049
1432	True	RPL37A	-0.35945773
1433	True	RPL37A	-0.34411097
1434	True	RPL37A	-0.8380873
1435	True	RPL37A	-0.32651377
1436	True	RPL37A	-0.6169162
1437	True	RPL37A	-0.12420678
1438	True	RPL37A	-0.46766067
1439	True	RPL37A	-0.23596334
1440	True	RPL37A	-0.50570774
1441	True	RPL37A	-0.09461427
1442	True	RPL37A	0.11550617
1443	True	RPL37A	-0.86184
1444	True	RPL37A	-0.006062746
1445	True	RPL37A	-0.06728196
1446	True	RPL37A	-0.78435135
1447	True	RPL37A	0.0077803135
1448	True	RPL37A	-0.752506
1449	True	RPL37A	-0.95859647
1450	True	RPL37A	-0.5388739
1451	True	RPL37A	-0.06848192
1452	True	RPL37A	0.020707846
1453	True	RPL37A	-0.32010102
1454	True	RPL37A	-0.3130784
1455	True	RPL37A	-0.47536588
1456	True	RPL37A	-0.5489993
1457	True	RPL37A	-0.13080406
1458	True	RPL37A	-0.30799484
1459	True	RPL37A	-0.69259095
1460	True	RPL37A	-0.057661057
1461	True	RPL37A	-2.0823326
1462	True	RPL37A	-0.44608188
1463	True	RPL37A	-0.40330338
1464	True	RPL37A	-0.09000373
1465	True	RPL37A	-0.40342975
1466	True	RPL37A	-0.67111707
1467	True	RPL37A	0.13079953
1468	True	RPL37A	-0.2047584
1469	True	RPL37A	-0.6099949
1470	True	RPL37A	-0.44074965
1471	True	RPL37A	-1.1948984
1472	True	RPL37A	-0.78715706
1473	True	RPL37A	-0.643307
1474	True	RPL37A	-0.40519643
1475	True	RPL37A	-0.49960017
1476	True	RPL37A	-1.2522409
1477	True	RPL37A	-0.24815583
1478	True	RPL37A	-0.80605817
1479	True	RPL37A	-0.46687865
1480	True	RPL37A	-1.3944776
1481	True	RPL37A	-0.60408354
1482	True	RPL37A	-0.38292122
1483	True	RPL37A	-0.47190332
1484	True	RPL37A	-0.6001363
1485	True	RPL37A	-0.44999504
1486	True	RPL37A	-0.6098175
1487	True	RPL37A	-0.8192656
1488	True	RPL37A	-0.734777
1489	True	RPL37A	-0.65384364
1490	True	RPL37A	-0.27301264
1491	True	RPL37A	-0.38233423
1492	True	RPL37A	-0.80011225
1493	True	RPL37A	-0.45583534
1494	True	RPL37A	-1.0868616
1495	True	RPL37A	-0.7266393
1496	True	RPL37A	-0.6099026
1497	True	RPL37A	-0.35053277
1498	True	RPL37A	-1.0353012
1499	True	RPL37A	-0.5416908
1500	True	RPL37A	-0.36463237
1501	True	RPL37A	-0.47050118
1502	True	RPL37A	-0.80521655
1503	True	RPL37A	-1.149848
1504	True	RPL37A	-0.5727136
1505	True	RPL37A	-0.5440731
1506	True	RPL37A	-0.10513449
1507	True	RPL37A	-1.3994391
1508	True	RPL37A	-0.20903468
1509	True	RPL37A	-0.18710709
1510	True	RPL37A	-0.47086668
1511	True	RPL37A	-0.46825004
1512	True	RPL37A	-0.64624596
1513	True	RPL37A	-0.9663167
1514	True	RPL37A	-0.18613815
1515	True	RPL37A	-0.29592133
1516	True	RPL37A	-0.55107737
1517	True	RPL37A	-0.885344
1518	True	RPL37A	-0.58104134
1519	True	RPL37A	-0.07246137
1520	True	RPL37A	-0.7228167
1521	True	RPL37A	-0.5012386
1522	True	RPL37A	-0.7579272
1523	True	RPL37A	-0.4127829
1524	True	RPL37A	-1.1344948
1525	True	RPL37A	-0.8806453
1526	True	RPL37A	-1.0336492
1527	True	RPL37A	-0.81152534
1528	True	RPL37A	-0.66387105
1529	True	RPL37A	-0.10048008
1530	True	RPL37A	-0.4425664
1531	True	RPL37A	-0.7049732
1532	True	RPL37A	-0.31999683
1533	True	RPL37A	-0.74369764
1534	True	RPL37A	-0.5847075
1535	True	RPL37A	-0.95037556
1536	True	RPL37A	-0.8497393
1537	True	RPL37A	-1.1929848
1538	True	RPL37A	-0.36514807
1539	True	RPL37A	-0.488379
1540	True	RPL37A	-0.93703747
1541	True	RPL37A	-0.3026855
1542	True	RPL37A	-0.5657196
1543	True	RPL37A	-0.31288338
1544	True	RPL37A	-0.19423342
1545	True	RPL37A	-0.23777556
1546	True	RPL37A	-0.9229646
1547	True	RPL37A	-0.2977419
1548	True	RPL37A	-0.65019536
1549	True	RPL37A	-0.18549514
1550	Scouter	RPL37A	-0.4887414
1551	Scouter	RPL37A	-0.5347588
1552	Scouter	RPL37A	-0.43178415
1553	Scouter	RPL37A	-0.4048977
1554	Scouter	RPL37A	-0.44316363
1555	Scouter	RPL37A	-0.49067044
1556	Scouter	RPL37A	-0.64475846
1557	Scouter	RPL37A	-0.5476408
1558	Scouter	RPL37A	-0.6366892
1559	Scouter	RPL37A	-0.47347188
1560	Scouter	RPL37A	-0.6095326
1561	Scouter	RPL37A	-0.521456
1562	Scouter	RPL37A	-0.55095387
1563	Scouter	RPL37A	-0.49541497
1564	Scouter	RPL37A	-0.5871136
1565	Scouter	RPL37A	-0.5259609
1566	Scouter	RPL37A	-0.58808446
1567	Scouter	RPL37A	-0.62654734
1568	Scouter	RPL37A	-0.4842775
1569	Scouter	RPL37A	-0.58446383
1570	Scouter	RPL37A	-0.528018
1571	Scouter	RPL37A	-0.313128
1572	Scouter	RPL37A	-0.5154779
1573	Scouter	RPL37A	-0.55148864
1574	Scouter	RPL37A	-0.5746219
1575	Scouter	RPL37A	-0.5053916
1576	Scouter	RPL37A	-0.57604456
1577	Scouter	RPL37A	-0.64297605
1578	Scouter	RPL37A	-0.43691993
1579	Scouter	RPL37A	-0.5649359
1580	Scouter	RPL37A	-0.4000926
1581	Scouter	RPL37A	-0.60296583
1582	Scouter	RPL37A	-0.47338486
1583	Scouter	RPL37A	-0.5416
1584	Scouter	RPL37A	-0.49511123
1585	Scouter	RPL37A	-0.43165684
1586	Scouter	RPL37A	-0.4268601
1587	Scouter	RPL37A	-0.5112493
1588	Scouter	RPL37A	-0.4195733
1589	Scouter	RPL37A	-0.47126174
1590	Scouter	RPL37A	-0.6451199
1591	Scouter	RPL37A	-0.53250074
1592	Scouter	RPL37A	-0.4853537
1593	Scouter	RPL37A	-0.4387188
1594	Scouter	RPL37A	-0.4223466
1595	Scouter	RPL37A	-0.3717792
1596	Scouter	RPL37A	-0.4314158
1597	Scouter	RPL37A	-0.46322417
1598	Scouter	RPL37A	-0.51799583
1599	Scouter	RPL37A	-0.3883493
1600	Scouter	RPL37A	-0.36147738
1601	Scouter	RPL37A	-0.539968
1602	Scouter	RPL37A	-0.48825026
1603	Scouter	RPL37A	-0.48452926
1604	Scouter	RPL37A	-0.54303336
1605	Scouter	RPL37A	-0.57836246
1606	Scouter	RPL37A	-0.54266524
1607	Scouter	RPL37A	-0.47438908
1608	Scouter	RPL37A	-0.66958666
1609	Scouter	RPL37A	-0.5108118
1610	Scouter	RPL37A	-0.44753456
1611	Scouter	RPL37A	-0.6313245
1612	Scouter	RPL37A	-0.5429425
1613	Scouter	RPL37A	-0.4581461
1614	Scouter	RPL37A	-0.5723386
1615	Scouter	RPL37A	-0.36611366
1616	Scouter	RPL37A	-0.37064838
1617	Scouter	RPL37A	-0.5780983
1618	Scouter	RPL37A	-0.50569034
1619	Scouter	RPL37A	-0.57412815
1620	Scouter	RPL37A	-0.46315932
1621	Scouter	RPL37A	-0.56737113
1622	Scouter	RPL37A	-0.5988214
1623	Scouter	RPL37A	-0.5982089
1624	Scouter	RPL37A	-0.58940077
1625	Scouter	RPL37A	-0.42825508
1626	Scouter	RPL37A	-0.59256124
1627	Scouter	RPL37A	-0.4445119
1628	Scouter	RPL37A	-0.3596182
1629	Scouter	RPL37A	-0.58521533
1630	Scouter	RPL37A	-0.48095632
1631	Scouter	RPL37A	-0.45041347
1632	Scouter	RPL37A	-0.73877764
1633	Scouter	RPL37A	-0.45505834
1634	Scouter	RPL37A	-0.4211445
1635	Scouter	RPL37A	-0.58251166
1636	Scouter	RPL37A	-0.5508864
1637	Scouter	RPL37A	-0.49161315
1638	Scouter	RPL37A	-0.5280478
1639	Scouter	RPL37A	-0.48390198
1640	Scouter	RPL37A	-0.49622726
1641	Scouter	RPL37A	-0.5378187
1642	Scouter	RPL37A	-0.4508071
1643	Scouter	RPL37A	-0.3787706
1644	Scouter	RPL37A	-0.54974794
1645	Scouter	RPL37A	-0.51427484
1646	Scouter	RPL37A	-0.48010206
1647	Scouter	RPL37A	-0.6095326
1648	Scouter	RPL37A	-0.49744534
1649	Scouter	RPL37A	-0.45701623
1650	Scouter	RPL37A	-0.45364976
1651	Scouter	RPL37A	-0.40375185
1652	Scouter	RPL37A	-0.3019185
1653	Scouter	RPL37A	-0.6326752
1654	Scouter	RPL37A	-0.4915359
1655	Scouter	RPL37A	-0.52162313
1656	Scouter	RPL37A	-0.48387122
1657	Scouter	RPL37A	-0.44118333
1658	Scouter	RPL37A	-0.44792962
1659	Scouter	RPL37A	-0.5292742
1660	Scouter	RPL37A	-0.4927554
1661	Scouter	RPL37A	-0.4184792
1662	Scouter	RPL37A	-0.64718366
1663	Scouter	RPL37A	-0.6003046
1664	Scouter	RPL37A	-0.36339474
1665	Scouter	RPL37A	-0.42853045
1666	Scouter	RPL37A	-0.5201261
1667	Scouter	RPL37A	-0.5079317
1668	Scouter	RPL37A	-0.6038163
1669	Scouter	RPL37A	-0.54691124
1670	Scouter	RPL37A	-0.5916374
1671	Scouter	RPL37A	-0.56480956
1672	Scouter	RPL37A	-0.6237953
1673	Scouter	RPL37A	-0.4483664
1674	Scouter	RPL37A	-0.4583857
1675	Scouter	RPL37A	-0.56116605
1676	Scouter	RPL37A	-0.6184771
1677	Scouter	RPL37A	-0.55736876
1678	Scouter	RPL37A	-0.59378886
1679	Scouter	RPL37A	-0.45949626
1680	Scouter	RPL37A	-0.62311625
1681	Scouter	RPL37A	-0.5427582
1682	Scouter	RPL37A	-0.4357767
1683	Scouter	RPL37A	-0.32588196
1684	Scouter	RPL37A	-0.5399928
1685	Scouter	RPL37A	-0.39533758
1686	Scouter	RPL37A	-0.54330444
1687	Scouter	RPL37A	-0.5629864
1688	Scouter	RPL37A	-0.35185623
1689	Scouter	RPL37A	-0.27628398
1690	Scouter	RPL37A	-0.54932165
1691	Scouter	RPL37A	-0.44576335
1692	Scouter	RPL37A	-0.52332425
1693	Scouter	RPL37A	-0.55089164
1694	Scouter	RPL37A	-0.59068847
1695	Scouter	RPL37A	-0.41812587
1696	Scouter	RPL37A	-0.5232866
1697	Scouter	RPL37A	-0.4219501
1698	Scouter	RPL37A	-0.5022793
1699	Scouter	RPL37A	-0.55897593
1700	Scouter	RPL37A	-0.6104362
1701	Scouter	RPL37A	-0.61038613
1702	Scouter	RPL37A	-0.5730767
1703	Scouter	RPL37A	-0.34897614
1704	Scouter	RPL37A	-0.5223839
1705	Scouter	RPL37A	-0.39598703
1706	Scouter	RPL37A	-0.48780966
1707	Scouter	RPL37A	-0.45023298
1708	Scouter	RPL37A	-0.3957734
1709	Scouter	RPL37A	-0.508939
1710	Scouter	RPL37A	-0.5549445
1711	Scouter	RPL37A	-0.5120263
1712	Scouter	RPL37A	-0.57904553
1713	Scouter	RPL37A	-0.3589511
1714	Scouter	RPL37A	-0.38180947
1715	Scouter	RPL37A	-0.45070553
1716	Scouter	RPL37A	-0.4380262
1717	Scouter	RPL37A	-0.45515013
1718	Scouter	RPL37A	-0.5000062
1719	Scouter	RPL37A	-0.47139168
1720	Scouter	RPL37A	-0.36677766
1721	Scouter	RPL37A	-0.5763643
1722	Scouter	RPL37A	-0.5382335
1723	Scouter	RPL37A	-0.41736245
1724	Scouter	RPL37A	-0.5731964
1725	Scouter	RPL37A	-0.43504357
1726	Scouter	RPL37A	-0.37395358
1727	Scouter	RPL37A	-0.43771386
1728	Scouter	RPL37A	-0.57789826
1729	Scouter	RPL37A	-0.4981835
1730	Scouter	RPL37A	-0.37675738
1731	Scouter	RPL37A	-0.40329814
1732	Scouter	RPL37A	-0.4287424
1733	Scouter	RPL37A	-0.53735685
1734	Scouter	RPL37A	-0.49128127
1735	Scouter	RPL37A	-0.6193321
1736	Scouter	RPL37A	-0.36960816
1737	Scouter	RPL37A	-0.39912295
1738	Scouter	RPL37A	-0.599272
1739	Scouter	RPL37A	-0.59168077
1740	Scouter	RPL37A	-0.41233683
1741	Scouter	RPL37A	-0.5544455
1742	Scouter	RPL37A	-0.5901396
1743	Scouter	RPL37A	-0.39267492
1744	Scouter	RPL37A	-0.5566561
1745	Scouter	RPL37A	-0.5428858
1746	Scouter	RPL37A	-0.57783914
1747	Scouter	RPL37A	-0.5282607
1748	Scouter	RPL37A	-0.34302616
1749	Scouter	RPL37A	-0.38704062
1750	Scouter	RPL37A	-0.5901797
1751	Scouter	RPL37A	-0.5979881
1752	Scouter	RPL37A	-0.40190458
1753	Scouter	RPL37A	-0.43324065
1754	Scouter	RPL37A	-0.45239258
1755	Scouter	RPL37A	-0.67190886
1756	Scouter	RPL37A	-0.47325087
1757	Scouter	RPL37A	-0.649539
1758	Scouter	RPL37A	-0.5335977
1759	Scouter	RPL37A	-0.5149522
1760	Scouter	RPL37A	-0.45757842
1761	Scouter	RPL37A	-0.4164939
1762	Scouter	RPL37A	-0.30032992
1763	Scouter	RPL37A	-0.3013842
1764	Scouter	RPL37A	-0.47696805
1765	Scouter	RPL37A	-0.5380192
1766	Scouter	RPL37A	-0.49095774
1767	Scouter	RPL37A	-0.54354525
1768	Scouter	RPL37A	-0.54068327
1769	Scouter	RPL37A	-0.35859203
1770	Scouter	RPL37A	-0.5820377
1771	Scouter	RPL37A	-0.47336316
1772	Scouter	RPL37A	-0.44801664
1773	Scouter	RPL37A	-0.6506026
1774	Scouter	RPL37A	-0.43619394
1775	Scouter	RPL37A	-0.33093548
1776	Scouter	RPL37A	-0.3550558
1777	Scouter	RPL37A	-0.37105465
1778	Scouter	RPL37A	-0.46822453
1779	Scouter	RPL37A	-0.40111828
1780	Scouter	RPL37A	-0.42851186
1781	Scouter	RPL37A	-0.5946119
1782	Scouter	RPL37A	-0.57467604
1783	Scouter	RPL37A	-0.51431036
1784	Scouter	RPL37A	-0.37689424
1785	Scouter	RPL37A	-0.46839952
1786	Scouter	RPL37A	-0.46831965
1787	Scouter	RPL37A	-0.42963672
1788	Scouter	RPL37A	-0.43334103
1789	Scouter	RPL37A	-0.48387122
1790	Scouter	RPL37A	-0.5600195
1791	Scouter	RPL37A	-0.58100605
1792	Scouter	RPL37A	-0.5668056
1793	Scouter	RPL37A	-0.63451433
1794	Scouter	RPL37A	-0.48994875
1795	Scouter	RPL37A	-0.50125575
1796	Scouter	RPL37A	-0.6164174
1797	Scouter	RPL37A	-0.5488131
1798	Scouter	RPL37A	-0.4975891
1799	Scouter	RPL37A	-0.41687942
1800	Scouter	RPL37A	-0.42533636
1801	Scouter	RPL37A	-0.4632895
1802	Scouter	RPL37A	-0.32635498
1803	Scouter	RPL37A	-0.58060193
1804	Scouter	RPL37A	-0.64984226
1805	Scouter	RPL37A	-0.39992929
1806	Scouter	RPL37A	-0.56929207
1807	Scouter	RPL37A	-0.43238306
1808	Scouter	RPL37A	-0.5732434
1809	Scouter	RPL37A	-0.5108118
1810	Scouter	RPL37A	-0.40557337
1811	Scouter	RPL37A	-0.60105467
1812	Scouter	RPL37A	-0.49128127
1813	Scouter	RPL37A	-0.4877491
1814	Scouter	RPL37A	-0.49508214
1815	Scouter	RPL37A	-0.48980522
1816	Scouter	RPL37A	-0.2367003
1817	Scouter	RPL37A	-0.48642397
1818	Scouter	RPL37A	-0.49422336
1819	Scouter	RPL37A	-0.5385251
1820	Scouter	RPL37A	-0.5557134
1821	Scouter	RPL37A	-0.5757246
1822	Scouter	RPL37A	-0.50299025
1823	Scouter	RPL37A	-0.6256318
1824	Scouter	RPL37A	-0.66167426
1825	Scouter	RPL37A	-0.6391113
1826	Scouter	RPL37A	-0.6282973
1827	Scouter	RPL37A	-0.5526557
1828	Scouter	RPL37A	-0.45980668
1829	Scouter	RPL37A	-0.70350766
1830	Scouter	RPL37A	-0.4675331
1831	Scouter	RPL37A	-0.4897051
1832	Scouter	RPL37A	-0.69836307
1833	Scouter	RPL37A	-0.5040462
1834	Scouter	RPL37A	-0.5077355
1835	Scouter	RPL37A	-0.60130024
1836	Scouter	RPL37A	-0.47169185
1837	Scouter	RPL37A	-0.48223662
1838	Scouter	RPL37A	-0.5166817
1839	Scouter	RPL37A	-0.5704341
1840	Scouter	RPL37A	-0.6584654
1841	Scouter	RPL37A	-0.26889062
1842	Scouter	RPL37A	-0.3238573
1843	Scouter	RPL37A	-0.5827379
1844	Scouter	RPL37A	-0.4824202
1845	Scouter	RPL37A	-0.3266623
1846	Scouter	RPL37A	-0.39155912
1847	Scouter	RPL37A	-0.7136204
1848	Scouter	RPL37A	-0.37010527
1849	Scouter	RPL37A	-0.3238516
1850	True	RPL32	-0.42224646
1851	True	RPL32	-0.21321392
1852	True	RPL32	-0.39813566
1853	True	RPL32	-0.17303467
1854	True	RPL32	-0.26631784
1855	True	RPL32	-0.18516302
1856	True	RPL32	-0.36150312
1857	True	RPL32	-0.29826784
1858	True	RPL32	-0.1460681
1859	True	RPL32	-0.24645567
1860	True	RPL32	-0.22777653
1861	True	RPL32	-0.08801794
1862	True	RPL32	-0.33565283
1863	True	RPL32	-0.41849327
1864	True	RPL32	-0.4183259
1865	True	RPL32	-0.38689232
1866	True	RPL32	-0.088172436
1867	True	RPL32	-0.80375385
1868	True	RPL32	-0.021274567
1869	True	RPL32	-0.47991896
1870	True	RPL32	-0.21011639
1871	True	RPL32	-0.10118151
1872	True	RPL32	-0.25099182
1873	True	RPL32	-0.1468687
1874	True	RPL32	-0.56972075
1875	True	RPL32	0.18093586
1876	True	RPL32	-0.13259792
1877	True	RPL32	-0.23478031
1878	True	RPL32	-0.44874096
1879	True	RPL32	-0.5698085
1880	True	RPL32	-0.30339098
1881	True	RPL32	-0.42069912
1882	True	RPL32	-0.1727252
1883	True	RPL32	-0.20469618
1884	True	RPL32	-0.01262188
1885	True	RPL32	-0.46471882
1886	True	RPL32	-0.3365345
1887	True	RPL32	-0.28711033
1888	True	RPL32	-0.077272415
1889	True	RPL32	-0.1269021
1890	True	RPL32	-0.6493778
1891	True	RPL32	-0.11745548
1892	True	RPL32	0.013185024
1893	True	RPL32	-0.27743578
1894	True	RPL32	-0.29181767
1895	True	RPL32	-0.2646036
1896	True	RPL32	-0.009396553
1897	True	RPL32	-0.41437244
1898	True	RPL32	-0.15625
1899	True	RPL32	-0.2982726
1900	True	RPL32	-0.29170895
1901	True	RPL32	0.04043436
1902	True	RPL32	-0.2733612
1903	True	RPL32	-0.28147793
1904	True	RPL32	-0.43342972
1905	True	RPL32	-0.2932663
1906	True	RPL32	-0.28147793
1907	True	RPL32	-0.2053318
1908	True	RPL32	-0.43155098
1909	True	RPL32	-0.102546215
1910	True	RPL32	-0.14612532
1911	True	RPL32	0.010224819
1912	True	RPL32	-0.079473495
1913	True	RPL32	-0.6111865
1914	True	RPL32	0.021605968
1915	True	RPL32	-0.120379925
1916	True	RPL32	-0.07357025
1917	True	RPL32	-0.335011
1918	True	RPL32	-0.5012059
1919	True	RPL32	-0.344419
1920	True	RPL32	0.026493073
1921	True	RPL32	-0.35024405
1922	True	RPL32	-0.22441721
1923	True	RPL32	-0.08822012
1924	True	RPL32	-0.24456644
1925	True	RPL32	-0.04179001
1926	True	RPL32	-0.16809845
1927	True	RPL32	-0.15886927
1928	True	RPL32	-0.12210083
1929	True	RPL32	-1.1787887
1930	True	RPL32	-0.24410152
1931	True	RPL32	-0.07670593
1932	True	RPL32	-0.30842018
1933	True	RPL32	-0.35066795
1934	True	RPL32	-0.17980814
1935	True	RPL32	-0.28468227
1936	True	RPL32	0.10409546
1937	True	RPL32	-0.29335165
1938	True	RPL32	-0.39317942
1939	True	RPL32	-0.18331003
1940	True	RPL32	-0.22225046
1941	True	RPL32	-0.13420963
1942	True	RPL32	-0.11300039
1943	True	RPL32	-0.32713985
1944	True	RPL32	-0.0054678917
1945	True	RPL32	-0.09096861
1946	True	RPL32	-0.137496
1947	True	RPL32	-0.09074402
1948	True	RPL32	0.045000553
1949	True	RPL32	-0.27854395
1950	True	RPL32	-0.1764183
1951	True	RPL32	-0.54110813
1952	True	RPL32	0.06156969
1953	True	RPL32	-0.28524923
1954	True	RPL32	0.03347969
1955	True	RPL32	-0.07962656
1956	True	RPL32	-0.016979218
1957	True	RPL32	-0.08995104
1958	True	RPL32	-0.18772459
1959	True	RPL32	-0.23519516
1960	True	RPL32	-0.1209836
1961	True	RPL32	-0.289577
1962	True	RPL32	-0.5602083
1963	True	RPL32	-0.11003399
1964	True	RPL32	-0.17330456
1965	True	RPL32	-0.5604329
1966	True	RPL32	-0.28251028
1967	True	RPL32	-0.1702547
1968	True	RPL32	-0.31725836
1969	True	RPL32	-0.15664244
1970	True	RPL32	-0.26682758
1971	True	RPL32	-0.17033148
1972	True	RPL32	-0.5780535
1973	True	RPL32	-0.16250944
1974	True	RPL32	-0.15849495
1975	True	RPL32	-0.71831274
1976	True	RPL32	-0.14228964
1977	True	RPL32	-0.46243572
1978	True	RPL32	-0.6215906
1979	True	RPL32	-1.5705352
1980	True	RPL32	-0.40849447
1981	True	RPL32	-0.13752747
1982	True	RPL32	-0.15269852
1983	True	RPL32	-0.506196
1984	True	RPL32	-0.417531
1985	True	RPL32	-0.11108112
1986	True	RPL32	-0.35592794
1987	True	RPL32	-0.35575438
1988	True	RPL32	-0.068724155
1989	True	RPL32	-0.28113174
1990	True	RPL32	-0.24298906
1991	True	RPL32	-0.051525593
1992	True	RPL32	-0.2052598
1993	True	RPL32	-0.51507616
1994	True	RPL32	-0.49231195
1995	True	RPL32	-0.47395802
1996	True	RPL32	-0.4938879
1997	True	RPL32	-0.49416256
1998	True	RPL32	-0.46383476
[truncated: 15,576 more rows]
