# Supplementary material for: Scouter predicts transcriptional responses to genetic perturbations with large language model embeddings
Source: Nat Comput Sci. 2025 Dec 5;6(1):21–8. doi: 10.1038/s43588-025-00912-8 (PMC12855003; doi:10.1038/s43588-025-00912-8)
Supplement: Supplementary file 4 — Numerical source data for Fig. 2. [file 43588_2025_912_MOESM4_ESM.zip › Source_Data_Fig2/Source_Data_Fig2b.csv]

	Dataset	Method	Metric	Value
0	Dixit	Scouter	NormMSE	0.1324394
1	Dixit	Scouter	NormMSE	0.027437823
2	Dixit	Scouter	NormMSE	0.47674125
3	Dixit	Scouter	NormMSE	0.0495465
4	Dixit	Scouter	NormMSE	0.2836376
5	Dixit	Scouter	NormMSE	0.028413463
6	Dixit	Scouter	NormMSE	0.1316965
7	Dixit	Scouter	NormMSE	0.35843676
8	Dixit	Scouter	NormMSE	0.67655987
9	Dixit	Scouter	NormMSE	0.5229605
10	Dixit	Scouter	NormMSE	0.2140094
11	Dixit	Scouter	NormMSE	0.13662371
12	Dixit	Scouter	NormMSE	0.5198839
13	Dixit	Scouter	NormMSE	0.19546929
14	Dixit	Scouter	NormMSE	0.3426506
15	Dixit	Scouter	NormMSE	0.0065752515
16	Dixit	Scouter	NormMSE	0.05485825
17	Dixit	Scouter	NormMSE	0.26457357
18	Dixit	Scouter	NormMSE	0.3632811
19	Dixit	Scouter	NormMSE	1.0629401
20	Dixit	biolord	NormMSE	43.56266403198242
21	Dixit	biolord	NormMSE	49.564910888671875
22	Dixit	biolord	NormMSE	38.51779556274414
23	Dixit	biolord	NormMSE	1.8473080396652224
24	Dixit	biolord	NormMSE	4.63313627243042
25	Dixit	biolord	NormMSE	191.67724609375
26	Dixit	biolord	NormMSE	43.520057678222656
27	Dixit	biolord	NormMSE	4.622761249542236
28	Dixit	biolord	NormMSE	4.643996715545654
29	Dixit	biolord	NormMSE	4.633228778839111
30	Dixit	biolord	NormMSE	48.26981735229492
31	Dixit	biolord	NormMSE	191.65753173828125
32	Dixit	biolord	NormMSE	3.1369147300720215
33	Dixit	biolord	NormMSE	1.84428071975708
34	Dixit	biolord	NormMSE	4.642531871795654
35	Dixit	biolord	NormMSE	48.31122589111328
36	Dixit	biolord	NormMSE	3.261397123336792
37	Dixit	biolord	NormMSE	38.53132247924805
38	Dixit	biolord	NormMSE	3.133800983428955
39	Dixit	biolord	NormMSE	48.32342529296875
40	Dixit	GEARS	NormMSE	0.8366206884384155
41	Dixit	GEARS	NormMSE	0.2595397233963012
42	Dixit	GEARS	NormMSE	0.5559300184249878
43	Dixit	GEARS	NormMSE	0.1853086501359939
44	Dixit	GEARS	NormMSE	0.1983742713928222
45	Dixit	GEARS	NormMSE	1.1289221048355105
46	Dixit	GEARS	NormMSE	1.2408709526062012
47	Dixit	GEARS	NormMSE	0.6456725001335144
48	Dixit	GEARS	NormMSE	0.6702696084976196
49	Dixit	GEARS	NormMSE	0.6395683288574219
50	Dixit	GEARS	NormMSE	0.1448984444141388
51	Dixit	GEARS	NormMSE	0.2268489301204681
52	Dixit	GEARS	NormMSE	1.0774773359298706
53	Dixit	GEARS	NormMSE	0.4989528656005859
54	Dixit	GEARS	NormMSE	3.6561412811279297
55	Dixit	GEARS	NormMSE	0.2826077938079834
56	Dixit	GEARS	NormMSE	20.989397048950195
57	Dixit	GEARS	NormMSE	1.9100409746170044
58	Dixit	GEARS	NormMSE	1.558038353919983
59	Dixit	GEARS	NormMSE	0.5470089912414551
60	Adamson	Scouter	NormMSE	0.96028197
61	Adamson	Scouter	NormMSE	0.11753885
62	Adamson	Scouter	NormMSE	0.07202098
63	Adamson	Scouter	NormMSE	0.09237542
64	Adamson	Scouter	NormMSE	0.13417745
65	Adamson	Scouter	NormMSE	0.17265585
66	Adamson	Scouter	NormMSE	0.008934887
67	Adamson	Scouter	NormMSE	0.32473084
68	Adamson	Scouter	NormMSE	0.3173127
69	Adamson	Scouter	NormMSE	0.016749302
70	Adamson	Scouter	NormMSE	0.25448865
71	Adamson	Scouter	NormMSE	0.09530185
72	Adamson	Scouter	NormMSE	0.069540076
73	Adamson	Scouter	NormMSE	0.39145648
74	Adamson	Scouter	NormMSE	0.10145468
75	Adamson	Scouter	NormMSE	0.23182745
76	Adamson	Scouter	NormMSE	0.018568411
77	Adamson	Scouter	NormMSE	0.7951993
78	Adamson	Scouter	NormMSE	0.27895635
79	Adamson	Scouter	NormMSE	0.04174358
80	Adamson	Scouter	NormMSE	0.06916936
81	Adamson	Scouter	NormMSE	0.23104231
82	Adamson	Scouter	NormMSE	0.026886884
83	Adamson	Scouter	NormMSE	0.03129786
84	Adamson	Scouter	NormMSE	0.35712886
85	Adamson	Scouter	NormMSE	0.23518686
86	Adamson	Scouter	NormMSE	0.082668565
87	Adamson	Scouter	NormMSE	0.34102607
88	Adamson	Scouter	NormMSE	0.062927626
89	Adamson	Scouter	NormMSE	0.08180439
90	Adamson	Scouter	NormMSE	0.09251926
91	Adamson	Scouter	NormMSE	0.19659536
92	Adamson	Scouter	NormMSE	0.037118383
93	Adamson	Scouter	NormMSE	0.021595392
94	Adamson	Scouter	NormMSE	0.08304004
95	Adamson	Scouter	NormMSE	0.08309848
96	Adamson	Scouter	NormMSE	0.7883889
97	Adamson	Scouter	NormMSE	0.13107315
98	Adamson	Scouter	NormMSE	0.07180251
99	Adamson	Scouter	NormMSE	0.24935591
100	Adamson	Scouter	NormMSE	0.047372703
101	Adamson	Scouter	NormMSE	0.21060264
102	Adamson	Scouter	NormMSE	0.053248808
103	Adamson	Scouter	NormMSE	0.05439133
104	Adamson	Scouter	NormMSE	0.83976245
105	Adamson	Scouter	NormMSE	0.1509696
106	Adamson	Scouter	NormMSE	0.15477361
107	Adamson	Scouter	NormMSE	0.059170775
108	Adamson	Scouter	NormMSE	0.04743119
109	Adamson	Scouter	NormMSE	0.032207537
110	Adamson	Scouter	NormMSE	0.029630302
111	Adamson	Scouter	NormMSE	0.03568567
112	Adamson	Scouter	NormMSE	0.26267615
113	Adamson	Scouter	NormMSE	0.14947775
114	Adamson	Scouter	NormMSE	0.059478085
115	Adamson	Scouter	NormMSE	0.036836255
116	Adamson	Scouter	NormMSE	0.3371086
117	Adamson	Scouter	NormMSE	0.28042254
118	Adamson	Scouter	NormMSE	0.044465397
119	Adamson	Scouter	NormMSE	0.39079127
120	Adamson	Scouter	NormMSE	0.80576205
121	Adamson	Scouter	NormMSE	0.09620855
122	Adamson	Scouter	NormMSE	0.026553564
123	Adamson	Scouter	NormMSE	0.067697406
124	Adamson	Scouter	NormMSE	0.03131571
125	Adamson	Scouter	NormMSE	0.2765858
126	Adamson	Scouter	NormMSE	0.1290494
127	Adamson	Scouter	NormMSE	0.093134925
128	Adamson	Scouter	NormMSE	0.13340415
129	Adamson	Scouter	NormMSE	0.047955588
130	Adamson	Scouter	NormMSE	0.016293617
131	Adamson	Scouter	NormMSE	0.03611973
132	Adamson	Scouter	NormMSE	0.042310447
133	Adamson	Scouter	NormMSE	0.02650299
134	Adamson	Scouter	NormMSE	0.69519037
135	Adamson	Scouter	NormMSE	0.07506325
136	Adamson	Scouter	NormMSE	0.041401178
137	Adamson	Scouter	NormMSE	0.018422555
138	Adamson	Scouter	NormMSE	0.030026149
139	Adamson	Scouter	NormMSE	0.26499513
140	Adamson	Scouter	NormMSE	0.77181417
141	Adamson	Scouter	NormMSE	0.027284697
142	Adamson	Scouter	NormMSE	0.50617063
143	Adamson	Scouter	NormMSE	0.14558457
144	Adamson	Scouter	NormMSE	0.21708645
145	Adamson	biolord	NormMSE	0.1232451945543289
146	Adamson	biolord	NormMSE	1.610744833946228
147	Adamson	biolord	NormMSE	0.4646086990833282
148	Adamson	biolord	NormMSE	0.2992564737796783
149	Adamson	biolord	NormMSE	0.3126811683177948
150	Adamson	biolord	NormMSE	1.7467120885849
151	Adamson	biolord	NormMSE	0.0124998576939105
152	Adamson	biolord	NormMSE	1.7656700611114502
153	Adamson	biolord	NormMSE	0.0225045476108789
154	Adamson	biolord	NormMSE	0.5979704856872559
155	Adamson	biolord	NormMSE	0.0540723018348217
156	Adamson	biolord	NormMSE	0.0649495497345924
157	Adamson	biolord	NormMSE	0.0618994943797588
158	Adamson	biolord	NormMSE	0.1165144518017768
159	Adamson	biolord	NormMSE	0.0439223237335681
160	Adamson	biolord	NormMSE	0.0354607850313186
161	Adamson	biolord	NormMSE	0.0475753843784332
162	Adamson	biolord	NormMSE	0.3716001510620117
163	Adamson	biolord	NormMSE	0.0371723510324955
164	Adamson	biolord	NormMSE	0.0331430435180664
165	Adamson	biolord	NormMSE	0.0450661554932594
166	Adamson	biolord	NormMSE	0.512414813041687
167	Adamson	biolord	NormMSE	0.2375658899545669
168	Adamson	biolord	NormMSE	0.0199682097882032
169	Adamson	biolord	NormMSE	0.032069656997919
170	Adamson	biolord	NormMSE	0.0440893806517124
171	Adamson	biolord	NormMSE	0.7914836406707764
172	Adamson	biolord	NormMSE	0.0686859488487243
173	Adamson	biolord	NormMSE	0.0328228659927845
174	Adamson	biolord	NormMSE	0.5841246247291565
175	Adamson	biolord	NormMSE	0.1688547134399414
176	Adamson	biolord	NormMSE	0.0664169490337371
177	Adamson	biolord	NormMSE	0.240600511431694
178	Adamson	biolord	NormMSE	0.0080932518467307
179	Adamson	biolord	NormMSE	0.5742517113685608
180	Adamson	biolord	NormMSE	0.2871483862400055
181	Adamson	biolord	NormMSE	0.332061618566513
182	Adamson	biolord	NormMSE	0.1377544105052948
183	Adamson	biolord	NormMSE	0.0127694513648748
184	Adamson	biolord	NormMSE	0.0267401933670043
185	Adamson	biolord	NormMSE	0.0367561392486095
186	Adamson	biolord	NormMSE	0.0205108411610126
187	Adamson	biolord	NormMSE	0.1321635097265243
188	Adamson	biolord	NormMSE	0.2567091882228851
189	Adamson	biolord	NormMSE	0.2730366289615631
190	Adamson	biolord	NormMSE	0.100155234336853
191	Adamson	biolord	NormMSE	0.2061136811971664
192	Adamson	biolord	NormMSE	1.066335678100586
193	Adamson	biolord	NormMSE	0.0539467334747314
194	Adamson	biolord	NormMSE	0.2956424057483673
195	Adamson	biolord	NormMSE	0.4688456654548645
196	Adamson	biolord	NormMSE	0.3370625972747803
197	Adamson	biolord	NormMSE	0.0450341925024986
198	Adamson	biolord	NormMSE	0.0924160778522491
199	Adamson	biolord	NormMSE	0.676796555519104
200	Adamson	biolord	NormMSE	0.2532986104488373
201	Adamson	biolord	NormMSE	0.5002790689468384
202	Adamson	biolord	NormMSE	0.0214079488068819
203	Adamson	biolord	NormMSE	0.0253789033740758
204	Adamson	biolord	NormMSE	0.2075294852256775
205	Adamson	biolord	NormMSE	0.1458776146173477
206	Adamson	biolord	NormMSE	0.0175255667418241
207	Adamson	biolord	NormMSE	0.0504625625908374
208	Adamson	biolord	NormMSE	0.1647315025329589
209	Adamson	biolord	NormMSE	0.2143740206956863
210	Adamson	biolord	NormMSE	0.1077828183770179
211	Adamson	biolord	NormMSE	0.1045399978756904
212	Adamson	biolord	NormMSE	0.1602250784635543
213	Adamson	biolord	NormMSE	0.3902998864650726
214	Adamson	biolord	NormMSE	0.6887748837471008
215	Adamson	biolord	NormMSE	0.016561284661293
216	Adamson	biolord	NormMSE	0.2315708994865417
217	Adamson	biolord	NormMSE	0.0875656753778457
218	Adamson	biolord	NormMSE	0.3319981396198272
219	Adamson	biolord	NormMSE	0.1947916448116302
220	Adamson	biolord	NormMSE	0.1538824886083603
221	Adamson	biolord	NormMSE	0.0968745350837707
222	Adamson	biolord	NormMSE	0.1634789556264877
223	Adamson	biolord	NormMSE	0.1588142067193985
224	Adamson	biolord	NormMSE	0.0906829163432121
225	Adamson	biolord	NormMSE	0.0838671922683715
226	Adamson	biolord	NormMSE	0.0669591501355171
227	Adamson	biolord	NormMSE	0.0530316941440105
228	Adamson	biolord	NormMSE	0.1411910951137542
229	Adamson	biolord	NormMSE	0.3238880038261413
230	Adamson	biolord	NormMSE	0.3490399122238159
231	Adamson	biolord	NormMSE	0.0774965211749076
232	Adamson	biolord	NormMSE	0.0975397378206253
233	Adamson	biolord	NormMSE	0.0885748788714408
234	Adamson	biolord	NormMSE	0.686292827129364
235	Adamson	biolord	NormMSE	0.0999736562371254
236	Adamson	biolord	NormMSE	0.2780620455741882
237	Adamson	biolord	NormMSE	0.2887985110282898
238	Adamson	biolord	NormMSE	0.5022632479667664
239	Adamson	biolord	NormMSE	0.7104725241661072
240	Adamson	biolord	NormMSE	0.3411017954349518
241	Adamson	biolord	NormMSE	0.2451232075691223
242	Adamson	biolord	NormMSE	0.0595929771661758
243	Adamson	biolord	NormMSE	0.0951243042945861
244	Adamson	biolord	NormMSE	0.2095145732164383
245	Adamson	biolord	NormMSE	0.2457196563482284
246	Adamson	biolord	NormMSE	0.2651021480560303
247	Adamson	biolord	NormMSE	0.098893903195858
248	Adamson	biolord	NormMSE	0.1281002759933471
249	Adamson	biolord	NormMSE	0.1323442459106445
250	Adamson	GEARS	NormMSE	1.894733428955078
251	Adamson	GEARS	NormMSE	1.7215276956558228
252	Adamson	GEARS	NormMSE	1.8929718732833865
253	Adamson	GEARS	NormMSE	0.2182232588529586
254	Adamson	GEARS	NormMSE	0.0436976179480552
255	Adamson	GEARS	NormMSE	0.0886899381875991
256	Adamson	GEARS	NormMSE	0.1082840710878372
257	Adamson	GEARS	NormMSE	0.5484611988067627
258	Adamson	GEARS	NormMSE	0.1780905276536941
259	Adamson	GEARS	NormMSE	0.1803801357746124
260	Adamson	GEARS	NormMSE	0.1012443006038665
261	Adamson	GEARS	NormMSE	0.3840014338493347
262	Adamson	GEARS	NormMSE	0.0473930761218071
263	Adamson	GEARS	NormMSE	0.1859939247369766
264	Adamson	GEARS	NormMSE	0.2182502448558807
265	Adamson	GEARS	NormMSE	0.126408189535141
266	Adamson	GEARS	NormMSE	0.1998645663261413
267	Adamson	GEARS	NormMSE	0.0812097936868667
268	Adamson	GEARS	NormMSE	0.762471616268158
269	Adamson	GEARS	NormMSE	0.4359928667545318
270	Adamson	GEARS	NormMSE	0.0751812532544136
271	Adamson	GEARS	NormMSE	1.7083780765533447
272	Adamson	GEARS	NormMSE	0.0458240211009979
273	Adamson	GEARS	NormMSE	0.1213189288973808
274	Adamson	GEARS	NormMSE	0.3094087839126587
275	Adamson	GEARS	NormMSE	0.0325786434113979
276	Adamson	GEARS	NormMSE	0.6852053999900818
277	Adamson	GEARS	NormMSE	0.0452809408307075
278	Adamson	GEARS	NormMSE	0.1383809298276901
279	Adamson	GEARS	NormMSE	0.1013333946466445
280	Adamson	GEARS	NormMSE	0.2923561334609985
281	Adamson	GEARS	NormMSE	0.1392273753881454
282	Adamson	GEARS	NormMSE	0.043742049485445
283	Adamson	GEARS	NormMSE	0.7031635642051697
284	Adamson	GEARS	NormMSE	0.157515749335289
285	Adamson	GEARS	NormMSE	0.5500890016555786
286	Adamson	GEARS	NormMSE	0.7083865404129028
287	Adamson	GEARS	NormMSE	0.6654373407363892
288	Adamson	GEARS	NormMSE	0.1659785211086273
289	Adamson	GEARS	NormMSE	0.0869419202208519
290	Adamson	GEARS	NormMSE	0.2996225357055664
291	Adamson	GEARS	NormMSE	0.0580325499176979
292	Adamson	GEARS	NormMSE	1.6805121898651123
293	Adamson	GEARS	NormMSE	0.4298757314682007
294	Adamson	GEARS	NormMSE	0.2138656824827194
295	Adamson	GEARS	NormMSE	0.1533445864915847
296	Adamson	GEARS	NormMSE	0.0735710114240646
297	Adamson	GEARS	NormMSE	0.3914092481136322
298	Adamson	GEARS	NormMSE	0.057312112301588
299	Adamson	GEARS	NormMSE	0.0253839883953332
300	Adamson	GEARS	NormMSE	0.3013947010040283
301	Adamson	GEARS	NormMSE	0.1485038548707962
302	Adamson	GEARS	NormMSE	0.675194263458252
303	Adamson	GEARS	NormMSE	0.2628405392169952
304	Adamson	GEARS	NormMSE	0.6036427617073059
305	Adamson	GEARS	NormMSE	0.1532564908266067
306	Adamson	GEARS	NormMSE	0.1683797091245651
307	Adamson	GEARS	NormMSE	0.3897909820079803
308	Adamson	GEARS	NormMSE	0.1984681934118271
309	Adamson	GEARS	NormMSE	0.6808299422264099
310	Adamson	GEARS	NormMSE	0.0975176095962524
311	Adamson	GEARS	NormMSE	0.0792439803481102
312	Adamson	GEARS	NormMSE	0.0301475264132022
313	Adamson	GEARS	NormMSE	0.3524221181869507
314	Adamson	GEARS	NormMSE	0.2137397825717926
315	Adamson	GEARS	NormMSE	0.0668520703911781
316	Adamson	GEARS	NormMSE	0.0881546735763549
317	Adamson	GEARS	NormMSE	0.1996413320302963
318	Adamson	GEARS	NormMSE	0.0995281860232353
319	Adamson	GEARS	NormMSE	0.0801011621952056
320	Adamson	GEARS	NormMSE	0.1281997710466385
321	Adamson	GEARS	NormMSE	0.6288391947746277
322	Adamson	GEARS	NormMSE	0.1378171741962433
323	Adamson	GEARS	NormMSE	0.2620015442371368
324	Adamson	GEARS	NormMSE	0.0999135002493858
325	Adamson	GEARS	NormMSE	0.1043484061956405
326	Adamson	GEARS	NormMSE	0.1359782665967941
327	Adamson	GEARS	NormMSE	0.1526634097099304
328	Adamson	GEARS	NormMSE	0.217265710234642
329	Adamson	GEARS	NormMSE	0.1175614073872566
330	Adamson	GEARS	NormMSE	0.1902632564306259
331	Adamson	GEARS	NormMSE	0.0635957494378089
332	Adamson	GEARS	NormMSE	0.0382462367415428
333	Adamson	GEARS	NormMSE	0.1617215424776077
334	Adamson	GEARS	NormMSE	0.3642677962779999
335	Adamson	GEARS	NormMSE	0.1373014003038406
336	Adamson	GEARS	NormMSE	0.3392795026302337
337	Adamson	GEARS	NormMSE	0.1764356642961502
338	Adamson	GEARS	NormMSE	0.2423000484704971
339	Adamson	GEARS	NormMSE	0.207976832985878
340	Adamson	GEARS	NormMSE	0.2270822376012802
341	Adamson	GEARS	NormMSE	0.3056238293647766
342	Adamson	GEARS	NormMSE	0.343995988368988
343	Adamson	GEARS	NormMSE	0.971868097782135
344	Adamson	GEARS	NormMSE	0.1294882744550705
345	Adamson	GEARS	NormMSE	0.4500349164009094
346	Adamson	GEARS	NormMSE	0.1549268662929535
347	Adamson	GEARS	NormMSE	0.239602729678154
348	Adamson	GEARS	NormMSE	0.2965191602706909
349	Adamson	GEARS	NormMSE	0.2000153511762619
350	Adamson	GEARS	NormMSE	0.725894033908844
351	Adamson	GEARS	NormMSE	0.1771188676357269
352	Adamson	GEARS	NormMSE	0.1602529436349868
353	Adamson	GEARS	NormMSE	0.2084267437458038
354	Adamson	GEARS	NormMSE	0.2090472429990768
355	Norman	Scouter	NormMSE	0.12352527
356	Norman	Scouter	NormMSE	0.054833673
357	Norman	Scouter	NormMSE	0.46494424
358	Norman	Scouter	NormMSE	0.10899026
359	Norman	Scouter	NormMSE	0.2530434
360	Norman	Scouter	NormMSE	0.14571664
361	Norman	Scouter	NormMSE	0.120079204
362	Norman	Scouter	NormMSE	0.99830616
363	Norman	Scouter	NormMSE	1.5028225
364	Norman	Scouter	NormMSE	0.06340765
365	Norman	Scouter	NormMSE	0.057430334
366	Norman	Scouter	NormMSE	0.009646442
367	Norman	Scouter	NormMSE	0.09947636
368	Norman	Scouter	NormMSE	0.33241874
369	Norman	Scouter	NormMSE	0.113654114
370	Norman	Scouter	NormMSE	0.08294953
371	Norman	Scouter	NormMSE	0.7198318
372	Norman	Scouter	NormMSE	0.15128191
373	Norman	Scouter	NormMSE	0.04000975
374	Norman	Scouter	NormMSE	0.15430298
375	Norman	Scouter	NormMSE	0.026825882
376	Norman	Scouter	NormMSE	0.7885093
377	Norman	Scouter	NormMSE	1.5309283
378	Norman	Scouter	NormMSE	0.09811561
379	Norman	Scouter	NormMSE	0.13138504
380	Norman	Scouter	NormMSE	0.8444604
381	Norman	Scouter	NormMSE	0.9038933
382	Norman	Scouter	NormMSE	0.032356296
383	Norman	Scouter	NormMSE	0.086485185
384	Norman	Scouter	NormMSE	0.08870835
385	Norman	Scouter	NormMSE	0.06737694
386	Norman	Scouter	NormMSE	0.37915602
387	Norman	Scouter	NormMSE	0.6477138
388	Norman	Scouter	NormMSE	0.76529527
389	Norman	Scouter	NormMSE	1.0010366
390	Norman	Scouter	NormMSE	0.065905206
391	Norman	Scouter	NormMSE	1.2344503
392	Norman	Scouter	NormMSE	0.14060766
393	Norman	Scouter	NormMSE	0.5104844
394	Norman	Scouter	NormMSE	0.5983195
395	Norman	Scouter	NormMSE	1.1217937
396	Norman	Scouter	NormMSE	0.6056991
397	Norman	Scouter	NormMSE	1.0275211
398	Norman	Scouter	NormMSE	0.07050551
399	Norman	Scouter	NormMSE	0.05743673
400	Norman	Scouter	NormMSE	0.039362274
401	Norman	Scouter	NormMSE	0.15252577
402	Norman	Scouter	NormMSE	0.088300936
403	Norman	Scouter	NormMSE	0.7237367
404	Norman	Scouter	NormMSE	0.015965085
405	Norman	Scouter	NormMSE	0.31008494
406	Norman	Scouter	NormMSE	0.5356988
407	Norman	Scouter	NormMSE	0.9206769
408	Norman	Scouter	NormMSE	0.09654911
409	Norman	Scouter	NormMSE	0.92971754
410	Norman	Scouter	NormMSE	0.28988034
411	Norman	Scouter	NormMSE	0.10131923
412	Norman	Scouter	NormMSE	0.7645645
413	Norman	Scouter	NormMSE	0.04065343
414	Norman	Scouter	NormMSE	0.29721627
415	Norman	Scouter	NormMSE	0.06277687
416	Norman	Scouter	NormMSE	0.03849384
417	Norman	Scouter	NormMSE	0.14899692
418	Norman	Scouter	NormMSE	1.4110562
419	Norman	Scouter	NormMSE	0.1553216
420	Norman	Scouter	NormMSE	0.035618793
421	Norman	Scouter	NormMSE	0.031200677
422	Norman	Scouter	NormMSE	0.88627696
423	Norman	Scouter	NormMSE	0.56633794
424	Norman	Scouter	NormMSE	0.92664576
425	Norman	Scouter	NormMSE	0.04749736
426	Norman	Scouter	NormMSE	0.16286182
427	Norman	Scouter	NormMSE	0.094915375
428	Norman	Scouter	NormMSE	0.745812
429	Norman	Scouter	NormMSE	0.074541606
430	Norman	Scouter	NormMSE	0.9099216
431	Norman	Scouter	NormMSE	0.19605276
432	Norman	Scouter	NormMSE	0.40804225
433	Norman	Scouter	NormMSE	1.2101072
434	Norman	Scouter	NormMSE	0.026429208
435	Norman	Scouter	NormMSE	0.7598785
436	Norman	Scouter	NormMSE	0.15239078
437	Norman	Scouter	NormMSE	0.87072825
438	Norman	Scouter	NormMSE	0.2881215
439	Norman	Scouter	NormMSE	0.18643728
440	Norman	Scouter	NormMSE	0.06666967
441	Norman	Scouter	NormMSE	1.8428028
442	Norman	Scouter	NormMSE	0.9763906
443	Norman	Scouter	NormMSE	0.6370543
444	Norman	Scouter	NormMSE	0.67075676
445	Norman	Scouter	NormMSE	0.8197586
446	Norman	Scouter	NormMSE	0.07855621
447	Norman	Scouter	NormMSE	0.057274345
448	Norman	Scouter	NormMSE	0.054853916
449	Norman	Scouter	NormMSE	1.2390393
450	Norman	Scouter	NormMSE	0.04590916
451	Norman	Scouter	NormMSE	0.3591528
452	Norman	Scouter	NormMSE	0.52079993
453	Norman	Scouter	NormMSE	0.50235355
454	Norman	Scouter	NormMSE	0.96379673
455	Norman	Scouter	NormMSE	0.038329132
456	Norman	Scouter	NormMSE	0.16395085
457	Norman	Scouter	NormMSE	0.034475673
458	Norman	Scouter	NormMSE	0.110559635
459	Norman	Scouter	NormMSE	0.94429994
460	Norman	biolord	NormMSE	0.5904201865196228
461	Norman	biolord	NormMSE	1.610266089439392
462	Norman	biolord	NormMSE	0.8291847109794617
463	Norman	biolord	NormMSE	0.6916179060935974
464	Norman	biolord	NormMSE	0.4090840220451355
465	Norman	biolord	NormMSE	0.3571029603481293
466	Norman	biolord	NormMSE	0.339733749628067
467	Norman	biolord	NormMSE	0.4294398427009582
468	Norman	biolord	NormMSE	0.3292606174945831
469	Norman	biolord	NormMSE	1.181726574897766
470	Norman	biolord	NormMSE	0.7085179090499878
471	Norman	biolord	NormMSE	0.6864499449729919
472	Norman	biolord	NormMSE	0.2712703645229339
473	Norman	biolord	NormMSE	0.5526730418205261
474	Norman	biolord	NormMSE	0.5167677998542786
475	Norman	biolord	NormMSE	0.8491131067276001
476	Norman	biolord	NormMSE	1.8351112604141235
477	Norman	biolord	NormMSE	0.4273103773593902
478	Norman	biolord	NormMSE	0.2620708644390106
479	Norman	biolord	NormMSE	0.2141225337982177
480	Norman	biolord	NormMSE	0.7031142115592957
481	Norman	biolord	NormMSE	0.5245922207832336
482	Norman	biolord	NormMSE	1.8680527210235596
483	Norman	biolord	NormMSE	0.7679171562194824
484	Norman	biolord	NormMSE	0.44863161444664
485	Norman	biolord	NormMSE	0.3969874978065491
486	Norman	biolord	NormMSE	0.0918039828538894
487	Norman	biolord	NormMSE	0.7698205709457397
488	Norman	biolord	NormMSE	1.3641020059585571
489	Norman	biolord	NormMSE	0.4620258510112762
490	Norman	biolord	NormMSE	0.28962442278862
491	Norman	biolord	NormMSE	0.8674828410148621
492	Norman	biolord	NormMSE	0.6120692491531372
493	Norman	biolord	NormMSE	1.396102786064148
494	Norman	biolord	NormMSE	0.110207699239254
495	Norman	biolord	NormMSE	0.910681426525116
496	Norman	biolord	NormMSE	1.5187592506408691
497	Norman	biolord	NormMSE	0.5348169207572937
498	Norman	biolord	NormMSE	0.3428899049758911
499	Norman	biolord	NormMSE	0.8065627217292786
500	Norman	biolord	NormMSE	0.4838761389255523
501	Norman	biolord	NormMSE	3.3604073524475098
502	Norman	biolord	NormMSE	1.0397956371307373
503	Norman	biolord	NormMSE	0.4521597027778625
504	Norman	biolord	NormMSE	0.608387291431427
505	Norman	biolord	NormMSE	0.6672626733779907
506	Norman	biolord	NormMSE	0.8330434560775757
507	Norman	biolord	NormMSE	0.7949274778366089
508	Norman	biolord	NormMSE	0.8515313267707825
509	Norman	biolord	NormMSE	0.465484082698822
510	Norman	biolord	NormMSE	0.6066129803657532
511	Norman	biolord	NormMSE	4.829135417938232
512	Norman	biolord	NormMSE	1.846022129058838
513	Norman	biolord	NormMSE	0.6781740188598633
514	Norman	biolord	NormMSE	1.4900367259979248
515	Norman	biolord	NormMSE	0.7328673601150513
516	Norman	biolord	NormMSE	1.087737798690796
517	Norman	biolord	NormMSE	0.2617540955543518
518	Norman	biolord	NormMSE	0.5684226751327515
519	Norman	biolord	NormMSE	3.5020182132720947
520	Norman	biolord	NormMSE	0.5156490206718445
521	Norman	biolord	NormMSE	0.5670130252838135
522	Norman	biolord	NormMSE	0.626038134098053
523	Norman	biolord	NormMSE	3.946987390518189
524	Norman	biolord	NormMSE	1.482646107673645
525	Norman	biolord	NormMSE	0.488484114408493
526	Norman	biolord	NormMSE	1.2515733242034912
527	Norman	biolord	NormMSE	0.4582328498363495
528	Norman	biolord	NormMSE	0.4977516531944275
529	Norman	biolord	NormMSE	0.8312068581581116
530	Norman	biolord	NormMSE	0.8258635997772217
531	Norman	biolord	NormMSE	0.3756213784217834
532	Norman	biolord	NormMSE	0.4462966322898865
533	Norman	biolord	NormMSE	0.4576242864131927
534	Norman	biolord	NormMSE	0.5743159055709839
535	Norman	biolord	NormMSE	0.449782133102417
536	Norman	biolord	NormMSE	0.3279236853122711
537	Norman	biolord	NormMSE	0.5407400131225586
538	Norman	biolord	NormMSE	0.5337198376655579
539	Norman	biolord	NormMSE	0.5960623621940613
540	Norman	biolord	NormMSE	0.9078101515769958
541	Norman	biolord	NormMSE	0.6264539361000061
542	Norman	biolord	NormMSE	0.5758664011955261
543	Norman	biolord	NormMSE	0.4260414242744446
544	Norman	biolord	NormMSE	3.783597707748413
545	Norman	biolord	NormMSE	0.3875312209129333
546	Norman	biolord	NormMSE	0.8951974511146545
547	Norman	biolord	NormMSE	0.3596677482128143
548	Norman	biolord	NormMSE	0.2969176769256592
549	Norman	biolord	NormMSE	0.8664677739143372
550	Norman	biolord	NormMSE	1.0313776731491089
551	Norman	biolord	NormMSE	0.2722894549369812
552	Norman	biolord	NormMSE	1.224144458770752
553	Norman	biolord	NormMSE	0.5865488648414612
554	Norman	biolord	NormMSE	0.5619778037071228
555	Norman	biolord	NormMSE	0.6602674722671509
556	Norman	biolord	NormMSE	0.6501314043998718
557	Norman	biolord	NormMSE	0.3163001239299774
558	Norman	biolord	NormMSE	1.220921516418457
559	Norman	biolord	NormMSE	0.5949664115905762
560	Norman	biolord	NormMSE	0.6042037010192871
561	Norman	biolord	NormMSE	0.9280238151550292
562	Norman	biolord	NormMSE	0.7431321740150452
563	Norman	biolord	NormMSE	0.2593429982662201
564	Norman	biolord	NormMSE	0.6043587327003479
565	Norman	biolord	NormMSE	0.560598611831665
566	Norman	biolord	NormMSE	0.9223070740699768
567	Norman	biolord	NormMSE	0.7582682967185974
568	Norman	biolord	NormMSE	0.6711517572402954
569	Norman	biolord	NormMSE	0.5634264945983887
570	Norman	biolord	NormMSE	0.4878923594951629
571	Norman	biolord	NormMSE	0.7422753572463989
572	Norman	biolord	NormMSE	0.5670502185821533
573	Norman	biolord	NormMSE	1.426413893699646
574	Norman	biolord	NormMSE	0.6717538237571716
575	Norman	biolord	NormMSE	0.3576016128063202
576	Norman	biolord	NormMSE	0.4600598812103271
577	Norman	biolord	NormMSE	0.5876473188400269
578	Norman	biolord	NormMSE	0.2500670552253723
579	Norman	biolord	NormMSE	0.7850273847579956
580	Norman	biolord	NormMSE	0.6110495328903198
581	Norman	biolord	NormMSE	1.323198914527893
582	Norman	biolord	NormMSE	1.0982435941696167
583	Norman	biolord	NormMSE	0.5005514025688171
584	Norman	biolord	NormMSE	0.6076757907867432
585	Norman	biolord	NormMSE	1.423369288444519
586	Norman	biolord	NormMSE	0.3849763870239258
587	Norman	biolord	NormMSE	0.4427346289157867
588	Norman	biolord	NormMSE	0.4799178838729858
589	Norman	biolord	NormMSE	0.5630820393562317
590	Norman	biolord	NormMSE	0.7436025738716125
591	Norman	biolord	NormMSE	2.236574649810791
592	Norman	biolord	NormMSE	0.133079782128334
593	Norman	biolord	NormMSE	0.1640030145645141
594	Norman	biolord	NormMSE	0.7433789372444153
595	Norman	biolord	NormMSE	0.2771680355072021
596	Norman	biolord	NormMSE	0.5691958069801331
597	Norman	biolord	NormMSE	0.5426868200302124
598	Norman	biolord	NormMSE	0.7249351143836975
599	Norman	biolord	NormMSE	2.689512252807617
600	Norman	biolord	NormMSE	0.1987864524126052
601	Norman	biolord	NormMSE	0.2378854602575302
602	Norman	biolord	NormMSE	1.1986725330352783
603	Norman	biolord	NormMSE	0.4501795470714569
604	Norman	biolord	NormMSE	1.2317073345184326
605	Norman	biolord	NormMSE	0.591519832611084
606	Norman	biolord	NormMSE	0.7049401998519897
607	Norman	biolord	NormMSE	0.3715013563632965
608	Norman	biolord	NormMSE	0.4335897266864776
609	Norman	biolord	NormMSE	0.7301027774810791
610	Norman	biolord	NormMSE	0.9120445251464844
611	Norman	biolord	NormMSE	0.5048754811286926
612	Norman	biolord	NormMSE	0.6639736294746399
613	Norman	biolord	NormMSE	0.589275062084198
614	Norman	biolord	NormMSE	0.4196080267429352
615	Norman	biolord	NormMSE	0.9391778707504272
616	Norman	biolord	NormMSE	1.2162798643112185
617	Norman	biolord	NormMSE	0.3302290737628937
618	Norman	biolord	NormMSE	1.9960840940475464
619	Norman	biolord	NormMSE	0.93216872215271
620	Norman	biolord	NormMSE	0.396221786737442
621	Norman	biolord	NormMSE	0.3565890789031982
622	Norman	biolord	NormMSE	0.7402846217155457
623	Norman	biolord	NormMSE	0.5178659558296204
624	Norman	biolord	NormMSE	0.6633643507957458
625	Norman	biolord	NormMSE	0.3836432099342346
626	Norman	biolord	NormMSE	0.9413843154907228
627	Norman	biolord	NormMSE	1.2216557264328003
628	Norman	biolord	NormMSE	2.159527063369751
629	Norman	biolord	NormMSE	0.4688014686107635
630	Norman	biolord	NormMSE	3.3140480518341064
631	Norman	biolord	NormMSE	0.4275383651256561
632	Norman	biolord	NormMSE	0.3665784001350403
633	Norman	biolord	NormMSE	0.4651784598827362
634	Norman	biolord	NormMSE	0.4281273186206817
635	Norman	biolord	NormMSE	0.3753960430622101
636	Norman	biolord	NormMSE	0.8561704754829407
637	Norman	biolord	NormMSE	0.8343382477760315
638	Norman	biolord	NormMSE	4.04034423828125
639	Norman	biolord	NormMSE	0.3789486289024353
640	Norman	biolord	NormMSE	1.4585599899291992
641	Norman	biolord	NormMSE	0.7779129147529602
642	Norman	biolord	NormMSE	0.9277392625808716
643	Norman	biolord	NormMSE	0.2710082232952118
644	Norman	biolord	NormMSE	0.4428866803646087
645	Norman	GEARS	NormMSE	0.559585690498352
646	Norman	GEARS	NormMSE	0.7261762022972107
647	Norman	GEARS	NormMSE	0.4047760963439941
648	Norman	GEARS	NormMSE	0.6235688328742981
649	Norman	GEARS	NormMSE	1.0935354232788086
650	Norman	GEARS	NormMSE	0.7238534092903137
651	Norman	GEARS	NormMSE	0.7042379379272461
652	Norman	GEARS	NormMSE	1.0749304294586182
653	Norman	GEARS	NormMSE	0.6506426930427551
654	Norman	GEARS	NormMSE	0.395361065864563
655	Norman	GEARS	NormMSE	0.8383416533470154
656	Norman	GEARS	NormMSE	0.5249678492546082
657	Norman	GEARS	NormMSE	0.6303515434265137
658	Norman	GEARS	NormMSE	0.5047473311424255
659	Norman	GEARS	NormMSE	0.6749025583267212
660	Norman	GEARS	NormMSE	0.7148137092590332
661	Norman	GEARS	NormMSE	0.7262070178985596
662	Norman	GEARS	NormMSE	0.4675109088420868
663	Norman	GEARS	NormMSE	1.0868711471557615
664	Norman	GEARS	NormMSE	0.3277620673179626
665	Norman	GEARS	NormMSE	0.207039013504982
666	Norman	GEARS	NormMSE	0.5174419283866882
667	Norman	GEARS	NormMSE	0.5009819865226746
668	Norman	GEARS	NormMSE	0.6093575358390808
669	Norman	GEARS	NormMSE	0.7703828811645508
670	Norman	GEARS	NormMSE	0.7913509607315063
671	Norman	GEARS	NormMSE	0.2628386616706848
672	Norman	GEARS	NormMSE	0.1963061243295669
673	Norman	GEARS	NormMSE	0.7617413401603699
674	Norman	GEARS	NormMSE	0.3585996329784393
675	Norman	GEARS	NormMSE	1.1125872135162354
676	Norman	GEARS	NormMSE	0.4913398623466491
677	Norman	GEARS	NormMSE	0.4050086438655853
678	Norman	GEARS	NormMSE	0.593316376209259
679	Norman	GEARS	NormMSE	0.6562402844429016
680	Norman	GEARS	NormMSE	0.4120007753372192
681	Norman	GEARS	NormMSE	0.4280829131603241
682	Norman	GEARS	NormMSE	0.8570449948310852
683	Norman	GEARS	NormMSE	0.9581854343414308
684	Norman	GEARS	NormMSE	1.1065351963043213
685	Norman	GEARS	NormMSE	0.6579105257987976
686	Norman	GEARS	NormMSE	0.8412229418754578
687	Norman	GEARS	NormMSE	0.5001367330551147
688	Norman	GEARS	NormMSE	0.73922199010849
689	Norman	GEARS	NormMSE	0.9986764192581176
690	Norman	GEARS	NormMSE	0.8823162317276001
691	Norman	GEARS	NormMSE	1.16852867603302
692	Norman	GEARS	NormMSE	0.7576143741607666
693	Norman	GEARS	NormMSE	0.8258580565452576
694	Norman	GEARS	NormMSE	1.1008036136627195
695	Norman	GEARS	NormMSE	0.4816170036792755
696	Norman	GEARS	NormMSE	0.7056169509887695
697	Norman	GEARS	NormMSE	0.7277791500091553
698	Norman	GEARS	NormMSE	0.7217444777488708
699	Norman	GEARS	NormMSE	0.6834933757781982
700	Norman	GEARS	NormMSE	0.4117684960365295
701	Norman	GEARS	NormMSE	0.8711106181144714
702	Norman	GEARS	NormMSE	1.962100625038147
703	Norman	GEARS	NormMSE	0.1574545055627823
704	Norman	GEARS	NormMSE	0.8804042339324951
705	Norman	GEARS	NormMSE	0.7675772905349731
706	Norman	GEARS	NormMSE	0.4744716882705688
707	Norman	GEARS	NormMSE	0.4899303019046783
708	Norman	GEARS	NormMSE	0.7905786633491516
709	Norman	GEARS	NormMSE	0.3806808888912201
710	Norman	GEARS	NormMSE	0.8143380284309387
711	Norman	GEARS	NormMSE	1.1665738821029663
712	Norman	GEARS	NormMSE	0.1956283450126648
713	Norman	GEARS	NormMSE	1.7712793350219729
714	Norman	GEARS	NormMSE	1.1246206760406494
715	Norman	GEARS	NormMSE	0.8124027252197266
716	Norman	GEARS	NormMSE	0.6707738041877747
717	Norman	GEARS	NormMSE	0.6918163299560547
718	Norman	GEARS	NormMSE	0.8467373847961426
719	Norman	GEARS	NormMSE	0.9254174828529358
720	Norman	GEARS	NormMSE	0.5056392550468445
721	Norman	GEARS	NormMSE	0.804898738861084
722	Norman	GEARS	NormMSE	0.8095045685768127
723	Norman	GEARS	NormMSE	0.5119244456291199
724	Norman	GEARS	NormMSE	0.808509349822998
725	Norman	GEARS	NormMSE	0.8346004486083984
726	Norman	GEARS	NormMSE	0.3695741295814514
727	Norman	GEARS	NormMSE	0.342273473739624
728	Norman	GEARS	NormMSE	1.0714776515960691
729	Norman	GEARS	NormMSE	0.4477114975452423
730	Norman	GEARS	NormMSE	0.4597125351428985
731	Norman	GEARS	NormMSE	0.4241681396961212
732	Norman	GEARS	NormMSE	0.9185444712638856
733	Norman	GEARS	NormMSE	0.7390947937965393
734	Norman	GEARS	NormMSE	0.7816640138626099
735	Norman	GEARS	NormMSE	0.7184152603149414
736	Norman	GEARS	NormMSE	0.4279356896877289
737	Norman	GEARS	NormMSE	0.6057407259941101
738	Norman	GEARS	NormMSE	0.7178947925567627
739	Norman	GEARS	NormMSE	0.8019580245018005
740	Norman	GEARS	NormMSE	0.7668233513832092
741	Norman	GEARS	NormMSE	2.6502535343170166
742	Norman	GEARS	NormMSE	0.7971857190132141
743	Norman	GEARS	NormMSE	1.1988701820373535
744	Norman	GEARS	NormMSE	0.92741596698761
745	Norman	GEARS	NormMSE	0.7119894623756409
746	Norman	GEARS	NormMSE	0.6504945158958435
747	Norman	GEARS	NormMSE	1.067171931266785
748	Norman	GEARS	NormMSE	0.593284010887146
749	Norman	GEARS	NormMSE	0.3855928182601928
750	Norman	GEARS	NormMSE	0.7367814183235168
751	Norman	GEARS	NormMSE	0.7412456274032593
752	Norman	GEARS	NormMSE	0.6231878399848938
753	Norman	GEARS	NormMSE	1.1181282997131348
754	Norman	GEARS	NormMSE	0.8508260250091553
755	Norman	GEARS	NormMSE	0.9113188982009888
756	Norman	GEARS	NormMSE	0.7782827615737915
757	Norman	GEARS	NormMSE	0.6135539412498474
758	Norman	GEARS	NormMSE	0.6918337941169739
759	Norman	GEARS	NormMSE	0.5037543177604675
760	Norman	GEARS	NormMSE	0.4006329774856567
761	Norman	GEARS	NormMSE	0.375038594007492
762	Norman	GEARS	NormMSE	0.653552770614624
763	Norman	GEARS	NormMSE	0.6702151894569397
764	Norman	GEARS	NormMSE	0.6424189805984497
765	Norman	GEARS	NormMSE	0.4109464585781097
766	Norman	GEARS	NormMSE	0.6307515501976013
767	Norman	GEARS	NormMSE	0.6520832180976868
768	Norman	GEARS	NormMSE	0.5907987952232361
769	Norman	GEARS	NormMSE	1.0136427879333496
770	Norman	GEARS	NormMSE	0.2851184606552124
771	Norman	GEARS	NormMSE	0.6865434646606445
772	Norman	GEARS	NormMSE	0.5338817238807678
773	Norman	GEARS	NormMSE	0.736297607421875
774	Norman	GEARS	NormMSE	0.1868688911199569
775	Norman	GEARS	NormMSE	1.2657526731491089
776	Norman	GEARS	NormMSE	1.5429140329360962
777	Norman	GEARS	NormMSE	0.8481006622314453
778	Norman	GEARS	NormMSE	0.3300608694553375
779	Norman	GEARS	NormMSE	0.6375998854637146
780	Norman	GEARS	NormMSE	0.5779134631156921
781	Norman	GEARS	NormMSE	0.4750505983829498
782	Norman	GEARS	NormMSE	0.6053362488746643
783	Norman	GEARS	NormMSE	0.2039934396743774
784	Norman	GEARS	NormMSE	1.231388807296753
785	Norman	GEARS	NormMSE	0.660485029220581
786	Norman	GEARS	NormMSE	0.5756458044052124
787	Norman	GEARS	NormMSE	0.4389241635799408
788	Norman	GEARS	NormMSE	0.4130673408508301
789	Norman	GEARS	NormMSE	1.2940055131912231
790	Norman	GEARS	NormMSE	0.8833743929862976
791	Norman	GEARS	NormMSE	0.5826458930969238
792	Norman	GEARS	NormMSE	0.8313344717025757
793	Norman	GEARS	NormMSE	0.8274763226509094
794	Norman	GEARS	NormMSE	0.5127056241035461
795	Norman	GEARS	NormMSE	0.3697300255298614
796	Norman	GEARS	NormMSE	0.3128665387630462
797	Norman	GEARS	NormMSE	0.8075428009033203
798	Norman	GEARS	NormMSE	1.1054755449295044
799	Norman	GEARS	NormMSE	2.86391019821167
800	Norman	GEARS	NormMSE	1.005765080451965
801	Norman	GEARS	NormMSE	0.3497264087200165
802	Norman	GEARS	NormMSE	0.4199194610118866
803	Norman	GEARS	NormMSE	3.4192006587982178
804	Norman	GEARS	NormMSE	0.7515000700950623
805	Norman	GEARS	NormMSE	1.1938670873641968
806	Norman	GEARS	NormMSE	0.2823995053768158
807	Norman	GEARS	NormMSE	0.7436788082122803
808	Norman	GEARS	NormMSE	0.3481732606887817
809	Norman	GEARS	NormMSE	0.3349175155162811
810	Norman	GEARS	NormMSE	0.5451893210411072
811	Norman	GEARS	NormMSE	0.576996922492981
812	Norman	GEARS	NormMSE	0.6184030771255493
813	Norman	GEARS	NormMSE	1.1282106637954712
814	Norman	GEARS	NormMSE	0.7061650156974792
815	Norman	GEARS	NormMSE	1.1076747179031372
816	Norman	GEARS	NormMSE	1.0040979385375977
817	Norman	GEARS	NormMSE	0.2879653871059418
818	Norman	GEARS	NormMSE	0.2223471105098724
819	Norman	GEARS	NormMSE	0.752994954586029
820	Norman	GEARS	NormMSE	0.9119682908058168
821	Norman	GEARS	NormMSE	0.7505053281784058
822	Norman	GEARS	NormMSE	0.5122241973876953
823	Norman	GEARS	NormMSE	0.5797761678695679
824	Norman	GEARS	NormMSE	0.8123911619186401
825	Norman	GEARS	NormMSE	0.2179806381464004
826	Norman	GEARS	NormMSE	0.2907938957214355
827	Norman	GEARS	NormMSE	0.9230023622512816
828	Norman	GEARS	NormMSE	0.4704670310020447
829	Norman	GEARS	NormMSE	0.375887930393219
830	Replogle K562	Scouter	NormMSE	0.09940008
831	Replogle K562	Scouter	NormMSE	0.07549165
832	Replogle K562	Scouter	NormMSE	0.37978026
833	Replogle K562	Scouter	NormMSE	3.944971
834	Replogle K562	Scouter	NormMSE	0.043145467
835	Replogle K562	Scouter	NormMSE	0.12328709
836	Replogle K562	Scouter	NormMSE	0.32847217
837	Replogle K562	Scouter	NormMSE	1.1065396
838	Replogle K562	Scouter	NormMSE	0.08007817
839	Replogle K562	Scouter	NormMSE	0.5211207
840	Replogle K562	Scouter	NormMSE	0.9210264
841	Replogle K562	Scouter	NormMSE	0.32030985
842	Replogle K562	Scouter	NormMSE	1.5153793
843	Replogle K562	Scouter	NormMSE	0.059706397
844	Replogle K562	Scouter	NormMSE	0.63815475
845	Replogle K562	Scouter	NormMSE	0.23038
846	Replogle K562	Scouter	NormMSE	0.5221086
847	Replogle K562	Scouter	NormMSE	0.4184778
848	Replogle K562	Scouter	NormMSE	0.78746927
849	Replogle K562	Scouter	NormMSE	0.8716465
850	Replogle K562	Scouter	NormMSE	0.32598406
851	Replogle K562	Scouter	NormMSE	1.8220062
852	Replogle K562	Scouter	NormMSE	0.76188827
853	Replogle K562	Scouter	NormMSE	0.6332534
854	Replogle K562	Scouter	NormMSE	0.5405807
855	Replogle K562	Scouter	NormMSE	1.3008442
856	Replogle K562	Scouter	NormMSE	0.05272802
857	Replogle K562	Scouter	NormMSE	0.3166956
858	Replogle K562	Scouter	NormMSE	0.057758864
859	Replogle K562	Scouter	NormMSE	0.15415494
860	Replogle K562	Scouter	NormMSE	0.34736475
861	Replogle K562	Scouter	NormMSE	0.32554257
862	Replogle K562	Scouter	NormMSE	0.22983482
863	Replogle K562	Scouter	NormMSE	0.49770862
864	Replogle K562	Scouter	NormMSE	1.4818584
865	Replogle K562	Scouter	NormMSE	0.7061578
866	Replogle K562	Scouter	NormMSE	0.33523026
867	Replogle K562	Scouter	NormMSE	0.12669036
868	Replogle K562	Scouter	NormMSE	0.9219307
869	Replogle K562	Scouter	NormMSE	1.7061309
870	Replogle K562	Scouter	NormMSE	1.5800781
871	Replogle K562	Scouter	NormMSE	0.3498557
872	Replogle K562	Scouter	NormMSE	0.023162998
873	Replogle K562	Scouter	NormMSE	0.30487442
874	Replogle K562	Scouter	NormMSE	0.5310756
875	Replogle K562	Scouter	NormMSE	0.040597145
876	Replogle K562	Scouter	NormMSE	0.018891096
877	Replogle K562	Scouter	NormMSE	0.94855744
878	Replogle K562	Scouter	NormMSE	0.23896836
879	Replogle K562	Scouter	NormMSE	0.08288224
880	Replogle K562	Scouter	NormMSE	0.018670822
881	Replogle K562	Scouter	NormMSE	0.9480616
882	Replogle K562	Scouter	NormMSE	0.5202869
883	Replogle K562	Scouter	NormMSE	0.51726896
884	Replogle K562	Scouter	NormMSE	0.35890636
885	Replogle K562	Scouter	NormMSE	0.20282719
886	Replogle K562	Scouter	NormMSE	0.41978288
887	Replogle K562	Scouter	NormMSE	1.3095598
888	Replogle K562	Scouter	NormMSE	0.250239
889	Replogle K562	Scouter	NormMSE	0.11099588
890	Replogle K562	Scouter	NormMSE	0.10388745
891	Replogle K562	Scouter	NormMSE	0.8789141
892	Replogle K562	Scouter	NormMSE	0.21379139
893	Replogle K562	Scouter	NormMSE	0.30118853
894	Replogle K562	Scouter	NormMSE	0.19138968
895	Replogle K562	Scouter	NormMSE	1.490334
896	Replogle K562	Scouter	NormMSE	0.24944694
897	Replogle K562	Scouter	NormMSE	1.1728568
898	Replogle K562	Scouter	NormMSE	0.08155161
899	Replogle K562	Scouter	NormMSE	0.13774343
900	Replogle K562	Scouter	NormMSE	0.24628559
901	Replogle K562	Scouter	NormMSE	1.2746079
902	Replogle K562	Scouter	NormMSE	0.05983052
903	Replogle K562	Scouter	NormMSE	0.49126074
904	Replogle K562	Scouter	NormMSE	0.5347469
905	Replogle K562	Scouter	NormMSE	0.17022385
906	Replogle K562	Scouter	NormMSE	0.9479797
907	Replogle K562	Scouter	NormMSE	0.28349972
908	Replogle K562	Scouter	NormMSE	1.0070109
909	Replogle K562	Scouter	NormMSE	0.55943227
910	Replogle K562	Scouter	NormMSE	0.25619033
911	Replogle K562	Scouter	NormMSE	0.8925548
912	Replogle K562	Scouter	NormMSE	0.4574543
913	Replogle K562	Scouter	NormMSE	0.12765937
914	Replogle K562	Scouter	NormMSE	0.9750403
915	Replogle K562	Scouter	NormMSE	0.47672808
916	Replogle K562	Scouter	NormMSE	0.38497502
917	Replogle K562	Scouter	NormMSE	0.5017237
918	Replogle K562	Scouter	NormMSE	0.03978893
919	Replogle K562	Scouter	NormMSE	0.5029369
920	Replogle K562	Scouter	NormMSE	0.4635933
921	Replogle K562	Scouter	NormMSE	0.16154923
922	Replogle K562	Scouter	NormMSE	0.64030147
923	Replogle K562	Scouter	NormMSE	1.1575607
924	Replogle K562	Scouter	NormMSE	0.3192087
925	Replogle K562	Scouter	NormMSE	0.23795494
926	Replogle K562	Scouter	NormMSE	0.92257
927	Replogle K562	Scouter	NormMSE	0.92136747
928	Replogle K562	Scouter	NormMSE	0.4140388
929	Replogle K562	Scouter	NormMSE	1.3393865
930	Replogle K562	Scouter	NormMSE	3.724328
931	Replogle K562	Scouter	NormMSE	1.0112364
932	Replogle K562	Scouter	NormMSE	0.09959628
933	Replogle K562	Scouter	NormMSE	0.25877285
934	Replogle K562	Scouter	NormMSE	0.39310133
935	Replogle K562	Scouter	NormMSE	0.1910473
936	Replogle K562	Scouter	NormMSE	0.13800053
937	Replogle K562	Scouter	NormMSE	0.32204056
938	Replogle K562	Scouter	NormMSE	0.2124012
939	Replogle K562	Scouter	NormMSE	0.48479497
940	Replogle K562	Scouter	NormMSE	1.3102498
941	Replogle K562	Scouter	NormMSE	0.26098448
942	Replogle K562	Scouter	NormMSE	0.23573972
943	Replogle K562	Scouter	NormMSE	1.0596654
944	Replogle K562	Scouter	NormMSE	0.46485186
945	Replogle K562	Scouter	NormMSE	0.71618396
946	Replogle K562	Scouter	NormMSE	1.1479862
947	Replogle K562	Scouter	NormMSE	0.21709092
948	Replogle K562	Scouter	NormMSE	0.48187384
949	Replogle K562	Scouter	NormMSE	1.1745812
950	Replogle K562	Scouter	NormMSE	0.9622006
951	Replogle K562	Scouter	NormMSE	1.4574691
952	Replogle K562	Scouter	NormMSE	0.102039084
953	Replogle K562	Scouter	NormMSE	0.024949336
954	Replogle K562	Scouter	NormMSE	0.04050315
955	Replogle K562	Scouter	NormMSE	0.34083503
956	Replogle K562	Scouter	NormMSE	0.44730055
957	Replogle K562	Scouter	NormMSE	0.8989797
958	Replogle K562	Scouter	NormMSE	0.3024519
959	Replogle K562	Scouter	NormMSE	0.22637592
960	Replogle K562	Scouter	NormMSE	0.26525605
961	Replogle K562	Scouter	NormMSE	1.1138886
962	Replogle K562	Scouter	NormMSE	0.98696923
963	Replogle K562	Scouter	NormMSE	0.6354211
964	Replogle K562	Scouter	NormMSE	1.2524159
965	Replogle K562	Scouter	NormMSE	0.042018626
966	Replogle K562	Scouter	NormMSE	0.38714245
967	Replogle K562	Scouter	NormMSE	0.8587955
968	Replogle K562	Scouter	NormMSE	0.69952875
969	Replogle K562	Scouter	NormMSE	1.33305
970	Replogle K562	Scouter	NormMSE	0.45507598
971	Replogle K562	Scouter	NormMSE	0.37314016
972	Replogle K562	Scouter	NormMSE	0.7188157
973	Replogle K562	Scouter	NormMSE	0.24984682
974	Replogle K562	Scouter	NormMSE	0.52054435
975	Replogle K562	Scouter	NormMSE	1.5368385
976	Replogle K562	Scouter	NormMSE	0.92725456
977	Replogle K562	Scouter	NormMSE	0.6829401
978	Replogle K562	Scouter	NormMSE	0.46585244
979	Replogle K562	Scouter	NormMSE	0.36538178
980	Replogle K562	Scouter	NormMSE	0.7963284
981	Replogle K562	Scouter	NormMSE	0.13192767
982	Replogle K562	Scouter	NormMSE	0.12845357
983	Replogle K562	Scouter	NormMSE	0.33730757
984	Replogle K562	Scouter	NormMSE	0.3995752
985	Replogle K562	Scouter	NormMSE	0.17953962
986	Replogle K562	Scouter	NormMSE	0.3045838
987	Replogle K562	Scouter	NormMSE	0.18719578
988	Replogle K562	Scouter	NormMSE	0.7528124
989	Replogle K562	Scouter	NormMSE	0.0451595
990	Replogle K562	Scouter	NormMSE	0.90066236
991	Replogle K562	Scouter	NormMSE	0.8462266
992	Replogle K562	Scouter	NormMSE	0.21168849
993	Replogle K562	Scouter	NormMSE	1.1018732
994	Replogle K562	Scouter	NormMSE	0.4446112
995	Replogle K562	Scouter	NormMSE	0.28433397
996	Replogle K562	Scouter	NormMSE	0.51192236
997	Replogle K562	Scouter	NormMSE	0.4823304
998	Replogle K562	Scouter	NormMSE	1.1322739
999	Replogle K562	Scouter	NormMSE	0.42861262
1000	Replogle K562	Scouter	NormMSE	0.60920805
1001	Replogle K562	Scouter	NormMSE	0.3397417
1002	Replogle K562	Scouter	NormMSE	0.72772384
1003	Replogle K562	Scouter	NormMSE	0.77408063
1004	Replogle K562	Scouter	NormMSE	0.031819496
1005	Replogle K562	Scouter	NormMSE	0.52671295
1006	Replogle K562	Scouter	NormMSE	0.6423427
1007	Replogle K562	Scouter	NormMSE	0.06601737
1008	Replogle K562	Scouter	NormMSE	0.16559431
1009	Replogle K562	Scouter	NormMSE	0.21508902
1010	Replogle K562	Scouter	NormMSE	0.6344575
1011	Replogle K562	Scouter	NormMSE	0.08435278
1012	Replogle K562	Scouter	NormMSE	1.8991292
1013	Replogle K562	Scouter	NormMSE	0.17132607
1014	Replogle K562	Scouter	NormMSE	0.9509284
1015	Replogle K562	Scouter	NormMSE	0.44104952
1016	Replogle K562	Scouter	NormMSE	0.1909322
1017	Replogle K562	Scouter	NormMSE	0.11679759
1018	Replogle K562	Scouter	NormMSE	0.531436
1019	Replogle K562	Scouter	NormMSE	0.5918607
1020	Replogle K562	Scouter	NormMSE	0.41869
1021	Replogle K562	Scouter	NormMSE	0.625824
1022	Replogle K562	Scouter	NormMSE	0.94434184
1023	Replogle K562	Scouter	NormMSE	0.43215108
1024	Replogle K562	Scouter	NormMSE	0.019221388
1025	Replogle K562	Scouter	NormMSE	0.4981011
1026	Replogle K562	Scouter	NormMSE	0.44414535
1027	Replogle K562	Scouter	NormMSE	0.51205635
1028	Replogle K562	Scouter	NormMSE	1.0996188
1029	Replogle K562	Scouter	NormMSE	1.1132162
1030	Replogle K562	Scouter	NormMSE	1.1617005
1031	Replogle K562	Scouter	NormMSE	0.09589128
1032	Replogle K562	Scouter	NormMSE	0.111152485
1033	Replogle K562	Scouter	NormMSE	0.6322156
1034	Replogle K562	Scouter	NormMSE	0.66230834
1035	Replogle K562	Scouter	NormMSE	0.9102903
1036	Replogle K562	Scouter	NormMSE	1.1224426
1037	Replogle K562	Scouter	NormMSE	0.69020146
1038	Replogle K562	Scouter	NormMSE	0.6523597
1039	Replogle K562	Scouter	NormMSE	0.46624875
1040	Replogle K562	Scouter	NormMSE	0.85718054
1041	Replogle K562	Scouter	NormMSE	1.2129809
1042	Replogle K562	Scouter	NormMSE	0.33154655
1043	Replogle K562	Scouter	NormMSE	0.27448836
1044	Replogle K562	Scouter	NormMSE	0.35142753
1045	Replogle K562	Scouter	NormMSE	1.2081941
1046	Replogle K562	Scouter	NormMSE	0.16904171
1047	Replogle K562	Scouter	NormMSE	2.2473388
1048	Replogle K562	Scouter	NormMSE	0.79740614
1049	Replogle K562	Scouter	NormMSE	1.0241696
1050	Replogle K562	Scouter	NormMSE	1.4218442
1051	Replogle K562	Scouter	NormMSE	0.7047342
1052	Replogle K562	Scouter	NormMSE	0.79548097
1053	Replogle K562	Scouter	NormMSE	0.06624068
1054	Replogle K562	Scouter	NormMSE	0.78137183
1055	Replogle K562	Scouter	NormMSE	0.8853496
1056	Replogle K562	Scouter	NormMSE	0.38105187
1057	Replogle K562	Scouter	NormMSE	0.056006994
1058	Replogle K562	Scouter	NormMSE	0.7056675
1059	Replogle K562	Scouter	NormMSE	0.93390554
1060	Replogle K562	Scouter	NormMSE	0.9081073
1061	Replogle K562	Scouter	NormMSE	1.1394596
1062	Replogle K562	Scouter	NormMSE	0.6962108
1063	Replogle K562	Scouter	NormMSE	0.6443755
1064	Replogle K562	Scouter	NormMSE	0.9105092
1065	Replogle K562	Scouter	NormMSE	0.8344741
1066	Replogle K562	Scouter	NormMSE	0.5724884
1067	Replogle K562	Scouter	NormMSE	0.10008375
1068	Replogle K562	Scouter	NormMSE	0.788455
1069	Replogle K562	Scouter	NormMSE	1.1774014
1070	Replogle K562	Scouter	NormMSE	0.020646855
1071	Replogle K562	Scouter	NormMSE	1.2705852
1072	Replogle K562	Scouter	NormMSE	0.230536
1073	Replogle K562	Scouter	NormMSE	0.2266909
1074	Replogle K562	Scouter	NormMSE	0.44746846
1075	Replogle K562	Scouter	NormMSE	1.9649047
1076	Replogle K562	Scouter	NormMSE	0.13129988
1077	Replogle K562	Scouter	NormMSE	4.540654
1078	Replogle K562	Scouter	NormMSE	0.09406887
1079	Replogle K562	Scouter	NormMSE	0.3104016
1080	Replogle K562	Scouter	NormMSE	0.76687586
1081	Replogle K562	Scouter	NormMSE	0.48201552
1082	Replogle K562	Scouter	NormMSE	0.32135227
1083	Replogle K562	Scouter	NormMSE	0.53342193
1084	Replogle K562	Scouter	NormMSE	2.4541626
1085	Replogle K562	Scouter	NormMSE	0.16449305
1086	Replogle K562	Scouter	NormMSE	0.2256583
1087	Replogle K562	Scouter	NormMSE	0.81856656
1088	Replogle K562	Scouter	NormMSE	0.6380427
1089	Replogle K562	Scouter	NormMSE	1.1861324
1090	Replogle K562	Scouter	NormMSE	0.06349239
1091	Replogle K562	Scouter	NormMSE	1.047124
1092	Replogle K562	Scouter	NormMSE	0.26569608
1093	Replogle K562	Scouter	NormMSE	1.7866187
1094	Replogle K562	Scouter	NormMSE	0.97517437
1095	Replogle K562	Scouter	NormMSE	0.8654192
1096	Replogle K562	Scouter	NormMSE	0.576587
1097	Replogle K562	Scouter	NormMSE	0.3340234
1098	Replogle K562	Scouter	NormMSE	0.8368685
1099	Replogle K562	Scouter	NormMSE	1.0437803
1100	Replogle K562	Scouter	NormMSE	0.06465062
1101	Replogle K562	Scouter	NormMSE	0.5648897
1102	Replogle K562	Scouter	NormMSE	1.776107
1103	Replogle K562	Scouter	NormMSE	0.515661
1104	Replogle K562	Scouter	NormMSE	0.15715517
1105	Replogle K562	Scouter	NormMSE	0.7129721
1106	Replogle K562	Scouter	NormMSE	0.56483054
1107	Replogle K562	Scouter	NormMSE	0.7449746
1108	Replogle K562	Scouter	NormMSE	0.023650091
1109	Replogle K562	Scouter	NormMSE	1.0015949
1110	Replogle K562	Scouter	NormMSE	0.13138539
1111	Replogle K562	Scouter	NormMSE	0.07590593
1112	Replogle K562	Scouter	NormMSE	0.62389004
1113	Replogle K562	Scouter	NormMSE	0.17107615
1114	Replogle K562	Scouter	NormMSE	0.66949505
1115	Replogle K562	Scouter	NormMSE	0.04754448
1116	Replogle K562	Scouter	NormMSE	0.34451047
1117	Replogle K562	Scouter	NormMSE	0.5894984
1118	Replogle K562	Scouter	NormMSE	0.83589846
1119	Replogle K562	Scouter	NormMSE	0.27499685
1120	Replogle K562	Scouter	NormMSE	0.044064082
1121	Replogle K562	Scouter	NormMSE	0.7633751
1122	Replogle K562	Scouter	NormMSE	0.8061525
1123	Replogle K562	Scouter	NormMSE	0.22060944
1124	Replogle K562	Scouter	NormMSE	0.27459714
1125	Replogle K562	Scouter	NormMSE	0.3258675
1126	Replogle K562	Scouter	NormMSE	0.6241634
1127	Replogle K562	Scouter	NormMSE	0.6730571
1128	Replogle K562	Scouter	NormMSE	0.3374893
1129	Replogle K562	Scouter	NormMSE	1.5581129
1130	Replogle K562	Scouter	NormMSE	0.387271
1131	Replogle K562	Scouter	NormMSE	0.11601664
1132	Replogle K562	Scouter	NormMSE	0.3362775
1133	Replogle K562	Scouter	NormMSE	0.2554762
1134	Replogle K562	Scouter	NormMSE	0.69207233
1135	Replogle K562	Scouter	NormMSE	0.595419
1136	Replogle K562	Scouter	NormMSE	0.8070098
1137	Replogle K562	Scouter	NormMSE	0.083410114
1138	Replogle K562	Scouter	NormMSE	0.88803697
1139	Replogle K562	Scouter	NormMSE	1.0398705
1140	Replogle K562	Scouter	NormMSE	0.8561754
1141	Replogle K562	Scouter	NormMSE	1.3153939
1142	Replogle K562	Scouter	NormMSE	0.95544297
1143	Replogle K562	Scouter	NormMSE	0.8486631
1144	Replogle K562	Scouter	NormMSE	0.27629238
1145	Replogle K562	Scouter	NormMSE	1.2618352
1146	Replogle K562	Scouter	NormMSE	0.6042885
1147	Replogle K562	Scouter	NormMSE	0.7165524
1148	Replogle K562	Scouter	NormMSE	1.5048045
1149	Replogle K562	Scouter	NormMSE	0.22908053
1150	Replogle K562	Scouter	NormMSE	0.40271452
1151	Replogle K562	Scouter	NormMSE	1.7201561
1152	Replogle K562	Scouter	NormMSE	1.0761334
1153	Replogle K562	Scouter	NormMSE	0.5728804
1154	Replogle K562	Scouter	NormMSE	0.2831521
1155	Replogle K562	Scouter	NormMSE	0.84100574
1156	Replogle K562	Scouter	NormMSE	0.18027876
1157	Replogle K562	Scouter	NormMSE	0.33506668
1158	Replogle K562	Scouter	NormMSE	0.13949476
1159	Replogle K562	Scouter	NormMSE	0.8456638
1160	Replogle K562	Scouter	NormMSE	1.4804987
1161	Replogle K562	Scouter	NormMSE	1.1498252
1162	Replogle K562	Scouter	NormMSE	0.41157454
1163	Replogle K562	Scouter	NormMSE	1.3921403
1164	Replogle K562	Scouter	NormMSE	0.61385053
1165	Replogle K562	Scouter	NormMSE	0.037027787
1166	Replogle K562	Scouter	NormMSE	1.4355583
1167	Replogle K562	Scouter	NormMSE	1.0367154
1168	Replogle K562	Scouter	NormMSE	0.34741542
1169	Replogle K562	Scouter	NormMSE	0.69587225
1170	Replogle K562	Scouter	NormMSE	0.21974732
1171	Replogle K562	Scouter	NormMSE	1.7071476
1172	Replogle K562	Scouter	NormMSE	0.47126156
1173	Replogle K562	Scouter	NormMSE	0.088787735
1174	Replogle K562	Scouter	NormMSE	0.5722656
1175	Replogle K562	Scouter	NormMSE	0.6565739
1176	Replogle K562	Scouter	NormMSE	0.258644
1177	Replogle K562	Scouter	NormMSE	0.32607457
1178	Replogle K562	Scouter	NormMSE	0.04769334
1179	Replogle K562	Scouter	NormMSE	0.6444451
1180	Replogle K562	Scouter	NormMSE	1.4374375
1181	Replogle K562	Scouter	NormMSE	0.19799697
1182	Replogle K562	Scouter	NormMSE	1.0353849
1183	Replogle K562	Scouter	NormMSE	0.01977637
1184	Replogle K562	Scouter	NormMSE	0.14107533
1185	Replogle K562	Scouter	NormMSE	0.33054975
1186	Replogle K562	Scouter	NormMSE	0.43541768
1187	Replogle K562	Scouter	NormMSE	0.38568228
1188	Replogle K562	Scouter	NormMSE	0.8121059
1189	Replogle K562	Scouter	NormMSE	0.72992986
1190	Replogle K562	Scouter	NormMSE	0.13238238
1191	Replogle K562	Scouter	NormMSE	0.93975264
1192	Replogle K562	Scouter	NormMSE	0.8635672
1193	Replogle K562	Scouter	NormMSE	0.8807452
1194	Replogle K562	Scouter	NormMSE	0.6255044
1195	Replogle K562	Scouter	NormMSE	0.48487428
1196	Replogle K562	Scouter	NormMSE	0.31080595
1197	Replogle K562	Scouter	NormMSE	0.70154595
1198	Replogle K562	Scouter	NormMSE	0.4251747
1199	Replogle K562	Scouter	NormMSE	0.17043914
1200	Replogle K562	Scouter	NormMSE	0.9743594
1201	Replogle K562	Scouter	NormMSE	0.1854005
1202	Replogle K562	Scouter	NormMSE	0.03706985
1203	Replogle K562	Scouter	NormMSE	0.68456733
1204	Replogle K562	Scouter	NormMSE	0.8602042
1205	Replogle K562	Scouter	NormMSE	0.33765873
1206	Replogle K562	Scouter	NormMSE	0.52959853
1207	Replogle K562	Scouter	NormMSE	0.6919035
1208	Replogle K562	Scouter	NormMSE	0.032590013
1209	Replogle K562	Scouter	NormMSE	1.2824103
1210	Replogle K562	Scouter	NormMSE	1.0915816
1211	Replogle K562	Scouter	NormMSE	0.06942017
1212	Replogle K562	Scouter	NormMSE	0.33874518
1213	Replogle K562	Scouter	NormMSE	1.1390823
1214	Replogle K562	Scouter	NormMSE	0.6120153
1215	Replogle K562	Scouter	NormMSE	0.048044566
1216	Replogle K562	Scouter	NormMSE	0.8511199
1217	Replogle K562	Scouter	NormMSE	0.057124075
1218	Replogle K562	Scouter	NormMSE	0.15894148
1219	Replogle K562	Scouter	NormMSE	0.1694757
1220	Replogle K562	Scouter	NormMSE	0.7586405
1221	Replogle K562	Scouter	NormMSE	1.8561021
1222	Replogle K562	Scouter	NormMSE	0.98441696
1223	Replogle K562	Scouter	NormMSE	0.76016814
1224	Replogle K562	Scouter	NormMSE	0.07240115
1225	Replogle K562	Scouter	NormMSE	0.8983621
1226	Replogle K562	Scouter	NormMSE	0.8033752
1227	Replogle K562	Scouter	NormMSE	1.1184298
1228	Replogle K562	Scouter	NormMSE	0.49788696
1229	Replogle K562	Scouter	NormMSE	0.67274606
1230	Replogle K562	Scouter	NormMSE	0.1970122
1231	Replogle K562	Scouter	NormMSE	0.8626875
1232	Replogle K562	Scouter	NormMSE	0.8668609
1233	Replogle K562	Scouter	NormMSE	0.71656215
1234	Replogle K562	Scouter	NormMSE	0.31465653
1235	Replogle K562	Scouter	NormMSE	1.0034109
1236	Replogle K562	Scouter	NormMSE	0.7089454
1237	Replogle K562	Scouter	NormMSE	0.8277089
1238	Replogle K562	Scouter	NormMSE	0.73362595
1239	Replogle K562	Scouter	NormMSE	1.0504274
1240	Replogle K562	Scouter	NormMSE	1.8992162
1241	Replogle K562	Scouter	NormMSE	0.20016809
1242	Replogle K562	Scouter	NormMSE	1.3747234
1243	Replogle K562	Scouter	NormMSE	0.15374753
1244	Replogle K562	Scouter	NormMSE	0.4068312
1245	Replogle K562	Scouter	NormMSE	0.9219093
1246	Replogle K562	Scouter	NormMSE	0.43104815
1247	Replogle K562	Scouter	NormMSE	0.7145723
1248	Replogle K562	Scouter	NormMSE	1.0062482
1249	Replogle K562	Scouter	NormMSE	0.18735963
1250	Replogle K562	Scouter	NormMSE	0.6240539
1251	Replogle K562	Scouter	NormMSE	0.27322504
1252	Replogle K562	Scouter	NormMSE	0.05366821
1253	Replogle K562	Scouter	NormMSE	0.12753679
1254	Replogle K562	Scouter	NormMSE	0.25842693
1255	Replogle K562	Scouter	NormMSE	0.52338636
1256	Replogle K562	Scouter	NormMSE	0.13703157
1257	Replogle K562	Scouter	NormMSE	0.36068672
1258	Replogle K562	Scouter	NormMSE	0.72389257
1259	Replogle K562	Scouter	NormMSE	0.7383874
1260	Replogle K562	Scouter	NormMSE	1.1726241
1261	Replogle K562	Scouter	NormMSE	0.3140339
1262	Replogle K562	Scouter	NormMSE	0.9811777
1263	Replogle K562	Scouter	NormMSE	0.5624411
1264	Replogle K562	Scouter	NormMSE	1.0842226
1265	Replogle K562	Scouter	NormMSE	0.09407748
1266	Replogle K562	Scouter	NormMSE	0.06146623
1267	Replogle K562	Scouter	NormMSE	1.7491888
1268	Replogle K562	Scouter	NormMSE	1.162709
1269	Replogle K562	Scouter	NormMSE	0.40874088
1270	Replogle K562	Scouter	NormMSE	0.34599474
1271	Replogle K562	Scouter	NormMSE	0.22893777
1272	Replogle K562	Scouter	NormMSE	0.4094298
1273	Replogle K562	Scouter	NormMSE	0.038833722
1274	Replogle K562	Scouter	NormMSE	0.6718172
1275	Replogle K562	Scouter	NormMSE	0.7007916
1276	Replogle K562	Scouter	NormMSE	0.595867
1277	Replogle K562	Scouter	NormMSE	0.5154415
1278	Replogle K562	Scouter	NormMSE	1.0345403
1279	Replogle K562	Scouter	NormMSE	0.4495381
1280	Replogle K562	Scouter	NormMSE	0.6435671
1281	Replogle K562	Scouter	NormMSE	0.569104
1282	Replogle K562	Scouter	NormMSE	0.6309998
1283	Replogle K562	Scouter	NormMSE	0.5056445
1284	Replogle K562	Scouter	NormMSE	0.16471139
1285	Replogle K562	Scouter	NormMSE	0.282094
1286	Replogle K562	Scouter	NormMSE	0.23985682
1287	Replogle K562	Scouter	NormMSE	0.7603893
1288	Replogle K562	Scouter	NormMSE	0.53170437
1289	Replogle K562	Scouter	NormMSE	0.060613226
1290	Replogle K562	Scouter	NormMSE	0.41686267
1291	Replogle K562	Scouter	NormMSE	0.40586284
1292	Replogle K562	Scouter	NormMSE	2.8382099
1293	Replogle K562	Scouter	NormMSE	0.37021482
1294	Replogle K562	Scouter	NormMSE	1.1214663
1295	Replogle K562	Scouter	NormMSE	0.085633144
1296	Replogle K562	Scouter	NormMSE	0.58986205
1297	Replogle K562	Scouter	NormMSE	0.8626677
1298	Replogle K562	Scouter	NormMSE	0.4458895
1299	Replogle K562	Scouter	NormMSE	1.3587717
1300	Replogle K562	Scouter	NormMSE	0.20280457
1301	Replogle K562	Scouter	NormMSE	0.8270389
1302	Replogle K562	Scouter	NormMSE	0.43508872
1303	Replogle K562	Scouter	NormMSE	0.716042
1304	Replogle K562	Scouter	NormMSE	0.31958985
1305	Replogle K562	Scouter	NormMSE	1.0697466
1306	Replogle K562	Scouter	NormMSE	0.42837387
1307	Replogle K562	Scouter	NormMSE	2.2665873
1308	Replogle K562	Scouter	NormMSE	0.4827664
1309	Replogle K562	Scouter	NormMSE	0.6968318
1310	Replogle K562	Scouter	NormMSE	0.04540112
1311	Replogle K562	Scouter	NormMSE	0.014323006
1312	Replogle K562	Scouter	NormMSE	0.448092
1313	Replogle K562	Scouter	NormMSE	0.22318766
1314	Replogle K562	Scouter	NormMSE	1.5484618
1315	Replogle K562	Scouter	NormMSE	0.8878516
1316	Replogle K562	Scouter	NormMSE	0.21542922
1317	Replogle K562	Scouter	NormMSE	1.8038555
1318	Replogle K562	Scouter	NormMSE	0.2973966
1319	Replogle K562	Scouter	NormMSE	0.153803
1320	Replogle K562	Scouter	NormMSE	0.2190511
1321	Replogle K562	Scouter	NormMSE	1.9318762
1322	Replogle K562	Scouter	NormMSE	0.19697522
1323	Replogle K562	Scouter	NormMSE	0.50182587
1324	Replogle K562	Scouter	NormMSE	0.16442794
1325	Replogle K562	Scouter	NormMSE	2.8725662
1326	Replogle K562	Scouter	NormMSE	0.15502098
1327	Replogle K562	Scouter	NormMSE	1.1923414
1328	Replogle K562	Scouter	NormMSE	0.31240746
1329	Replogle K562	Scouter	NormMSE	0.5833166
1330	Replogle K562	Scouter	NormMSE	1.7954214
1331	Replogle K562	Scouter	NormMSE	0.50664717
1332	Replogle K562	Scouter	NormMSE	1.6363441
1333	Replogle K562	Scouter	NormMSE	0.7060338
1334	Replogle K562	Scouter	NormMSE	0.16348156
1335	Replogle K562	Scouter	NormMSE	0.26457906
1336	Replogle K562	Scouter	NormMSE	1.6893551
1337	Replogle K562	Scouter	NormMSE	0.22294398
1338	Replogle K562	Scouter	NormMSE	1.070933
1339	Replogle K562	Scouter	NormMSE	0.03860239
1340	Replogle K562	Scouter	NormMSE	0.7790619
1341	Replogle K562	Scouter	NormMSE	0.06323147
1342	Replogle K562	Scouter	NormMSE	0.74608296
1343	Replogle K562	Scouter	NormMSE	0.53733844
1344	Replogle K562	Scouter	NormMSE	0.25811398
1345	Replogle K562	Scouter	NormMSE	0.4308486
1346	Replogle K562	Scouter	NormMSE	0.49534628
1347	Replogle K562	Scouter	NormMSE	0.31933135
1348	Replogle K562	Scouter	NormMSE	0.16563484
1349	Replogle K562	Scouter	NormMSE	0.07610161
1350	Replogle K562	Scouter	NormMSE	0.23882581
1351	Replogle K562	Scouter	NormMSE	0.46411255
1352	Replogle K562	Scouter	NormMSE	0.6442421
1353	Replogle K562	Scouter	NormMSE	6.447209
1354	Replogle K562	Scouter	NormMSE	0.3435603
1355	Replogle K562	Scouter	NormMSE	0.5810443
1356	Replogle K562	Scouter	NormMSE	3.8836942
1357	Replogle K562	Scouter	NormMSE	1.0912187
1358	Replogle K562	Scouter	NormMSE	0.33769298
1359	Replogle K562	Scouter	NormMSE	0.3971795
1360	Replogle K562	Scouter	NormMSE	0.3522061
1361	Replogle K562	Scouter	NormMSE	0.5053661
1362	Replogle K562	Scouter	NormMSE	0.30555633
1363	Replogle K562	Scouter	NormMSE	0.11925406
1364	Replogle K562	Scouter	NormMSE	1.1888202
1365	Replogle K562	Scouter	NormMSE	0.67852306
1366	Replogle K562	Scouter	NormMSE	0.6958737
1367	Replogle K562	Scouter	NormMSE	0.2433034
1368	Replogle K562	Scouter	NormMSE	0.41118568
1369	Replogle K562	Scouter	NormMSE	0.76526034
1370	Replogle K562	Scouter	NormMSE	0.3202915
1371	Replogle K562	Scouter	NormMSE	0.22259164
1372	Replogle K562	Scouter	NormMSE	0.547986
1373	Replogle K562	Scouter	NormMSE	0.52369773
1374	Replogle K562	Scouter	NormMSE	0.9211734
1375	Replogle K562	Scouter	NormMSE	0.6107443
1376	Replogle K562	Scouter	NormMSE	0.104880765
1377	Replogle K562	Scouter	NormMSE	0.5000496
1378	Replogle K562	Scouter	NormMSE	1.7560408
1379	Replogle K562	Scouter	NormMSE	1.0791494
1380	Replogle K562	Scouter	NormMSE	0.9536353
1381	Replogle K562	Scouter	NormMSE	0.29013327
1382	Replogle K562	Scouter	NormMSE	0.74298817
1383	Replogle K562	Scouter	NormMSE	0.9386132
1384	Replogle K562	Scouter	NormMSE	0.4208304
1385	Replogle K562	Scouter	NormMSE	0.5379051
1386	Replogle K562	Scouter	NormMSE	0.057495467
1387	Replogle K562	Scouter	NormMSE	0.268385
1388	Replogle K562	Scouter	NormMSE	0.1625022
1389	Replogle K562	Scouter	NormMSE	0.9012643
1390	Replogle K562	Scouter	NormMSE	0.13321984
1391	Replogle K562	Scouter	NormMSE	0.35014984
1392	Replogle K562	Scouter	NormMSE	1.0930899
1393	Replogle K562	Scouter	NormMSE	1.9275901
1394	Replogle K562	Scouter	NormMSE	0.11755703
1395	Replogle K562	Scouter	NormMSE	0.6839755
1396	Replogle K562	Scouter	NormMSE	0.30552888
1397	Replogle K562	Scouter	NormMSE	1.0335786
1398	Replogle K562	Scouter	NormMSE	0.23705995
1399	Replogle K562	Scouter	NormMSE	0.022945879
1400	Replogle K562	Scouter	NormMSE	1.1539305
1401	Replogle K562	Scouter	NormMSE	0.08272516
1402	Replogle K562	Scouter	NormMSE	0.2362229
1403	Replogle K562	Scouter	NormMSE	0.77425057
1404	Replogle K562	Scouter	NormMSE	0.3093582
1405	Replogle K562	Scouter	NormMSE	0.7294536
1406	Replogle K562	Scouter	NormMSE	0.28033793
1407	Replogle K562	Scouter	NormMSE	0.21306719
1408	Replogle K562	Scouter	NormMSE	0.68257755
1409	Replogle K562	Scouter	NormMSE	0.52922976
1410	Replogle K562	Scouter	NormMSE	1.4050045
1411	Replogle K562	Scouter	NormMSE	0.3078553
1412	Replogle K562	Scouter	NormMSE	0.8557234
1413	Replogle K562	Scouter	NormMSE	1.012049
1414	Replogle K562	Scouter	NormMSE	0.3664549
1415	Replogle K562	Scouter	NormMSE	1.0275837
1416	Replogle K562	Scouter	NormMSE	0.20963222
1417	Replogle K562	Scouter	NormMSE	0.3017224
1418	Replogle K562	Scouter	NormMSE	0.62772924
1419	Replogle K562	Scouter	NormMSE	0.43562132
1420	Replogle K562	Scouter	NormMSE	0.036840547
1421	Replogle K562	Scouter	NormMSE	0.7006457
1422	Replogle K562	Scouter	NormMSE	0.87820524
1423	Replogle K562	Scouter	NormMSE	0.033431
1424	Replogle K562	Scouter	NormMSE	0.3357654
1425	Replogle K562	Scouter	NormMSE	0.3587621
1426	Replogle K562	Scouter	NormMSE	0.7191904
1427	Replogle K562	Scouter	NormMSE	1.3992618
1428	Replogle K562	Scouter	NormMSE	1.2819237
1429	Replogle K562	Scouter	NormMSE	0.32014844
1430	Replogle K562	Scouter	NormMSE	0.20207873
1431	Replogle K562	Scouter	NormMSE	0.015985848
1432	Replogle K562	Scouter	NormMSE	0.67119855
1433	Replogle K562	Scouter	NormMSE	1.0982021
1434	Replogle K562	Scouter	NormMSE	0.013971324
1435	Replogle K562	Scouter	NormMSE	1.6468246
1436	Replogle K562	Scouter	NormMSE	0.5479034
1437	Replogle K562	Scouter	NormMSE	0.14711328
1438	Replogle K562	Scouter	NormMSE	0.11104019
1439	Replogle K562	Scouter	NormMSE	0.42030194
1440	Replogle K562	Scouter	NormMSE	1.0313861
1441	Replogle K562	Scouter	NormMSE	0.30617756
1442	Replogle K562	Scouter	NormMSE	0.1965346
1443	Replogle K562	Scouter	NormMSE	0.47436273
1444	Replogle K562	Scouter	NormMSE	0.27448964
1445	Replogle K562	Scouter	NormMSE	0.30435738
1446	Replogle K562	Scouter	NormMSE	0.40260714
1447	Replogle K562	Scouter	NormMSE	0.14663404
1448	Replogle K562	Scouter	NormMSE	0.87859297
1449	Replogle K562	Scouter	NormMSE	0.47237247
1450	Replogle K562	Scouter	NormMSE	0.99423033
1451	Replogle K562	Scouter	NormMSE	0.6267016
1452	Replogle K562	Scouter	NormMSE	1.2221134
1453	Replogle K562	Scouter	NormMSE	0.97363424
1454	Replogle K562	Scouter	NormMSE	0.8785076
1455	Replogle K562	Scouter	NormMSE	0.38454053
1456	Replogle K562	Scouter	NormMSE	0.16593489
1457	Replogle K562	Scouter	NormMSE	0.3058613
1458	Replogle K562	Scouter	NormMSE	0.40408745
1459	Replogle K562	Scouter	NormMSE	0.7595175
1460	Replogle K562	Scouter	NormMSE	0.74939275
1461	Replogle K562	Scouter	NormMSE	1.388486
1462	Replogle K562	Scouter	NormMSE	0.7600883
1463	Replogle K562	Scouter	NormMSE	1.9132028
1464	Replogle K562	Scouter	NormMSE	0.704698
1465	Replogle K562	Scouter	NormMSE	0.77978384
1466	Replogle K562	Scouter	NormMSE	1.1517617
1467	Replogle K562	Scouter	NormMSE	0.42269585
1468	Replogle K562	Scouter	NormMSE	0.11842632
1469	Replogle K562	Scouter	NormMSE	0.09617407
1470	Replogle K562	Scouter	NormMSE	0.6119509
1471	Replogle K562	Scouter	NormMSE	0.10841465
1472	Replogle K562	Scouter	NormMSE	0.9306082
1473	Replogle K562	Scouter	NormMSE	1.1864306
1474	Replogle K562	Scouter	NormMSE	0.55832857
1475	Replogle K562	Scouter	NormMSE	1.4293537
1476	Replogle K562	Scouter	NormMSE	0.52224296
1477	Replogle K562	Scouter	NormMSE	0.9249418
1478	Replogle K562	Scouter	NormMSE	0.8711711
1479	Replogle K562	Scouter	NormMSE	0.16865082
1480	Replogle K562	Scouter	NormMSE	0.3683462
1481	Replogle K562	Scouter	NormMSE	0.05065022
1482	Replogle K562	Scouter	NormMSE	0.35515493
1483	Replogle K562	Scouter	NormMSE	0.35576716
1484	Replogle K562	Scouter	NormMSE	0.79344624
1485	Replogle K562	Scouter	NormMSE	0.1287482
1486	Replogle K562	Scouter	NormMSE	2.3631685
1487	Replogle K562	Scouter	NormMSE	0.7089408
1488	Replogle K562	Scouter	NormMSE	0.5694669
1489	Replogle K562	Scouter	NormMSE	1.9929097
1490	Replogle K562	Scouter	NormMSE	0.6708689
1491	Replogle K562	Scouter	NormMSE	0.648319
1492	Replogle K562	Scouter	NormMSE	0.4713063
1493	Replogle K562	Scouter	NormMSE	1.0350623
1494	Replogle K562	Scouter	NormMSE	1.0087456
1495	Replogle K562	Scouter	NormMSE	0.32045862
1496	Replogle K562	Scouter	NormMSE	1.0005351
1497	Replogle K562	Scouter	NormMSE	0.22022569
1498	Replogle K562	Scouter	NormMSE	0.4083301
1499	Replogle K562	Scouter	NormMSE	0.6285876
1500	Replogle K562	Scouter	NormMSE	0.86934394
1501	Replogle K562	Scouter	NormMSE	0.33667818
1502	Replogle K562	Scouter	NormMSE	0.5034453
1503	Replogle K562	Scouter	NormMSE	1.0117207
1504	Replogle K562	Scouter	NormMSE	0.19792043
1505	Replogle K562	Scouter	NormMSE	0.25739545
1506	Replogle K562	Scouter	NormMSE	0.2952877
1507	Replogle K562	Scouter	NormMSE	1.0033937
1508	Replogle K562	Scouter	NormMSE	0.072751716
1509	Replogle K562	Scouter	NormMSE	0.5542886
1510	Replogle K562	Scouter	NormMSE	0.23176512
1511	Replogle K562	Scouter	NormMSE	0.47943842
1512	Replogle K562	Scouter	NormMSE	0.14240676
1513	Replogle K562	Scouter	NormMSE	0.35693994
1514	Replogle K562	Scouter	NormMSE	0.48773542
1515	Replogle K562	Scouter	NormMSE	0.84361666
1516	Replogle K562	Scouter	NormMSE	0.78273183
1517	Replogle K562	Scouter	NormMSE	0.024300182
1518	Replogle K562	Scouter	NormMSE	0.8950259
1519	Replogle K562	Scouter	NormMSE	0.62070364
1520	Replogle K562	Scouter	NormMSE	0.68432516
1521	Replogle K562	Scouter	NormMSE	0.030552711
1522	Replogle K562	Scouter	NormMSE	0.46405357
1523	Replogle K562	Scouter	NormMSE	1.0201101
1524	Replogle K562	Scouter	NormMSE	0.07939328
1525	Replogle K562	Scouter	NormMSE	0.67329127
1526	Replogle K562	Scouter	NormMSE	0.17583723
1527	Replogle K562	Scouter	NormMSE	0.3248393
1528	Replogle K562	Scouter	NormMSE	0.29610804
1529	Replogle K562	Scouter	NormMSE	0.36716586
1530	Replogle K562	Scouter	NormMSE	0.096241765
1531	Replogle K562	Scouter	NormMSE	1.3028725
1532	Replogle K562	Scouter	NormMSE	0.41774914
1533	Replogle K562	Scouter	NormMSE	0.072104104
1534	Replogle K562	Scouter	NormMSE	0.78885216
1535	Replogle K562	Scouter	NormMSE	0.6087257
1536	Replogle K562	Scouter	NormMSE	0.6026218
1537	Replogle K562	Scouter	NormMSE	1.0991323
1538	Replogle K562	Scouter	NormMSE	0.7986112
1539	Replogle K562	Scouter	NormMSE	0.48054168
1540	Replogle K562	Scouter	NormMSE	2.7541876
1541	Replogle K562	Scouter	NormMSE	0.2665774
1542	Replogle K562	Scouter	NormMSE	0.6432313
1543	Replogle K562	Scouter	NormMSE	0.58335966
1544	Replogle K562	Scouter	NormMSE	1.2355963
1545	Replogle K562	Scouter	NormMSE	0.6345441
1546	Replogle K562	Scouter	NormMSE	0.23127961
1547	Replogle K562	Scouter	NormMSE	0.98975265
1548	Replogle K562	Scouter	NormMSE	0.3958123
1549	Replogle K562	Scouter	NormMSE	0.61832684
1550	Replogle K562	Scouter	NormMSE	0.5885403
1551	Replogle K562	Scouter	NormMSE	0.71793014
1552	Replogle K562	Scouter	NormMSE	1.0752724
1553	Replogle K562	Scouter	NormMSE	0.29597998
1554	Replogle K562	Scouter	NormMSE	0.16578734
1555	Replogle K562	Scouter	NormMSE	0.64469576
1556	Replogle K562	Scouter	NormMSE	0.21365997
1557	Replogle K562	Scouter	NormMSE	0.09890521
1558	Replogle K562	Scouter	NormMSE	0.5809306
1559	Replogle K562	Scouter	NormMSE	0.40357572
1560	Replogle K562	Scouter	NormMSE	0.75420505
1561	Replogle K562	Scouter	NormMSE	1.3494343
1562	Replogle K562	Scouter	NormMSE	0.46251646
1563	Replogle K562	Scouter	NormMSE	0.46206096
1564	Replogle K562	Scouter	NormMSE	0.031959802
1565	Replogle K562	Scouter	NormMSE	0.21606676
1566	Replogle K562	Scouter	NormMSE	0.8945062
1567	Replogle K562	Scouter	NormMSE	2.1558566
1568	Replogle K562	Scouter	NormMSE	0.54988146
1569	Replogle K562	Scouter	NormMSE	0.22645059
1570	Replogle K562	Scouter	NormMSE	0.76340705
1571	Replogle K562	Scouter	NormMSE	0.19887078
1572	Replogle K562	Scouter	NormMSE	0.17634305
1573	Replogle K562	Scouter	NormMSE	0.06871422
1574	Replogle K562	Scouter	NormMSE	1.0302141
1575	Replogle K562	Scouter	NormMSE	0.8487187
1576	Replogle K562	Scouter	NormMSE	0.17136963
1577	Replogle K562	Scouter	NormMSE	1.1421822
1578	Replogle K562	Scouter	NormMSE	0.33871222
1579	Replogle K562	Scouter	NormMSE	0.80537724
1580	Replogle K562	Scouter	NormMSE	0.8770563
1581	Replogle K562	Scouter	NormMSE	1.7860898
1582	Replogle K562	Scouter	NormMSE	0.9223902
1583	Replogle K562	Scouter	NormMSE	0.8848646
1584	Replogle K562	Scouter	NormMSE	0.8131551
1585	Replogle K562	Scouter	NormMSE	0.314346
1586	Replogle K562	Scouter	NormMSE	0.70543236
1587	Replogle K562	Scouter	NormMSE	0.66100776
1588	Replogle K562	Scouter	NormMSE	1.058343
1589	Replogle K562	Scouter	NormMSE	0.40049556
1590	Replogle K562	Scouter	NormMSE	0.5031147
1591	Replogle K562	Scouter	NormMSE	0.5986398
1592	Replogle K562	Scouter	NormMSE	0.57231534
1593	Replogle K562	Scouter	NormMSE	0.3306814
1594	Replogle K562	Scouter	NormMSE	1.2248298
1595	Replogle K562	Scouter	NormMSE	0.17386657
1596	Replogle K562	Scouter	NormMSE	0.9124843
1597	Replogle K562	Scouter	NormMSE	0.74975485
1598	Replogle K562	Scouter	NormMSE	1.1259935
1599	Replogle K562	Scouter	NormMSE	0.15855585
1600	Replogle K562	Scouter	NormMSE	0.37359518
1601	Replogle K562	Scouter	NormMSE	0.69041276
1602	Replogle K562	Scouter	NormMSE	0.6696469
1603	Replogle K562	Scouter	NormMSE	0.35330123
1604	Replogle K562	Scouter	NormMSE	1.8083665
1605	Replogle K562	Scouter	NormMSE	0.44499195
1606	Replogle K562	Scouter	NormMSE	0.93390536
1607	Replogle K562	Scouter	NormMSE	0.5141272
1608	Replogle K562	Scouter	NormMSE	0.021192782
1609	Replogle K562	Scouter	NormMSE	0.13694485
1610	Replogle K562	Scouter	NormMSE	0.12272534
1611	Replogle K562	Scouter	NormMSE	0.34043616
1612	Replogle K562	Scouter	NormMSE	1.4852438
1613	Replogle K562	Scouter	NormMSE	0.21950293
1614	Replogle K562	Scouter	NormMSE	0.85383123
1615	Replogle K562	Scouter	NormMSE	0.21842761
1616	Replogle K562	Scouter	NormMSE	0.53607583
1617	Replogle K562	Scouter	NormMSE	1.0618868
1618	Replogle K562	Scouter	NormMSE	0.56579506
1619	Replogle K562	Scouter	NormMSE	1.6236169
1620	Replogle K562	Scouter	NormMSE	0.13650216
1621	Replogle K562	Scouter	NormMSE	0.048557553
1622	Replogle K562	Scouter	NormMSE	0.10396435
1623	Replogle K562	Scouter	NormMSE	1.2556576
1624	Replogle K562	Scouter	NormMSE	0.08003183
1625	Replogle K562	Scouter	NormMSE	0.54768765
1626	Replogle K562	Scouter	NormMSE	0.70847
1627	Replogle K562	Scouter	NormMSE	0.39625755
1628	Replogle K562	Scouter	NormMSE	0.3489547
1629	Replogle K562	Scouter	NormMSE	0.3043488
1630	Replogle K562	Scouter	NormMSE	0.47613633
1631	Replogle K562	Scouter	NormMSE	0.16857897
1632	Replogle K562	Scouter	NormMSE	0.33072755
1633	Replogle K562	Scouter	NormMSE	0.78778625
1634	Replogle K562	Scouter	NormMSE	0.68424994
1635	Replogle K562	Scouter	NormMSE	0.8978293
1636	Replogle K562	Scouter	NormMSE	0.4502881
1637	Replogle K562	Scouter	NormMSE	0.35912636
1638	Replogle K562	Scouter	NormMSE	0.39729542
1639	Replogle K562	Scouter	NormMSE	1.1059008
1640	Replogle K562	Scouter	NormMSE	0.5296356
1641	Replogle K562	Scouter	NormMSE	0.63298506
1642	Replogle K562	Scouter	NormMSE	0.6938858
1643	Replogle K562	Scouter	NormMSE	1.0138811
1644	Replogle K562	Scouter	NormMSE	0.81938493
1645	Replogle K562	Scouter	NormMSE	0.280893
1646	Replogle K562	Scouter	NormMSE	0.1969458
1647	Replogle K562	Scouter	NormMSE	0.13929403
1648	Replogle K562	Scouter	NormMSE	0.8686803
1649	Replogle K562	Scouter	NormMSE	0.72816867
1650	Replogle K562	Scouter	NormMSE	0.1056636
1651	Replogle K562	Scouter	NormMSE	0.70334625
1652	Replogle K562	Scouter	NormMSE	0.9720854
1653	Replogle K562	Scouter	NormMSE	0.7584464
1654	Replogle K562	Scouter	NormMSE	0.92633414
1655	Replogle K562	Scouter	NormMSE	0.46472377
1656	Replogle K562	Scouter	NormMSE	0.88634944
1657	Replogle K562	Scouter	NormMSE	0.39508522
1658	Replogle K562	Scouter	NormMSE	0.17010996
1659	Replogle K562	Scouter	NormMSE	1.0716379
1660	Replogle K562	Scouter	NormMSE	0.67387474
1661	Replogle K562	Scouter	NormMSE	0.03586606
1662	Replogle K562	Scouter	NormMSE	0.66936046
1663	Replogle K562	Scouter	NormMSE	0.9196624
1664	Replogle K562	Scouter	NormMSE	0.27467096
1665	Replogle K562	Scouter	NormMSE	0.47529405
1666	Replogle K562	Scouter	NormMSE	0.9921625
1667	Replogle K562	Scouter	NormMSE	0.640302
1668	Replogle K562	Scouter	NormMSE	1.1218085
1669	Replogle K562	Scouter	NormMSE	0.79149276
1670	Replogle K562	Scouter	NormMSE	1.3921093
1671	Replogle K562	Scouter	NormMSE	0.34098494
1672	Replogle K562	Scouter	NormMSE	0.04252123
1673	Replogle K562	Scouter	NormMSE	0.31116378
1674	Replogle K562	Scouter	NormMSE	0.23351328
1675	Replogle K562	Scouter	NormMSE	0.28834212
1676	Replogle K562	Scouter	NormMSE	0.6589371
1677	Replogle K562	Scouter	NormMSE	0.89851695
1678	Replogle K562	Scouter	NormMSE	0.022070536
1679	Replogle K562	Scouter	NormMSE	0.74252796
1680	Replogle K562	Scouter	NormMSE	0.47383016
1681	Replogle K562	Scouter	NormMSE	0.28814125
1682	Replogle K562	Scouter	NormMSE	0.94767076
1683	Replogle K562	Scouter	NormMSE	0.280759
1684	Replogle K562	Scouter	NormMSE	1.0272814
1685	Replogle K562	Scouter	NormMSE	0.030385746
1686	Replogle K562	Scouter	NormMSE	0.56574553
1687	Replogle K562	Scouter	NormMSE	0.93927443
1688	Replogle K562	Scouter	NormMSE	0.43039975
1689	Replogle K562	Scouter	NormMSE	0.24368721
1690	Replogle K562	Scouter	NormMSE	0.16849184
1691	Replogle K562	Scouter	NormMSE	0.34238124
1692	Replogle K562	Scouter	NormMSE	0.64146143
1693	Replogle K562	Scouter	NormMSE	0.25249916
1694	Replogle K562	Scouter	NormMSE	0.41463763
1695	Replogle K562	Scouter	NormMSE	0.7606668
1696	Replogle K562	Scouter	NormMSE	1.4397515
1697	Replogle K562	Scouter	NormMSE	1.3566947
1698	Replogle K562	Scouter	NormMSE	0.09748044
1699	Replogle K562	Scouter	NormMSE	0.22838238
1700	Replogle K562	Scouter	NormMSE	0.054080147
1701	Replogle K562	Scouter	NormMSE	0.022704473
1702	Replogle K562	Scouter	NormMSE	0.76090765
1703	Replogle K562	Scouter	NormMSE	0.26004246
1704	Replogle K562	Scouter	NormMSE	0.042801917
1705	Replogle K562	Scouter	NormMSE	0.8070788
1706	Replogle K562	Scouter	NormMSE	0.8245896
1707	Replogle K562	Scouter	NormMSE	1.1871461
1708	Replogle K562	Scouter	NormMSE	0.09777646
1709	Replogle K562	Scouter	NormMSE	3.2038205
1710	Replogle K562	Scouter	NormMSE	0.06392464
1711	Replogle K562	Scouter	NormMSE	0.94345504
1712	Replogle K562	Scouter	NormMSE	1.4043145
1713	Replogle K562	Scouter	NormMSE	0.12208398
1714	Replogle K562	Scouter	NormMSE	1.7538812
1715	Replogle K562	Scouter	NormMSE	0.90186614
1716	Replogle K562	Scouter	NormMSE	1.0879364
1717	Replogle K562	Scouter	NormMSE	0.39583936
1718	Replogle K562	Scouter	NormMSE	1.1392101
1719	Replogle K562	Scouter	NormMSE	0.5793871
1720	Replogle K562	Scouter	NormMSE	0.5627299
1721	Replogle K562	Scouter	NormMSE	0.08804618
1722	Replogle K562	Scouter	NormMSE	0.5656603
1723	Replogle K562	Scouter	NormMSE	0.38336557
1724	Replogle K562	Scouter	NormMSE	0.32021752
1725	Replogle K562	Scouter	NormMSE	0.699705
1726	Replogle K562	Scouter	NormMSE	0.64035386
1727	Replogle K562	Scouter	NormMSE	0.6764264
1728	Replogle K562	Scouter	NormMSE	0.030250125
1729	Replogle K562	Scouter	NormMSE	0.4489715
1730	Replogle K562	Scouter	NormMSE	0.87452084
1731	Replogle K562	Scouter	NormMSE	0.23761444
1732	Replogle K562	Scouter	NormMSE	0.19051395
1733	Replogle K562	Scouter	NormMSE	1.5758778
1734	Replogle K562	Scouter	NormMSE	0.062613435
1735	Replogle K562	Scouter	NormMSE	1.1022011
1736	Replogle K562	Scouter	NormMSE	0.08423217
1737	Replogle K562	Scouter	NormMSE	0.10410506
1738	Replogle K562	Scouter	NormMSE	0.269596
1739	Replogle K562	Scouter	NormMSE	0.33495066
1740	Replogle K562	Scouter	NormMSE	0.39346665
1741	Replogle K562	Scouter	NormMSE	0.28831238
1742	Replogle K562	Scouter	NormMSE	0.2235307
1743	Replogle K562	Scouter	NormMSE	0.096066296
1744	Replogle K562	Scouter	NormMSE	0.09218279
1745	Replogle K562	Scouter	NormMSE	1.1328669
1746	Replogle K562	Scouter	NormMSE	1.174804
1747	Replogle K562	Scouter	NormMSE	0.33495668
1748	Replogle K562	Scouter	NormMSE	0.6292525
1749	Replogle K562	Scouter	NormMSE	1.0156052
1750	Replogle K562	Scouter	NormMSE	0.48667952
1751	Replogle K562	Scouter	NormMSE	0.0501665
1752	Replogle K562	Scouter	NormMSE	0.09099659
1753	Replogle K562	Scouter	NormMSE	0.056680538
1754	Replogle K562	Scouter	NormMSE	0.17855313
1755	Replogle K562	Scouter	NormMSE	0.46894687
1756	Replogle K562	Scouter	NormMSE	0.74210906
1757	Replogle K562	Scouter	NormMSE	0.41461572
1758	Replogle K562	Scouter	NormMSE	0.11065514
1759	Replogle K562	Scouter	NormMSE	0.83844984
1760	Replogle K562	Scouter	NormMSE	0.89343137
1761	Replogle K562	Scouter	NormMSE	0.029193649
1762	Replogle K562	Scouter	NormMSE	0.6428356
1763	Replogle K562	Scouter	NormMSE	1.2554154
1764	Replogle K562	Scouter	NormMSE	2.1499214
1765	Replogle K562	Scouter	NormMSE	1.0819529
1766	Replogle K562	Scouter	NormMSE	0.046243373
1767	Replogle K562	Scouter	NormMSE	1.5337701
1768	Replogle K562	Scouter	NormMSE	1.25423
1769	Replogle K562	Scouter	NormMSE	0.70957226
1770	Replogle K562	Scouter	NormMSE	0.030117078
1771	Replogle K562	Scouter	NormMSE	0.49844867
1772	Replogle K562	Scouter	NormMSE	0.3437612
1773	Replogle K562	Scouter	NormMSE	0.18729888
1774	Replogle K562	Scouter	NormMSE	0.6697979
1775	Replogle K562	Scouter	NormMSE	0.542801
1776	Replogle K562	Scouter	NormMSE	0.80294055
1777	Replogle K562	Scouter	NormMSE	1.2982762
1778	Replogle K562	Scouter	NormMSE	0.09393788
1779	Replogle K562	Scouter	NormMSE	0.10095605
1780	Replogle K562	Scouter	NormMSE	0.54040873
1781	Replogle K562	Scouter	NormMSE	0.7729193
1782	Replogle K562	Scouter	NormMSE	1.815335
1783	Replogle K562	Scouter	NormMSE	0.26087674
1784	Replogle K562	Scouter	NormMSE	0.05916792
1785	Replogle K562	Scouter	NormMSE	0.70930034
1786	Replogle K562	Scouter	NormMSE	0.08337485
1787	Replogle K562	Scouter	NormMSE	1.0574286
1788	Replogle K562	Scouter	NormMSE	0.87985754
1789	Replogle K562	Scouter	NormMSE	0.39064765
1790	Replogle K562	Scouter	NormMSE	0.07556223
1791	Replogle K562	Scouter	NormMSE	0.1722529
1792	Replogle K562	Scouter	NormMSE	1.425162
1793	Replogle K562	Scouter	NormMSE	0.63403475
1794	Replogle K562	Scouter	NormMSE	0.46675286
1795	Replogle K562	Scouter	NormMSE	0.6719213
1796	Replogle K562	Scouter	NormMSE	1.0118543
1797	Replogle K562	Scouter	NormMSE	0.21931255
1798	Replogle K562	Scouter	NormMSE	0.4080016
1799	Replogle K562	Scouter	NormMSE	1.237822
1800	Replogle K562	Scouter	NormMSE	1.1016378
1801	Replogle K562	Scouter	NormMSE	0.41820273
1802	Replogle K562	Scouter	NormMSE	0.56291246
1803	Replogle K562	Scouter	NormMSE	0.8052117
1804	Replogle K562	Scouter	NormMSE	1.4090887
1805	Replogle K562	Scouter	NormMSE	1.5605123
1806	Replogle K562	Scouter	NormMSE	0.94960225
1807	Replogle K562	Scouter	NormMSE	0.9432614
1808	Replogle K562	Scouter	NormMSE	0.2975819
1809	Replogle K562	Scouter	NormMSE	0.37490466
1810	Replogle K562	Scouter	NormMSE	0.6544525
1811	Replogle K562	Scouter	NormMSE	1.0461932
1812	Replogle K562	Scouter	NormMSE	0.32390672
1813	Replogle K562	Scouter	NormMSE	0.04746672
1814	Replogle K562	Scouter	NormMSE	0.018727427
1815	Replogle K562	Scouter	NormMSE	1.2578249
1816	Replogle K562	Scouter	NormMSE	0.2248139
1817	Replogle K562	Scouter	NormMSE	0.042621955
1818	Replogle K562	Scouter	NormMSE	0.09351365
1819	Replogle K562	Scouter	NormMSE	0.81111085
1820	Replogle K562	Scouter	NormMSE	0.30726278
1821	Replogle K562	Scouter	NormMSE	0.25972152
1822	Replogle K562	Scouter	NormMSE	1.7241452
1823	Replogle K562	Scouter	NormMSE	0.71379834
1824	Replogle K562	Scouter	NormMSE	0.8516789
1825	Replogle K562	Scouter	NormMSE	0.60397434
1826	Replogle K562	Scouter	NormMSE	0.57175463
1827	Replogle K562	Scouter	NormMSE	0.2765973
1828	Replogle K562	Scouter	NormMSE	0.029323786
1829	Replogle K562	Scouter	NormMSE	0.8194237
1830	Replogle K562	Scouter	NormMSE	0.1424838
1831	Replogle K562	Scouter	NormMSE	0.07498196
1832	Replogle K562	Scouter	NormMSE	0.5338838
1833	Replogle K562	Scouter	NormMSE	0.26756856
1834	Replogle K562	Scouter	NormMSE	0.66059726
1835	Replogle K562	Scouter	NormMSE	0.8450727
1836	Replogle K562	Scouter	NormMSE	1.8725582
1837	Replogle K562	Scouter	NormMSE	0.10401779
1838	Replogle K562	Scouter	NormMSE	1.183843
1839	Replogle K562	Scouter	NormMSE	1.0593264
1840	Replogle K562	Scouter	NormMSE	0.2668647
1841	Replogle K562	Scouter	NormMSE	0.6375625
1842	Replogle K562	Scouter	NormMSE	0.47531846
1843	Replogle K562	Scouter	NormMSE	0.4799449
1844	Replogle K562	Scouter	NormMSE	0.24723752
1845	Replogle K562	Scouter	NormMSE	0.7765757
1846	Replogle K562	Scouter	NormMSE	0.28316796
1847	Replogle K562	Scouter	NormMSE	0.45500556
1848	Replogle K562	Scouter	NormMSE	2.0494006
1849	Replogle K562	Scouter	NormMSE	0.6883801
1850	Replogle K562	Scouter	NormMSE	0.6047366
1851	Replogle K562	Scouter	NormMSE	0.03277657
1852	Replogle K562	Scouter	NormMSE	0.088884525
1853	Replogle K562	Scouter	NormMSE	0.6541058
1854	Replogle K562	Scouter	NormMSE	0.7623414
1855	Replogle K562	Scouter	NormMSE	0.24406226
1856	Replogle K562	Scouter	NormMSE	0.31956592
1857	Replogle K562	Scouter	NormMSE	0.83896136
1858	Replogle K562	Scouter	NormMSE	0.24297777
1859	Replogle K562	Scouter	NormMSE	1.1675608
1860	Replogle K562	Scouter	NormMSE	0.02928027
1861	Replogle K562	Scouter	NormMSE	0.7221476
1862	Replogle K562	Scouter	NormMSE	0.7294332
1863	Replogle K562	Scouter	NormMSE	0.13353738
1864	Replogle K562	Scouter	NormMSE	0.86854464
1865	Replogle K562	Scouter	NormMSE	0.4444745
1866	Replogle K562	Scouter	NormMSE	0.095781356
1867	Replogle K562	Scouter	NormMSE	0.77848977
1868	Replogle K562	Scouter	NormMSE	1.1052177
1869	Replogle K562	Scouter	NormMSE	0.46844172
1870	Replogle K562	Scouter	NormMSE	0.39536056
1871	Replogle K562	Scouter	NormMSE	0.41864452
1872	Replogle K562	Scouter	NormMSE	0.23546739
1873	Replogle K562	Scouter	NormMSE	0.51010257
1874	Replogle K562	Scouter	NormMSE	0.45882455
1875	Replogle K562	Scouter	NormMSE	0.38090304
1876	Replogle K562	Scouter	NormMSE	0.4301708
1877	Replogle K562	Scouter	NormMSE	1.0236096
1878	Replogle K562	Scouter	NormMSE	1.3477912
1879	Replogle K562	Scouter	NormMSE	0.4714016
1880	Replogle K562	Scouter	NormMSE	1.327777
1881	Replogle K562	Scouter	NormMSE	0.38703272
1882	Replogle K562	Scouter	NormMSE	1.5634748
1883	Replogle K562	Scouter	NormMSE	0.84502035
1884	Replogle K562	Scouter	NormMSE	1.038531
1885	Replogle K562	Scouter	NormMSE	0.86724997
1886	Replogle K562	Scouter	NormMSE	1.238397
1887	Replogle K562	Scouter	NormMSE	0.3287691
1888	Replogle K562	Scouter	NormMSE	0.6513932
1889	Replogle K562	Scouter	NormMSE	0.19198698
1890	Replogle K562	Scouter	NormMSE	0.5004481
1891	Replogle K562	Scouter	NormMSE	0.34793863
1892	Replogle K562	Scouter	NormMSE	0.21131794
1893	Replogle K562	Scouter	NormMSE	0.31725916
1894	Replogle K562	Scouter	NormMSE	0.23739806
1895	Replogle K562	Scouter	NormMSE	0.88614535
1896	Replogle K562	Scouter	NormMSE	0.6716733
1897	Replogle K562	Scouter	NormMSE	1.9505742
1898	Replogle K562	Scouter	NormMSE	0.39354986
1899	Replogle K562	Scouter	NormMSE	0.74418336
1900	Replogle K562	Scouter	NormMSE	0.19147801
1901	Replogle K562	Scouter	NormMSE	0.91409427
1902	Replogle K562	Scouter	NormMSE	0.44404915
1903	Replogle K562	Scouter	NormMSE	1.2591151
1904	Replogle K562	Scouter	NormMSE	1.0971265
1905	Replogle K562	Scouter	NormMSE	1.4014379
1906	Replogle K562	Scouter	NormMSE	0.64608675
1907	Replogle K562	Scouter	NormMSE	0.9920671
1908	Replogle K562	Scouter	NormMSE	0.9323323
1909	Replogle K562	Scouter	NormMSE	0.25380397
1910	Replogle K562	Scouter	NormMSE	0.37502542
1911	Replogle K562	Scouter	NormMSE	1.3676953
1912	Replogle K562	Scouter	NormMSE	0.7576476
1913	Replogle K562	Scouter	NormMSE	0.39871982
1914	Replogle K562	Scouter	NormMSE	0.04879498
1915	Replogle K562	biolord	NormMSE	0.7074441909790039
1916	Replogle K562	biolord	NormMSE	1.1428824663162231
1917	Replogle K562	biolord	NormMSE	1.2636293172836304
1918	Replogle K562	biolord	NormMSE	0.6968235969543457
1919	Replogle K562	biolord	NormMSE	1.9304132461547852
1920	Replogle K562	biolord	NormMSE	0.7308503985404968
1921	Replogle K562	biolord	NormMSE	1.1904011964797974
1922	Replogle K562	biolord	NormMSE	1.218928337097168
1923	Replogle K562	biolord	NormMSE	0.0830995738506317
1924	Replogle K562	biolord	NormMSE	0.4780755639076233
1925	Replogle K562	biolord	NormMSE	0.6091060042381287
1926	Replogle K562	biolord	NormMSE	0.1604373902082443
1927	Replogle K562	biolord	NormMSE	0.735556423664093
1928	Replogle K562	biolord	NormMSE	0.3647034764289856
1929	Replogle K562	biolord	NormMSE	0.3989258110523224
1930	Replogle K562	biolord	NormMSE	0.7327695488929749
1931	Replogle K562	biolord	NormMSE	0.8432509899139404
1932	Replogle K562	biolord	NormMSE	0.3770689368247986
1933	Replogle K562	biolord	NormMSE	1.1282529830932615
1934	Replogle K562	biolord	NormMSE	0.9184349179267884
1935	Replogle K562	biolord	NormMSE	0.8281023502349854
1936	Replogle K562	biolord	NormMSE	1.318688988685608
1937	Replogle K562	biolord	NormMSE	1.2850490808486938
1938	Replogle K562	biolord	NormMSE	0.7821019887924194
1939	Replogle K562	biolord	NormMSE	0.7420117855072021
1940	Replogle K562	biolord	NormMSE	0.8075392246246338
1941	Replogle K562	biolord	NormMSE	0.9440280795097352
1942	Replogle K562	biolord	NormMSE	0.6373605132102966
1943	Replogle K562	biolord	NormMSE	1.4131863117218018
1944	Replogle K562	biolord	NormMSE	0.4976531863212585
1945	Replogle K562	biolord	NormMSE	0.8014077544212341
1946	Replogle K562	biolord	NormMSE	1.269571304321289
1947	Replogle K562	biolord	NormMSE	0.7527617812156677
1948	Replogle K562	biolord	NormMSE	1.3688137531280518
1949	Replogle K562	biolord	NormMSE	1.1657536029815674
1950	Replogle K562	biolord	NormMSE	0.5224834084510803
1951	Replogle K562	biolord	NormMSE	0.9788640141487122
1952	Replogle K562	biolord	NormMSE	0.4297451674938202
1953	Replogle K562	biolord	NormMSE	0.2267069667577743
1954	Replogle K562	biolord	NormMSE	1.0245492458343506
1955	Replogle K562	biolord	NormMSE	0.9234092235565186
1956	Replogle K562	biolord	NormMSE	0.7915976047515869
1957	Replogle K562	biolord	NormMSE	0.7935728430747986
1958	Replogle K562	biolord	NormMSE	0.5479533672332764
1959	Replogle K562	biolord	NormMSE	1.038014531135559
1960	Replogle K562	biolord	NormMSE	0.9972458481788636
1961	Replogle K562	biolord	NormMSE	0.1685983389616012
1962	Replogle K562	biolord	NormMSE	0.2531488537788391
1963	Replogle K562	biolord	NormMSE	0.8847517967224121
1964	Replogle K562	biolord	NormMSE	0.2674159407615661
1965	Replogle K562	biolord	NormMSE	0.5495665669441223
1966	Replogle K562	biolord	NormMSE	0.6650702357292175
1967	Replogle K562	biolord	NormMSE	0.8608202338218689
1968	Replogle K562	biolord	NormMSE	0.6836032271385193
1969	Replogle K562	biolord	NormMSE	0.6951561570167542
1970	Replogle K562	biolord	NormMSE	0.5809653997421265
1971	Replogle K562	biolord	NormMSE	0.8521859645843506
1972	Replogle K562	biolord	NormMSE	0.6281512975692749
1973	Replogle K562	biolord	NormMSE	0.7514444589614868
1974	Replogle K562	biolord	NormMSE	0.6384718418121338
1975	Replogle K562	biolord	NormMSE	1.270594596862793
1976	Replogle K562	biolord	NormMSE	0.8993600010871887
1977	Replogle K562	biolord	NormMSE	0.4716334044933319
1978	Replogle K562	biolord	NormMSE	0.7551533579826355
1979	Replogle K562	biolord	NormMSE	0.9773942828178406
1980	Replogle K562	biolord	NormMSE	0.1786091476678848
1981	Replogle K562	biolord	NormMSE	0.94070702791214
1982	Replogle K562	biolord	NormMSE	0.7592338919639587
1983	Replogle K562	biolord	NormMSE	0.8084505796432495
1984	Replogle K562	biolord	NormMSE	0.466088205575943
1985	Replogle K562	biolord	NormMSE	0.3090161085128784
1986	Replogle K562	biolord	NormMSE	0.4452052414417267
1987	Replogle K562	biolord	NormMSE	0.571004331111908
1988	Replogle K562	biolord	NormMSE	0.7520533204078674
1989	Replogle K562	biolord	NormMSE	0.6155118942260742
1990	Replogle K562	biolord	NormMSE	0.4272355437278747
1991	Replogle K562	biolord	NormMSE	0.391393095254898
1992	Replogle K562	biolord	NormMSE	0.7729550004005432
1993	Replogle K562	biolord	NormMSE	0.7651012539863586
1994	Replogle K562	biolord	NormMSE	0.8555738925933838
1995	Replogle K562	biolord	NormMSE	0.5789548754692078
1996	Replogle K562	biolord	NormMSE	0.9926660060882568
1997	Replogle K562	biolord	NormMSE	0.4835969805717468
1998	Replogle K562	biolord	NormMSE	0.5467128753662109
[truncated: 7,978 more rows]
