# Supplementary material for: Scouter predicts transcriptional responses to genetic perturbations with large language model embeddings
Source: Nat Comput Sci. 2025 Dec 5;6(1):21–8. doi: 10.1038/s43588-025-00912-8 (PMC12855003; doi:10.1038/s43588-025-00912-8)
Supplement: Supplementary file 4 — Numerical source data for Fig. 2. [file 43588_2025_912_MOESM4_ESM.zip › Source_Data_Fig2/Source_Data_Fig2c.csv]

	Dataset	Method	Metric	Value
9977	Dixit	Scouter	1-PCC	0.0889440660296784
9978	Dixit	Scouter	1-PCC	0.00318699453599
9979	Dixit	Scouter	1-PCC	0.1365655831270931
9980	Dixit	Scouter	1-PCC	0.0023957334137811
9981	Dixit	Scouter	1-PCC	0.0272730579136384
9982	Dixit	Scouter	1-PCC	0.0009381609802168
9983	Dixit	Scouter	1-PCC	0.0744682325032269
9984	Dixit	Scouter	1-PCC	0.0815002774293833
9985	Dixit	Scouter	1-PCC	0.3248589106318422
9986	Dixit	Scouter	1-PCC	0.1100502231538838
9987	Dixit	Scouter	1-PCC	0.0443830471904084
9988	Dixit	Scouter	1-PCC	0.0050734547385331
9989	Dixit	Scouter	1-PCC	0.1624355771427715
9990	Dixit	Scouter	1-PCC	0.0330965430106654
9991	Dixit	Scouter	1-PCC	0.1164095836846841
9992	Dixit	Scouter	1-PCC	0.0040868585608976
9993	Dixit	Scouter	1-PCC	0.0336440699057916
9994	Dixit	Scouter	1-PCC	0.043016752982842
9995	Dixit	Scouter	1-PCC	0.3150232412677558
9996	Dixit	Scouter	1-PCC	1.3110594148857737
9997	Dixit	biolord	1-PCC	0.9365347903512884
9998	Dixit	biolord	1-PCC	0.985291343240533
9999	Dixit	biolord	1-PCC	0.8453768478648271
10000	Dixit	biolord	1-PCC	0.7626287546008825
10001	Dixit	biolord	1-PCC	1.047768919670489
10002	Dixit	biolord	1-PCC	0.288157769900863
10003	Dixit	biolord	1-PCC	0.9354361751757096
10004	Dixit	biolord	1-PCC	1.0428141668671742
10005	Dixit	biolord	1-PCC	1.046747577842325
10006	Dixit	biolord	1-PCC	1.0438015585532412
10007	Dixit	biolord	1-PCC	0.7805195442924742
10008	Dixit	biolord	1-PCC	0.2887625468720216
10009	Dixit	biolord	1-PCC	0.9559695725911296
10010	Dixit	biolord	1-PCC	0.7619741961243562
10011	Dixit	biolord	1-PCC	1.0493356505176052
10012	Dixit	biolord	1-PCC	0.7803670622233767
10013	Dixit	biolord	1-PCC	0.95776056998875
10014	Dixit	biolord	1-PCC	0.8456299649551511
10015	Dixit	biolord	1-PCC	0.9565538468086744
10016	Dixit	biolord	1-PCC	0.7808541547274217
10017	Dixit	GEARS	1-PCC	0.5815690704039298
10018	Dixit	GEARS	1-PCC	0.0697988697211258
10019	Dixit	GEARS	1-PCC	0.2014798193267779
10020	Dixit	GEARS	1-PCC	0.0408850301319034
10021	Dixit	GEARS	1-PCC	0.1677109355086941
10022	Dixit	GEARS	1-PCC	1.7321108655596618
10023	Dixit	GEARS	1-PCC	1.606165085628163
10024	Dixit	GEARS	1-PCC	0.081366241822252
10025	Dixit	GEARS	1-PCC	0.0860193491680547
10026	Dixit	GEARS	1-PCC	0.0333857613004511
10027	Dixit	GEARS	1-PCC	0.1198425351685728
10028	Dixit	GEARS	1-PCC	0.068572154850699
10029	Dixit	GEARS	1-PCC	1.3718852177553345
10030	Dixit	GEARS	1-PCC	0.0611234657117165
10031	Dixit	GEARS	1-PCC	1.9626901084557176
10032	Dixit	GEARS	1-PCC	0.0267091857385821
10033	Dixit	GEARS	1-PCC	1.965518821072692
10034	Dixit	GEARS	1-PCC	0.0099119134392822
10035	Dixit	GEARS	1-PCC	1.7731700240401551
10036	Dixit	GEARS	1-PCC	0.0517326206572761
10037	Adamson	Scouter	1-PCC	0.9361970432343374
10038	Adamson	Scouter	1-PCC	0.0172425104742678
10039	Adamson	Scouter	1-PCC	0.0086153734187559
10040	Adamson	Scouter	1-PCC	0.0549779344800247
10041	Adamson	Scouter	1-PCC	0.0953870549748904
10042	Adamson	Scouter	1-PCC	0.0891415061598209
10043	Adamson	Scouter	1-PCC	0.0032733121775979
10044	Adamson	Scouter	1-PCC	0.1640963318367054
10045	Adamson	Scouter	1-PCC	0.0544842501590355
10046	Adamson	Scouter	1-PCC	0.0099481032055316
10047	Adamson	Scouter	1-PCC	0.0565099335707264
10048	Adamson	Scouter	1-PCC	0.0424507956336778
10049	Adamson	Scouter	1-PCC	0.021547408344438
10050	Adamson	Scouter	1-PCC	0.1004821683930418
10051	Adamson	Scouter	1-PCC	0.0171931455091708
10052	Adamson	Scouter	1-PCC	0.0068661675106358
10053	Adamson	Scouter	1-PCC	0.0108760027734223
10054	Adamson	Scouter	1-PCC	0.3526857322885528
10055	Adamson	Scouter	1-PCC	0.0929389283777811
10056	Adamson	Scouter	1-PCC	0.0093972656710612
10057	Adamson	Scouter	1-PCC	0.0072331044017149
10058	Adamson	Scouter	1-PCC	0.0320197750049033
10059	Adamson	Scouter	1-PCC	0.0066600746724405
10060	Adamson	Scouter	1-PCC	0.0143900396458546
10061	Adamson	Scouter	1-PCC	0.1850875304504539
10062	Adamson	Scouter	1-PCC	0.0462268218059908
10063	Adamson	Scouter	1-PCC	0.0465196656260328
10064	Adamson	Scouter	1-PCC	0.0875854939062797
10065	Adamson	Scouter	1-PCC	0.0044379644986873
10066	Adamson	Scouter	1-PCC	0.0146393744118243
10067	Adamson	Scouter	1-PCC	0.0229756368105096
10068	Adamson	Scouter	1-PCC	0.0128218895996323
10069	Adamson	Scouter	1-PCC	0.0085748113782048
10070	Adamson	Scouter	1-PCC	0.0116756782369672
10071	Adamson	Scouter	1-PCC	0.0176465001145516
10072	Adamson	Scouter	1-PCC	0.0350665638963467
10073	Adamson	Scouter	1-PCC	0.3407714538903998
10074	Adamson	Scouter	1-PCC	0.0488477991266556
10075	Adamson	Scouter	1-PCC	0.0444653717456525
10076	Adamson	Scouter	1-PCC	0.0624042249328572
10077	Adamson	Scouter	1-PCC	0.0158410876238109
10078	Adamson	Scouter	1-PCC	0.1750455093001051
10079	Adamson	Scouter	1-PCC	0.0099904342604769
10080	Adamson	Scouter	1-PCC	0.0213466129341955
10081	Adamson	Scouter	1-PCC	0.3450682766506882
10082	Adamson	Scouter	1-PCC	0.031335109223092
10083	Adamson	Scouter	1-PCC	0.0722363245046715
10084	Adamson	Scouter	1-PCC	0.0175148726403295
10085	Adamson	Scouter	1-PCC	0.0197572144240409
10086	Adamson	Scouter	1-PCC	0.0019274486495312
10087	Adamson	Scouter	1-PCC	0.0106153203497786
10088	Adamson	Scouter	1-PCC	0.0062113091810878
10089	Adamson	Scouter	1-PCC	0.0540062675480104
10090	Adamson	Scouter	1-PCC	0.0391719131496391
10091	Adamson	Scouter	1-PCC	0.0128038167941295
10092	Adamson	Scouter	1-PCC	0.0188659558373563
10093	Adamson	Scouter	1-PCC	0.1374863202328227
10094	Adamson	Scouter	1-PCC	0.0625744125300171
10095	Adamson	Scouter	1-PCC	0.0050673313942454
10096	Adamson	Scouter	1-PCC	0.1587847780735707
10097	Adamson	Scouter	1-PCC	0.2333979222324588
10098	Adamson	Scouter	1-PCC	0.0528655870909984
10099	Adamson	Scouter	1-PCC	0.0120891585327194
10100	Adamson	Scouter	1-PCC	0.0111420402303762
10101	Adamson	Scouter	1-PCC	0.0106413456693128
10102	Adamson	Scouter	1-PCC	0.1166169166561544
10103	Adamson	Scouter	1-PCC	0.0619875857508768
10104	Adamson	Scouter	1-PCC	0.0177981446387651
10105	Adamson	Scouter	1-PCC	0.0093592511418959
10106	Adamson	Scouter	1-PCC	0.0073115892047443
10107	Adamson	Scouter	1-PCC	0.0070629609994532
10108	Adamson	Scouter	1-PCC	0.013293109963738
10109	Adamson	Scouter	1-PCC	0.0036781756116528
10110	Adamson	Scouter	1-PCC	0.0036990343456771
10111	Adamson	Scouter	1-PCC	0.316777056379007
10112	Adamson	Scouter	1-PCC	0.0182937387538374
10113	Adamson	Scouter	1-PCC	0.0104155367599726
10114	Adamson	Scouter	1-PCC	0.0081216190550668
10115	Adamson	Scouter	1-PCC	0.020614327978096
10116	Adamson	Scouter	1-PCC	0.1274711000416285
10117	Adamson	Scouter	1-PCC	0.2693741997539689
10118	Adamson	Scouter	1-PCC	0.0050553513309108
10119	Adamson	Scouter	1-PCC	0.1285921626892042
10120	Adamson	Scouter	1-PCC	0.0262147139549585
10121	Adamson	Scouter	1-PCC	0.011881075270855
10122	Adamson	biolord	1-PCC	0.0485031476709991
10123	Adamson	biolord	1-PCC	1.8263295963406565
10124	Adamson	biolord	1-PCC	0.1313782520592212
10125	Adamson	biolord	1-PCC	0.0201257616281509
10126	Adamson	biolord	1-PCC	0.0381965762935578
10127	Adamson	biolord	1-PCC	1.8355117132887244
10128	Adamson	biolord	1-PCC	0.0045205139067547
10129	Adamson	biolord	1-PCC	1.827547493041493
10130	Adamson	biolord	1-PCC	0.00264612887986
10131	Adamson	biolord	1-PCC	0.2750516335945576
10132	Adamson	biolord	1-PCC	0.0084556825459003
10133	Adamson	biolord	1-PCC	0.0190161052596522
10134	Adamson	biolord	1-PCC	0.0170186120085418
10135	Adamson	biolord	1-PCC	0.0160434730350971
10136	Adamson	biolord	1-PCC	0.0054034691711422
10137	Adamson	biolord	1-PCC	0.0040485002100467
10138	Adamson	biolord	1-PCC	0.0046842563315294
10139	Adamson	biolord	1-PCC	0.2048959396779537
10140	Adamson	biolord	1-PCC	0.0044631478958763
10141	Adamson	biolord	1-PCC	0.0043950368999503
10142	Adamson	biolord	1-PCC	0.0120208583748535
10143	Adamson	biolord	1-PCC	0.0672698393464088
10144	Adamson	biolord	1-PCC	0.0559834893792867
10145	Adamson	biolord	1-PCC	0.0040059364400804
10146	Adamson	biolord	1-PCC	0.0119848111644387
10147	Adamson	biolord	1-PCC	0.0182275092229247
10148	Adamson	biolord	1-PCC	0.2566956167574972
10149	Adamson	biolord	1-PCC	0.0096326074562966
10150	Adamson	biolord	1-PCC	0.0036407819134183
10151	Adamson	biolord	1-PCC	0.2443725607590749
10152	Adamson	biolord	1-PCC	0.0250303007196635
10153	Adamson	biolord	1-PCC	0.0194932972081005
10154	Adamson	biolord	1-PCC	0.033327997662127
10155	Adamson	biolord	1-PCC	0.003576069517976
10156	Adamson	biolord	1-PCC	0.1569640222005546
10157	Adamson	biolord	1-PCC	0.0319808763451874
10158	Adamson	biolord	1-PCC	0.0648416316980728
10159	Adamson	biolord	1-PCC	0.0592656296212226
10160	Adamson	biolord	1-PCC	0.0055131502449512
10161	Adamson	biolord	1-PCC	0.0046500047901645
10162	Adamson	biolord	1-PCC	0.0086664174923498
10163	Adamson	biolord	1-PCC	0.0045724270166829
10164	Adamson	biolord	1-PCC	0.0214969525113701
10165	Adamson	biolord	1-PCC	0.086902730516158
10166	Adamson	biolord	1-PCC	0.1264412873424589
10167	Adamson	biolord	1-PCC	0.0213578501716256
10168	Adamson	biolord	1-PCC	0.041614536428824
10169	Adamson	biolord	1-PCC	1.004664947744459
10170	Adamson	biolord	1-PCC	0.0125938178971409
10171	Adamson	biolord	1-PCC	0.0435117194429039
10172	Adamson	biolord	1-PCC	0.0746451765298843
10173	Adamson	biolord	1-PCC	0.0539162908680737
10174	Adamson	biolord	1-PCC	0.0189068019390106
10175	Adamson	biolord	1-PCC	0.0082334615290164
10176	Adamson	biolord	1-PCC	0.2194400813896209
10177	Adamson	biolord	1-PCC	0.032261093147099
10178	Adamson	biolord	1-PCC	0.1704168284777552
10179	Adamson	biolord	1-PCC	0.0025557977496646
10180	Adamson	biolord	1-PCC	0.0129221815968776
10181	Adamson	biolord	1-PCC	0.0471012875204905
10182	Adamson	biolord	1-PCC	0.0610750663327053
10183	Adamson	biolord	1-PCC	0.0069353276339825
10184	Adamson	biolord	1-PCC	0.0173328271794162
10185	Adamson	biolord	1-PCC	0.0207717670127749
10186	Adamson	biolord	1-PCC	0.0712466795230284
10187	Adamson	biolord	1-PCC	0.0188268106430768
10188	Adamson	biolord	1-PCC	0.0258140098303556
10189	Adamson	biolord	1-PCC	0.0154173430055379
10190	Adamson	biolord	1-PCC	0.0784581871703267
10191	Adamson	biolord	1-PCC	0.2528927833773196
10192	Adamson	biolord	1-PCC	0.0025268279132433
10193	Adamson	biolord	1-PCC	0.0657409887353424
10194	Adamson	biolord	1-PCC	0.0094576496630907
10195	Adamson	biolord	1-PCC	0.074882237589918
10196	Adamson	biolord	1-PCC	0.0485819544410333
10197	Adamson	biolord	1-PCC	0.0686630108393728
10198	Adamson	biolord	1-PCC	0.0161812207661569
10199	Adamson	biolord	1-PCC	0.0297477757121669
10200	Adamson	biolord	1-PCC	0.1621522680406677
10201	Adamson	biolord	1-PCC	0.0137652810371946
10202	Adamson	biolord	1-PCC	0.0124267677747411
10203	Adamson	biolord	1-PCC	0.0158640838262726
10204	Adamson	biolord	1-PCC	0.0037673223414458
10205	Adamson	biolord	1-PCC	0.0332905324175953
10206	Adamson	biolord	1-PCC	0.0941163403913378
10207	Adamson	biolord	1-PCC	0.1156128535512834
10208	Adamson	biolord	1-PCC	0.0319644138216972
10209	Adamson	biolord	1-PCC	0.0126682701520621
10210	Adamson	biolord	1-PCC	0.0130400276393629
10211	Adamson	biolord	1-PCC	0.3677207509754225
10212	Adamson	biolord	1-PCC	0.0283671783888621
10213	Adamson	biolord	1-PCC	0.0536798657849431
10214	Adamson	biolord	1-PCC	0.0353982103988528
10215	Adamson	biolord	1-PCC	0.0367064259480685
10216	Adamson	biolord	1-PCC	0.2624307499208953
10217	Adamson	biolord	1-PCC	0.09285126067698
10218	Adamson	biolord	1-PCC	0.093685284620733
10219	Adamson	biolord	1-PCC	0.0177897321154887
10220	Adamson	biolord	1-PCC	0.0153902238234877
10221	Adamson	biolord	1-PCC	0.0487981377809774
10222	Adamson	biolord	1-PCC	0.0138028161600232
10223	Adamson	biolord	1-PCC	0.0404898501292336
10224	Adamson	biolord	1-PCC	0.0177965448656323
10225	Adamson	biolord	1-PCC	0.0184895736456383
10226	Adamson	biolord	1-PCC	0.0281833896151511
10227	Adamson	GEARS	1-PCC	1.8878663090290504
10228	Adamson	GEARS	1-PCC	1.8683742498978972
10229	Adamson	GEARS	1-PCC	1.9100345784099773
10230	Adamson	GEARS	1-PCC	0.0085424175485968
10231	Adamson	GEARS	1-PCC	0.0123253948750061
10232	Adamson	GEARS	1-PCC	0.023280755005544
10233	Adamson	GEARS	1-PCC	0.0088960803113877
10234	Adamson	GEARS	1-PCC	0.2072202083072625
10235	Adamson	GEARS	1-PCC	0.0556838877091649
10236	Adamson	GEARS	1-PCC	0.0406198008604405
10237	Adamson	GEARS	1-PCC	0.0228979122766759
10238	Adamson	GEARS	1-PCC	0.2099219774827361
10239	Adamson	GEARS	1-PCC	0.01435989420861
10240	Adamson	GEARS	1-PCC	0.079058003379032
10241	Adamson	GEARS	1-PCC	0.052236935676774
10242	Adamson	GEARS	1-PCC	0.0306765717177768
10243	Adamson	GEARS	1-PCC	0.0778393514920026
10244	Adamson	GEARS	1-PCC	0.0422723789306473
10245	Adamson	GEARS	1-PCC	0.4839707544597331
10246	Adamson	GEARS	1-PCC	0.0264788717031478
10247	Adamson	GEARS	1-PCC	0.0292208824612316
10248	Adamson	GEARS	1-PCC	1.8947291260119528
10249	Adamson	GEARS	1-PCC	0.0146476374866324
10250	Adamson	GEARS	1-PCC	0.0288219666108489
10251	Adamson	GEARS	1-PCC	0.0362004647031426
10252	Adamson	GEARS	1-PCC	0.0074883860652334
10253	Adamson	GEARS	1-PCC	0.2171434124466031
10254	Adamson	GEARS	1-PCC	0.0163466822123155
10255	Adamson	GEARS	1-PCC	0.0255416529253125
10256	Adamson	GEARS	1-PCC	0.0317928013146229
10257	Adamson	GEARS	1-PCC	0.0271409754641354
10258	Adamson	GEARS	1-PCC	0.0686285957344807
10259	Adamson	GEARS	1-PCC	0.0147294020134722
10260	Adamson	GEARS	1-PCC	0.3902640000451356
10261	Adamson	GEARS	1-PCC	0.0262153195217251
10262	Adamson	GEARS	1-PCC	0.2190816247602924
10263	Adamson	GEARS	1-PCC	0.168380101211369
10264	Adamson	GEARS	1-PCC	0.1965669312048703
10265	Adamson	GEARS	1-PCC	0.0612080704304389
10266	Adamson	GEARS	1-PCC	0.0162344421260058
10267	Adamson	GEARS	1-PCC	0.0853874385356903
10268	Adamson	GEARS	1-PCC	0.0127109116139152
10269	Adamson	GEARS	1-PCC	1.8239315315149724
10270	Adamson	GEARS	1-PCC	0.1177213583723642
10271	Adamson	GEARS	1-PCC	0.0804434163001133
10272	Adamson	GEARS	1-PCC	0.0220166291110217
10273	Adamson	GEARS	1-PCC	0.0178781980648636
10274	Adamson	GEARS	1-PCC	0.1668326039798557
10275	Adamson	GEARS	1-PCC	0.0155475914502858
10276	Adamson	GEARS	1-PCC	0.0084825385129079
10277	Adamson	GEARS	1-PCC	0.0325336754322052
10278	Adamson	GEARS	1-PCC	0.0298193460985203
10279	Adamson	GEARS	1-PCC	0.310000264638802
10280	Adamson	GEARS	1-PCC	0.1223562194500118
10281	Adamson	GEARS	1-PCC	0.2613605605438351
10282	Adamson	GEARS	1-PCC	0.0607262719022401
10283	Adamson	GEARS	1-PCC	0.0603914474631892
10284	Adamson	GEARS	1-PCC	0.0325211035087704
10285	Adamson	GEARS	1-PCC	0.0639491472393274
10286	Adamson	GEARS	1-PCC	0.3244921211153269
10287	Adamson	GEARS	1-PCC	0.0164298536255955
10288	Adamson	GEARS	1-PCC	0.0158873169420985
10289	Adamson	GEARS	1-PCC	0.0094707817479502
10290	Adamson	GEARS	1-PCC	0.1099860481917858
10291	Adamson	GEARS	1-PCC	0.0618731067515909
10292	Adamson	GEARS	1-PCC	0.0242863270686939
10293	Adamson	GEARS	1-PCC	0.0166663872078061
10294	Adamson	GEARS	1-PCC	0.071607555844821
10295	Adamson	GEARS	1-PCC	0.0414239792153239
10296	Adamson	GEARS	1-PCC	0.0275661434897074
10297	Adamson	GEARS	1-PCC	0.0920954392240673
10298	Adamson	GEARS	1-PCC	0.2960427707876079
10299	Adamson	GEARS	1-PCC	0.0678825520444661
10300	Adamson	GEARS	1-PCC	0.0664070500060916
10301	Adamson	GEARS	1-PCC	0.022598296382057
10302	Adamson	GEARS	1-PCC	0.0213062937436916
10303	Adamson	GEARS	1-PCC	0.0468687113025225
10304	Adamson	GEARS	1-PCC	0.0262501360848546
10305	Adamson	GEARS	1-PCC	0.0645471705065574
10306	Adamson	GEARS	1-PCC	0.0181752694770693
10307	Adamson	GEARS	1-PCC	0.0345900463871657
10308	Adamson	GEARS	1-PCC	0.0217353486514184
10309	Adamson	GEARS	1-PCC	0.0121670143707888
10310	Adamson	GEARS	1-PCC	0.061515322777268
10311	Adamson	GEARS	1-PCC	0.1153104743862059
10312	Adamson	GEARS	1-PCC	0.0451191160027519
10313	Adamson	GEARS	1-PCC	0.0581487100571394
10314	Adamson	GEARS	1-PCC	0.0881594433994905
10315	Adamson	GEARS	1-PCC	0.0501587903127074
10316	Adamson	GEARS	1-PCC	0.0924569934959436
10317	Adamson	GEARS	1-PCC	0.0438307519070804
10318	Adamson	GEARS	1-PCC	0.0745546451435075
10319	Adamson	GEARS	1-PCC	0.0742866462096571
10320	Adamson	GEARS	1-PCC	0.5599502886179835
10321	Adamson	GEARS	1-PCC	0.0160929390694946
10322	Adamson	GEARS	1-PCC	0.2070150547660887
10323	Adamson	GEARS	1-PCC	0.0530621174984844
10324	Adamson	GEARS	1-PCC	0.0859085160773247
10325	Adamson	GEARS	1-PCC	0.1023341796826571
10326	Adamson	GEARS	1-PCC	0.0463598247151821
10327	Adamson	GEARS	1-PCC	0.4636287392058875
10328	Adamson	GEARS	1-PCC	0.0465467113317572
10329	Adamson	GEARS	1-PCC	0.0431192899122834
10330	Adamson	GEARS	1-PCC	0.0419342636596411
10331	Adamson	GEARS	1-PCC	0.0884856464872427
10332	Norman	Scouter	1-PCC	0.0659595314058427
10333	Norman	Scouter	1-PCC	0.0157228133490695
10334	Norman	Scouter	1-PCC	0.1702654739496577
10335	Norman	Scouter	1-PCC	0.0386860558036398
10336	Norman	Scouter	1-PCC	0.0937696160514903
10337	Norman	Scouter	1-PCC	0.0261751321734824
10338	Norman	Scouter	1-PCC	0.0993548777250561
10339	Norman	Scouter	1-PCC	0.7110384847018298
10340	Norman	Scouter	1-PCC	0.9386117458723372
10341	Norman	Scouter	1-PCC	0.0223041782347216
10342	Norman	Scouter	1-PCC	0.007285993778346
10343	Norman	Scouter	1-PCC	0.0044663401854544
10344	Norman	Scouter	1-PCC	0.0237950757649682
10345	Norman	Scouter	1-PCC	0.081015263304672
10346	Norman	Scouter	1-PCC	0.0481569861428348
10347	Norman	Scouter	1-PCC	0.0028598326602243
10348	Norman	Scouter	1-PCC	0.558922369532301
10349	Norman	Scouter	1-PCC	0.0413486776323761
10350	Norman	Scouter	1-PCC	0.0074359772435955
10351	Norman	Scouter	1-PCC	0.0063243151347621
10352	Norman	Scouter	1-PCC	0.0138124265508201
10353	Norman	Scouter	1-PCC	0.5674693375933821
10354	Norman	Scouter	1-PCC	1.2480157094359594
10355	Norman	Scouter	1-PCC	0.0044231596870779
10356	Norman	Scouter	1-PCC	0.0611679590843051
10357	Norman	Scouter	1-PCC	0.5797310754357057
10358	Norman	Scouter	1-PCC	0.4392930261579069
10359	Norman	Scouter	1-PCC	0.015165281513676
10360	Norman	Scouter	1-PCC	0.0438174059883299
10361	Norman	Scouter	1-PCC	0.01612246372682
10362	Norman	Scouter	1-PCC	0.0244837527176855
10363	Norman	Scouter	1-PCC	0.1752023843164818
10364	Norman	Scouter	1-PCC	0.4275081490212291
10365	Norman	Scouter	1-PCC	0.4020253607100139
10366	Norman	Scouter	1-PCC	0.9637761591610342
10367	Norman	Scouter	1-PCC	0.0304508765730325
10368	Norman	Scouter	1-PCC	1.312677424347816
10369	Norman	Scouter	1-PCC	0.0652222952130954
10370	Norman	Scouter	1-PCC	0.3222635683332069
10371	Norman	Scouter	1-PCC	0.4908529660860874
10372	Norman	Scouter	1-PCC	0.8787845910296129
10373	Norman	Scouter	1-PCC	0.2155698948212152
10374	Norman	Scouter	1-PCC	0.8604085719664217
10375	Norman	Scouter	1-PCC	0.0420217912912932
10376	Norman	Scouter	1-PCC	0.0274090575831471
10377	Norman	Scouter	1-PCC	0.0115538741745859
10378	Norman	Scouter	1-PCC	0.0715991908459403
10379	Norman	Scouter	1-PCC	0.0162918453752544
10380	Norman	Scouter	1-PCC	0.2468374591241784
10381	Norman	Scouter	1-PCC	0.0075027589228575
10382	Norman	Scouter	1-PCC	0.0645954729021112
10383	Norman	Scouter	1-PCC	0.2246443574683878
10384	Norman	Scouter	1-PCC	0.6191331261950899
10385	Norman	Scouter	1-PCC	0.0260968003804515
10386	Norman	Scouter	1-PCC	0.8330015928389988
10387	Norman	Scouter	1-PCC	0.081122558215722
10388	Norman	Scouter	1-PCC	0.04765779206521
10389	Norman	Scouter	1-PCC	0.2747376621525403
10390	Norman	Scouter	1-PCC	0.0106561191005479
10391	Norman	Scouter	1-PCC	0.1125773166615272
10392	Norman	Scouter	1-PCC	0.0659468308971947
10393	Norman	Scouter	1-PCC	0.0192076704163267
10394	Norman	Scouter	1-PCC	0.0234544723472257
10395	Norman	Scouter	1-PCC	1.2337157723205032
10396	Norman	Scouter	1-PCC	0.0533991598725019
10397	Norman	Scouter	1-PCC	0.0051539767299524
10398	Norman	Scouter	1-PCC	0.0131089016390714
10399	Norman	Scouter	1-PCC	0.4832455511668259
10400	Norman	Scouter	1-PCC	0.2348872525148765
10401	Norman	Scouter	1-PCC	0.8388327780040457
10402	Norman	Scouter	1-PCC	0.0234852230411312
10403	Norman	Scouter	1-PCC	0.0481473072089909
10404	Norman	Scouter	1-PCC	0.0163410331271948
10405	Norman	Scouter	1-PCC	0.2425775381960246
10406	Norman	Scouter	1-PCC	0.0217476113484328
10407	Norman	Scouter	1-PCC	0.7174498888586186
10408	Norman	Scouter	1-PCC	0.0923202609003231
10409	Norman	Scouter	1-PCC	0.1195098945263188
10410	Norman	Scouter	1-PCC	1.0965235387253434
10411	Norman	Scouter	1-PCC	0.0083781776838471
10412	Norman	Scouter	1-PCC	0.3246484837834084
10413	Norman	Scouter	1-PCC	0.0486581706496349
10414	Norman	Scouter	1-PCC	0.5701619960895171
10415	Norman	Scouter	1-PCC	0.1116688602855512
10416	Norman	Scouter	1-PCC	0.0076231409519136
10417	Norman	Scouter	1-PCC	0.0349902572933485
10418	Norman	Scouter	1-PCC	1.7902563476863895
10419	Norman	Scouter	1-PCC	0.7899396716802193
10420	Norman	Scouter	1-PCC	0.2046289413221352
10421	Norman	Scouter	1-PCC	0.2735798193246834
10422	Norman	Scouter	1-PCC	0.4897119692062373
10423	Norman	Scouter	1-PCC	0.0173843953230465
10424	Norman	Scouter	1-PCC	0.0312172971333896
10425	Norman	Scouter	1-PCC	0.0260490479098928
10426	Norman	Scouter	1-PCC	1.6837129114365168
10427	Norman	Scouter	1-PCC	0.0198536218787159
10428	Norman	Scouter	1-PCC	0.18216244495879
10429	Norman	Scouter	1-PCC	0.3198062559570446
10430	Norman	Scouter	1-PCC	0.5066519525259268
10431	Norman	Scouter	1-PCC	0.6749236047382314
10432	Norman	Scouter	1-PCC	0.0140345772343496
10433	Norman	Scouter	1-PCC	0.0749015773375375
10434	Norman	Scouter	1-PCC	0.0134450118966471
10435	Norman	Scouter	1-PCC	0.049650042842995
10436	Norman	Scouter	1-PCC	0.4437311873040023
10437	Norman	biolord	1-PCC	0.1910207328910473
10438	Norman	biolord	1-PCC	1.7687894341652282
10439	Norman	biolord	1-PCC	0.5737568953773007
10440	Norman	biolord	1-PCC	0.3016439463244751
10441	Norman	biolord	1-PCC	0.1932561787543818
10442	Norman	biolord	1-PCC	0.0956744137220084
10443	Norman	biolord	1-PCC	0.104360144585371
10444	Norman	biolord	1-PCC	0.1554794610128738
10445	Norman	biolord	1-PCC	0.1600781653251033
10446	Norman	biolord	1-PCC	1.4547723207506351
10447	Norman	biolord	1-PCC	0.4588165525783552
10448	Norman	biolord	1-PCC	0.276953168795444
10449	Norman	biolord	1-PCC	0.12881057622144
10450	Norman	biolord	1-PCC	0.2536393436603248
10451	Norman	biolord	1-PCC	0.1255148314521648
10452	Norman	biolord	1-PCC	0.3626951269106939
10453	Norman	biolord	1-PCC	1.4198917872272432
10454	Norman	biolord	1-PCC	0.1239054533652961
10455	Norman	biolord	1-PCC	0.1072151795960962
10456	Norman	biolord	1-PCC	0.1158712212418322
10457	Norman	biolord	1-PCC	0.2851289167301729
10458	Norman	biolord	1-PCC	0.1285434316378086
10459	Norman	biolord	1-PCC	1.3911868502327709
10460	Norman	biolord	1-PCC	0.4910021960968151
10461	Norman	biolord	1-PCC	0.0744367728184443
10462	Norman	biolord	1-PCC	0.2217910612234845
10463	Norman	biolord	1-PCC	0.0456333681941032
10464	Norman	biolord	1-PCC	0.4448075731634162
10465	Norman	biolord	1-PCC	1.617375259520486
10466	Norman	biolord	1-PCC	0.0779773672984447
10467	Norman	biolord	1-PCC	0.1521553489146754
10468	Norman	biolord	1-PCC	0.6636948168415984
10469	Norman	biolord	1-PCC	0.2509231941367034
10470	Norman	biolord	1-PCC	1.2210296849279985
10471	Norman	biolord	1-PCC	0.0365792864467948
10472	Norman	biolord	1-PCC	0.6577392177423462
10473	Norman	biolord	1-PCC	0.8633272838778794
10474	Norman	biolord	1-PCC	0.0974450144567526
10475	Norman	biolord	1-PCC	0.0552160735242068
10476	Norman	biolord	1-PCC	0.4666236731573008
10477	Norman	biolord	1-PCC	0.1168919869232922
10478	Norman	biolord	1-PCC	1.6919006041716784
10479	Norman	biolord	1-PCC	1.0455346499802545
10480	Norman	biolord	1-PCC	0.2232375163584947
10481	Norman	biolord	1-PCC	0.374972024706949
10482	Norman	biolord	1-PCC	0.2262676088139414
10483	Norman	biolord	1-PCC	0.4231575055582652
10484	Norman	biolord	1-PCC	0.4665733920410275
10485	Norman	biolord	1-PCC	0.695273811230436
10486	Norman	biolord	1-PCC	0.0291434375831158
10487	Norman	biolord	1-PCC	0.0688519309042021
10488	Norman	biolord	1-PCC	1.6098848686087877
10489	Norman	biolord	1-PCC	1.3609701580717228
10490	Norman	biolord	1-PCC	0.4846191073302179
10491	Norman	biolord	1-PCC	1.7728660239372402
10492	Norman	biolord	1-PCC	0.2654776391718769
10493	Norman	biolord	1-PCC	0.7954537934856489
10494	Norman	biolord	1-PCC	0.0543369275983423
10495	Norman	biolord	1-PCC	0.1084290816506836
10496	Norman	biolord	1-PCC	1.6856225121300668
10497	Norman	biolord	1-PCC	0.2241663238964975
10498	Norman	biolord	1-PCC	0.3424107395621831
10499	Norman	biolord	1-PCC	0.0791619172377977
10500	Norman	biolord	1-PCC	1.608143932535313
10501	Norman	biolord	1-PCC	1.7753778815967962
10502	Norman	biolord	1-PCC	0.0477967376355081
10503	Norman	biolord	1-PCC	1.331467395517393
10504	Norman	biolord	1-PCC	0.152980034086795
10505	Norman	biolord	1-PCC	0.0443766498647164
10506	Norman	biolord	1-PCC	0.5617711096128915
10507	Norman	biolord	1-PCC	0.2604625280946493
10508	Norman	biolord	1-PCC	0.1697309880983084
10509	Norman	biolord	1-PCC	0.1286829907039646
10510	Norman	biolord	1-PCC	0.2265703757293522
10511	Norman	biolord	1-PCC	0.1730492775095626
10512	Norman	biolord	1-PCC	0.2289222320541739
10513	Norman	biolord	1-PCC	0.0525754939881153
10514	Norman	biolord	1-PCC	0.158385729897418
10515	Norman	biolord	1-PCC	0.1402426026761531
10516	Norman	biolord	1-PCC	0.0529186727362684
10517	Norman	biolord	1-PCC	0.5220225071534514
10518	Norman	biolord	1-PCC	0.1074642420280724
10519	Norman	biolord	1-PCC	0.1159939017379656
10520	Norman	biolord	1-PCC	0.0823454699711874
10521	Norman	biolord	1-PCC	1.776052018336486
10522	Norman	biolord	1-PCC	0.1066871252842247
10523	Norman	biolord	1-PCC	0.4449654406489571
10524	Norman	biolord	1-PCC	0.2220715142630069
10525	Norman	biolord	1-PCC	0.1312270155758597
10526	Norman	biolord	1-PCC	0.6056484050350264
10527	Norman	biolord	1-PCC	0.9604165428609122
10528	Norman	biolord	1-PCC	0.1232373946695588
10529	Norman	biolord	1-PCC	1.6554454394499771
10530	Norman	biolord	1-PCC	0.4168498475919477
10531	Norman	biolord	1-PCC	0.1628767717629671
10532	Norman	biolord	1-PCC	0.1102218374144285
10533	Norman	biolord	1-PCC	0.1085639639059081
10534	Norman	biolord	1-PCC	0.1386436861939728
10535	Norman	biolord	1-PCC	1.654983949731104
10536	Norman	biolord	1-PCC	0.0728369709686376
10537	Norman	biolord	1-PCC	0.1865811854077037
10538	Norman	biolord	1-PCC	0.3556566746956378
10539	Norman	biolord	1-PCC	0.3718425878032576
10540	Norman	biolord	1-PCC	0.1789950432721525
10541	Norman	biolord	1-PCC	0.071507753469632
10542	Norman	biolord	1-PCC	0.1760830974963028
10543	Norman	biolord	1-PCC	0.3493625596383936
10544	Norman	biolord	1-PCC	0.4087720421084668
10545	Norman	biolord	1-PCC	0.4307030264753848
10546	Norman	biolord	1-PCC	0.1385400125873275
10547	Norman	biolord	1-PCC	0.1135271217208355
10548	Norman	biolord	1-PCC	0.2927667599869892
10549	Norman	biolord	1-PCC	0.0729395294765709
10550	Norman	biolord	1-PCC	0.7726340908557177
10551	Norman	biolord	1-PCC	0.1970619192579761
10552	Norman	biolord	1-PCC	0.1186696101212874
10553	Norman	biolord	1-PCC	0.0590890478342771
10554	Norman	biolord	1-PCC	0.1268468351045157
10555	Norman	biolord	1-PCC	0.13490393711254
10556	Norman	biolord	1-PCC	0.3286799749184865
10557	Norman	biolord	1-PCC	0.3620778100957977
10558	Norman	biolord	1-PCC	0.903755720006302
10559	Norman	biolord	1-PCC	0.9220596426166594
10560	Norman	biolord	1-PCC	0.3016813855501823
10561	Norman	biolord	1-PCC	0.0807974799608928
10562	Norman	biolord	1-PCC	0.7616407629102468
10563	Norman	biolord	1-PCC	0.1141201849095523
10564	Norman	biolord	1-PCC	0.0619283677078783
10565	Norman	biolord	1-PCC	0.1490406701341271
10566	Norman	biolord	1-PCC	0.0847634030506014
10567	Norman	biolord	1-PCC	0.2544732545502484
10568	Norman	biolord	1-PCC	1.260993406031048
10569	Norman	biolord	1-PCC	0.0573894989793188
10570	Norman	biolord	1-PCC	0.0818887111381627
10571	Norman	biolord	1-PCC	0.0758680079597979
10572	Norman	biolord	1-PCC	0.1721307042753324
10573	Norman	biolord	1-PCC	0.0766953553829807
10574	Norman	biolord	1-PCC	0.0702362512893159
10575	Norman	biolord	1-PCC	0.2383459939155727
10576	Norman	biolord	1-PCC	1.2247402387438342
10577	Norman	biolord	1-PCC	0.0479437101748772
10578	Norman	biolord	1-PCC	0.1099922060966491
10579	Norman	biolord	1-PCC	0.602764625713462
10580	Norman	biolord	1-PCC	0.0552511834539473
10581	Norman	biolord	1-PCC	1.36094808956841
10582	Norman	biolord	1-PCC	0.1014945248607546
10583	Norman	biolord	1-PCC	0.3133153598755598
10584	Norman	biolord	1-PCC	0.2127544908689742
10585	Norman	biolord	1-PCC	0.0595592566533014
10586	Norman	biolord	1-PCC	0.4919082513079047
10587	Norman	biolord	1-PCC	0.6901689702062868
10588	Norman	biolord	1-PCC	0.1426663948004716
10589	Norman	biolord	1-PCC	0.4642248079180717
10590	Norman	biolord	1-PCC	0.3863737143110484
10591	Norman	biolord	1-PCC	0.1538260809029452
10592	Norman	biolord	1-PCC	0.6624626809498295
10593	Norman	biolord	1-PCC	1.717429853277281
10594	Norman	biolord	1-PCC	0.1374210327776381
10595	Norman	biolord	1-PCC	1.6367356426781043
10596	Norman	biolord	1-PCC	0.6262548961676657
10597	Norman	biolord	1-PCC	0.2470409124944126
10598	Norman	biolord	1-PCC	0.0602280691964551
10599	Norman	biolord	1-PCC	0.480078992433846
10600	Norman	biolord	1-PCC	0.1440011846134439
10601	Norman	biolord	1-PCC	0.4800056541571393
10602	Norman	biolord	1-PCC	0.140445172553882
10603	Norman	biolord	1-PCC	0.6578421304002404
10604	Norman	biolord	1-PCC	1.6987311934208265
10605	Norman	biolord	1-PCC	1.5930526737356558
10606	Norman	biolord	1-PCC	0.2217083313735202
10607	Norman	biolord	1-PCC	1.1266464894451929
10608	Norman	biolord	1-PCC	0.1163443335390184
10609	Norman	biolord	1-PCC	0.1388489718083292
10610	Norman	biolord	1-PCC	0.2088514333590865
10611	Norman	biolord	1-PCC	0.0509697233428596
10612	Norman	biolord	1-PCC	0.1608575007412582
10613	Norman	biolord	1-PCC	0.63476019812515
10614	Norman	biolord	1-PCC	0.6168691991479136
10615	Norman	biolord	1-PCC	1.0895372894690354
10616	Norman	biolord	1-PCC	0.0920803947665263
10617	Norman	biolord	1-PCC	0.7240358017734252
10618	Norman	biolord	1-PCC	0.1485874929931014
10619	Norman	biolord	1-PCC	0.4935030231717974
10620	Norman	biolord	1-PCC	0.1377975326031446
10621	Norman	biolord	1-PCC	0.2105144296074286
10622	Norman	GEARS	1-PCC	0.1508955889512435
10623	Norman	GEARS	1-PCC	0.3926514202030375
10624	Norman	GEARS	1-PCC	0.1745340360794216
10625	Norman	GEARS	1-PCC	0.2007315546215977
10626	Norman	GEARS	1-PCC	1.10947396280244
10627	Norman	GEARS	1-PCC	0.2241241631563753
10628	Norman	GEARS	1-PCC	0.2094937793444842
10629	Norman	GEARS	1-PCC	1.2449417068855837
10630	Norman	GEARS	1-PCC	0.1749362105438194
10631	Norman	GEARS	1-PCC	0.1850615309085697
10632	Norman	GEARS	1-PCC	0.2903595118841622
10633	Norman	GEARS	1-PCC	0.0631212055413925
10634	Norman	GEARS	1-PCC	0.1316796373575925
10635	Norman	GEARS	1-PCC	0.1841657891636714
10636	Norman	GEARS	1-PCC	0.1979400495347363
10637	Norman	GEARS	1-PCC	0.2020234703668393
10638	Norman	GEARS	1-PCC	0.2024890329921618
10639	Norman	GEARS	1-PCC	0.2120484421029687
10640	Norman	GEARS	1-PCC	1.4311722228158033
10641	Norman	GEARS	1-PCC	0.0914014697773382
10642	Norman	GEARS	1-PCC	0.1479779807268642
10643	Norman	GEARS	1-PCC	0.0685089782055001
10644	Norman	GEARS	1-PCC	0.0458630444481968
10645	Norman	GEARS	1-PCC	0.2847481309145223
10646	Norman	GEARS	1-PCC	0.4011355989205185
10647	Norman	GEARS	1-PCC	0.3236510390415787
10648	Norman	GEARS	1-PCC	0.130091733764857
10649	Norman	GEARS	1-PCC	0.1109748313792806
10650	Norman	GEARS	1-PCC	0.1003751029493287
10651	Norman	GEARS	1-PCC	0.1915428394568152
10652	Norman	GEARS	1-PCC	1.4575299548814655
10653	Norman	GEARS	1-PCC	0.1703809844329953
10654	Norman	GEARS	1-PCC	0.0665202343952842
10655	Norman	GEARS	1-PCC	0.3055098957847804
10656	Norman	GEARS	1-PCC	0.2053029832895845
10657	Norman	GEARS	1-PCC	0.0650460654869675
10658	Norman	GEARS	1-PCC	0.1712618209421634
10659	Norman	GEARS	1-PCC	0.3456146492972038
10660	Norman	GEARS	1-PCC	0.6655779183492996
10661	Norman	GEARS	1-PCC	1.2246020121965555
10662	Norman	GEARS	1-PCC	0.2004294422804378
10663	Norman	GEARS	1-PCC	0.2573139062151313
10664	Norman	GEARS	1-PCC	0.0955645043868571
10665	Norman	GEARS	1-PCC	0.1088260188698768
10666	Norman	GEARS	1-PCC	0.6415852030622773
10667	Norman	GEARS	1-PCC	0.7476596994110878
10668	Norman	GEARS	1-PCC	1.6781026880489662
10669	Norman	GEARS	1-PCC	0.1223293851071503
10670	Norman	GEARS	1-PCC	0.525187706167344
10671	Norman	GEARS	1-PCC	1.2301034782431088
10672	Norman	GEARS	1-PCC	0.0611917079295381
10673	Norman	GEARS	1-PCC	0.1667111085553188
10674	Norman	GEARS	1-PCC	0.1915577368054073
10675	Norman	GEARS	1-PCC	0.4670742733869701
10676	Norman	GEARS	1-PCC	0.1280967947095632
10677	Norman	GEARS	1-PCC	0.0305383773520588
10678	Norman	GEARS	1-PCC	0.6898483789154852
10679	Norman	GEARS	1-PCC	1.559809259022586
10680	Norman	GEARS	1-PCC	0.0812653300818055
10681	Norman	GEARS	1-PCC	0.6370565916586202
10682	Norman	GEARS	1-PCC	0.1179881577845662
10683	Norman	GEARS	1-PCC	0.0667957907717209
10684	Norman	GEARS	1-PCC	0.0287111935322172
10685	Norman	GEARS	1-PCC	0.4172932154033333
10686	Norman	GEARS	1-PCC	0.1902758018113672
10687	Norman	GEARS	1-PCC	0.4256977618788369
10688	Norman	GEARS	1-PCC	1.6787981186644174
10689	Norman	GEARS	1-PCC	0.1231667255051434
10690	Norman	GEARS	1-PCC	1.5610382567392662
10691	Norman	GEARS	1-PCC	1.0769890774972737
10692	Norman	GEARS	1-PCC	0.1525973103707656
10693	Norman	GEARS	1-PCC	0.4296110154828056
10694	Norman	GEARS	1-PCC	0.3359841768979095
10695	Norman	GEARS	1-PCC	0.4146297656698152
10696	Norman	GEARS	1-PCC	0.5384152910555713
10697	Norman	GEARS	1-PCC	0.1785280887852423
10698	Norman	GEARS	1-PCC	0.4000281980916043
10699	Norman	GEARS	1-PCC	0.3553034719079733
10700	Norman	GEARS	1-PCC	0.1358723760058637
10701	Norman	GEARS	1-PCC	0.3873650714522227
10702	Norman	GEARS	1-PCC	0.3094082017778419
10703	Norman	GEARS	1-PCC	0.1294659531922661
10704	Norman	GEARS	1-PCC	0.1047471901401877
10705	Norman	GEARS	1-PCC	1.3844268522807397
10706	Norman	GEARS	1-PCC	0.1449191377032548
10707	Norman	GEARS	1-PCC	0.1437694568303413
10708	Norman	GEARS	1-PCC	0.1444100664230063
10709	Norman	GEARS	1-PCC	0.6484474266180769
10710	Norman	GEARS	1-PCC	0.136646414794086
10711	Norman	GEARS	1-PCC	0.2239770425949245
10712	Norman	GEARS	1-PCC	0.0988062296673888
10713	Norman	GEARS	1-PCC	0.1657763113034889
10714	Norman	GEARS	1-PCC	0.3403160763846244
10715	Norman	GEARS	1-PCC	0.2783990615862421
10716	Norman	GEARS	1-PCC	0.3329349790583364
10717	Norman	GEARS	1-PCC	0.154075255159114
10718	Norman	GEARS	1-PCC	1.774527808986022
10719	Norman	GEARS	1-PCC	0.1956791416159831
10720	Norman	GEARS	1-PCC	0.8721742955240188
10721	Norman	GEARS	1-PCC	0.5632354241679423
10722	Norman	GEARS	1-PCC	0.1004052087664604
10723	Norman	GEARS	1-PCC	0.1009321451711002
10724	Norman	GEARS	1-PCC	1.3658202217775397
10725	Norman	GEARS	1-PCC	0.0779084813548252
10726	Norman	GEARS	1-PCC	0.1026370065519586
10727	Norman	GEARS	1-PCC	0.4390990683459677
10728	Norman	GEARS	1-PCC	0.4221216816222295
10729	Norman	GEARS	1-PCC	0.1348154737715958
10730	Norman	GEARS	1-PCC	1.0544376896577887
10731	Norman	GEARS	1-PCC	0.2980973547091707
10732	Norman	GEARS	1-PCC	0.6891088638221845
10733	Norman	GEARS	1-PCC	0.3199284530710429
10734	Norman	GEARS	1-PCC	0.1407773258397355
10735	Norman	GEARS	1-PCC	0.3847253723070025
10736	Norman	GEARS	1-PCC	0.0617118950685835
10737	Norman	GEARS	1-PCC	0.1297564744018018
10738	Norman	GEARS	1-PCC	0.1275311005301773
10739	Norman	GEARS	1-PCC	0.1486182017251849
10740	Norman	GEARS	1-PCC	0.4123955175746232
10741	Norman	GEARS	1-PCC	0.0651594114024192
10742	Norman	GEARS	1-PCC	0.1789982421323657
10743	Norman	GEARS	1-PCC	0.1594410750258248
10744	Norman	GEARS	1-PCC	0.2128181808220688
10745	Norman	GEARS	1-PCC	0.0887596401153132
10746	Norman	GEARS	1-PCC	0.5833940642914968
10747	Norman	GEARS	1-PCC	0.1755279283970594
10748	Norman	GEARS	1-PCC	0.1571209145913599
10749	Norman	GEARS	1-PCC	0.2831454981642309
10750	Norman	GEARS	1-PCC	0.2009097010013647
10751	Norman	GEARS	1-PCC	0.0963916245673317
10752	Norman	GEARS	1-PCC	0.7594611452514073
10753	Norman	GEARS	1-PCC	1.363121670903638
10754	Norman	GEARS	1-PCC	0.3125449973158538
10755	Norman	GEARS	1-PCC	0.0846519476399407
10756	Norman	GEARS	1-PCC	0.0730305466568097
10757	Norman	GEARS	1-PCC	0.0647386939381249
10758	Norman	GEARS	1-PCC	0.1938945999718271
10759	Norman	GEARS	1-PCC	0.3120915298350155
10760	Norman	GEARS	1-PCC	0.119607425724098
10761	Norman	GEARS	1-PCC	1.102868577814661
10762	Norman	GEARS	1-PCC	0.4141477351076901
10763	Norman	GEARS	1-PCC	0.0891707678092643
10764	Norman	GEARS	1-PCC	0.2017915259348228
10765	Norman	GEARS	1-PCC	0.0645449517251108
10766	Norman	GEARS	1-PCC	1.0574206682504157
10767	Norman	GEARS	1-PCC	0.5241993214003742
10768	Norman	GEARS	1-PCC	0.4063158370554447
10769	Norman	GEARS	1-PCC	0.574513555446174
10770	Norman	GEARS	1-PCC	0.5815280270617222
10771	Norman	GEARS	1-PCC	0.1425439978484064
10772	Norman	GEARS	1-PCC	0.1733551395591348
10773	Norman	GEARS	1-PCC	0.1203369082941208
10774	Norman	GEARS	1-PCC	0.3017090683570131
10775	Norman	GEARS	1-PCC	0.9432626510970294
10776	Norman	GEARS	1-PCC	1.3263266608701088
10777	Norman	GEARS	1-PCC	0.9290815832500812
10778	Norman	GEARS	1-PCC	0.1741980452788993
10779	Norman	GEARS	1-PCC	0.0525674731397884
10780	Norman	GEARS	1-PCC	1.302614162908867
10781	Norman	GEARS	1-PCC	0.1985836485400796
10782	Norman	GEARS	1-PCC	0.5637897460837848
10783	Norman	GEARS	1-PCC	0.1705173633672529
10784	Norman	GEARS	1-PCC	0.1230062925023958
10785	Norman	GEARS	1-PCC	0.1278660173411481
10786	Norman	GEARS	1-PCC	0.1368218988645821
10787	Norman	GEARS	1-PCC	0.0907300339313224
10788	Norman	GEARS	1-PCC	0.0939336401934269
10789	Norman	GEARS	1-PCC	0.1820167949190363
10790	Norman	GEARS	1-PCC	0.9859983893111348
10791	Norman	GEARS	1-PCC	0.080193635309115
10792	Norman	GEARS	1-PCC	0.5648818742483854
10793	Norman	GEARS	1-PCC	0.6143024313932983
10794	Norman	GEARS	1-PCC	0.177530963672325
10795	Norman	GEARS	1-PCC	0.0953564725350588
10796	Norman	GEARS	1-PCC	0.1128824208426522
10797	Norman	GEARS	1-PCC	0.7990892282687128
10798	Norman	GEARS	1-PCC	0.0777598926797509
10799	Norman	GEARS	1-PCC	0.0758083114633336
10800	Norman	GEARS	1-PCC	0.4116056724451482
10801	Norman	GEARS	1-PCC	0.3977814787067473
10802	Norman	GEARS	1-PCC	0.1187523889821022
10803	Norman	GEARS	1-PCC	0.1423404966772068
10804	Norman	GEARS	1-PCC	0.83105490996968
10805	Norman	GEARS	1-PCC	0.2608412794652395
10806	Norman	GEARS	1-PCC	0.1951503759482875
10807	Replogle K562	Scouter	1-PCC	0.0283956569226552
10808	Replogle K562	Scouter	1-PCC	0.0246614975867351
10809	Replogle K562	Scouter	1-PCC	0.1745010265665045
10810	Replogle K562	Scouter	1-PCC	0.5400027696419414
10811	Replogle K562	Scouter	1-PCC	0.0282882378038151
10812	Replogle K562	Scouter	1-PCC	0.0046905596546852
10813	Replogle K562	Scouter	1-PCC	0.0997487898649465
10814	Replogle K562	Scouter	1-PCC	0.4303475937984795
10815	Replogle K562	Scouter	1-PCC	0.0243138557843357
10816	Replogle K562	Scouter	1-PCC	0.2560501631710646
10817	Replogle K562	Scouter	1-PCC	0.7722393958422303
10818	Replogle K562	Scouter	1-PCC	0.0416560225246331
10819	Replogle K562	Scouter	1-PCC	0.2211363261910301
10820	Replogle K562	Scouter	1-PCC	0.1782523746425178
10821	Replogle K562	Scouter	1-PCC	0.2369714971492145
10822	Replogle K562	Scouter	1-PCC	0.1258794968117906
10823	Replogle K562	Scouter	1-PCC	0.3324218852232137
10824	Replogle K562	Scouter	1-PCC	0.2112619272193747
10825	Replogle K562	Scouter	1-PCC	0.5819523634463538
10826	Replogle K562	Scouter	1-PCC	0.6345755561565827
10827	Replogle K562	Scouter	1-PCC	0.1298232760423455
10828	Replogle K562	Scouter	1-PCC	1.6105772591856715
10829	Replogle K562	Scouter	1-PCC	0.544309778046244
10830	Replogle K562	Scouter	1-PCC	0.3657016394489739
10831	Replogle K562	Scouter	1-PCC	0.2060936174754177
10832	Replogle K562	Scouter	1-PCC	1.2401906184642657
10833	Replogle K562	Scouter	1-PCC	0.024394049595839
10834	Replogle K562	Scouter	1-PCC	0.0902542751148012
10835	Replogle K562	Scouter	1-PCC	0.0275292809658898
10836	Replogle K562	Scouter	1-PCC	0.0265566522265795
10837	Replogle K562	Scouter	1-PCC	0.0758735627247462
10838	Replogle K562	Scouter	1-PCC	0.1471185990735629
10839	Replogle K562	Scouter	1-PCC	0.0986635053607399
10840	Replogle K562	Scouter	1-PCC	0.0282414920700639
10841	Replogle K562	Scouter	1-PCC	1.0194719816358069
10842	Replogle K562	Scouter	1-PCC	0.5432567528653485
10843	Replogle K562	Scouter	1-PCC	0.0570961362202123
10844	Replogle K562	Scouter	1-PCC	0.0418042135574375
10845	Replogle K562	Scouter	1-PCC	1.2795976009543557
10846	Replogle K562	Scouter	1-PCC	1.4110656099516212
10847	Replogle K562	Scouter	1-PCC	1.4215778450626062
10848	Replogle K562	Scouter	1-PCC	0.2416562525111537
10849	Replogle K562	Scouter	1-PCC	0.0099519482771943
10850	Replogle K562	Scouter	1-PCC	0.2652246111158269
10851	Replogle K562	Scouter	1-PCC	0.4869293921509101
10852	Replogle K562	Scouter	1-PCC	0.0233341268886175
10853	Replogle K562	Scouter	1-PCC	0.0087648127362156
10854	Replogle K562	Scouter	1-PCC	1.2273724663352796
10855	Replogle K562	Scouter	1-PCC	0.0324812601561675
10856	Replogle K562	Scouter	1-PCC	0.0770352964921804
10857	Replogle K562	Scouter	1-PCC	0.0975821090697369
10858	Replogle K562	Scouter	1-PCC	0.968825724422508
10859	Replogle K562	Scouter	1-PCC	0.0843678620822667
10860	Replogle K562	Scouter	1-PCC	0.0910635400655952
10861	Replogle K562	Scouter	1-PCC	0.1830418283492556
10862	Replogle K562	Scouter	1-PCC	0.0897915915342434
10863	Replogle K562	Scouter	1-PCC	0.1333388495072319
10864	Replogle K562	Scouter	1-PCC	1.0549308316942112
10865	Replogle K562	Scouter	1-PCC	0.0895210227934654
10866	Replogle K562	Scouter	1-PCC	0.0747151608627554
10867	Replogle K562	Scouter	1-PCC	0.0274769029105423
10868	Replogle K562	Scouter	1-PCC	0.6056722244201065
10869	Replogle K562	Scouter	1-PCC	0.025125830196832
10870	Replogle K562	Scouter	1-PCC	0.0690935898239547
10871	Replogle K562	Scouter	1-PCC	0.0583670393042563
10872	Replogle K562	Scouter	1-PCC	1.4419228390058834
10873	Replogle K562	Scouter	1-PCC	0.1646512929785397
10874	Replogle K562	Scouter	1-PCC	0.8878334043062744
10875	Replogle K562	Scouter	1-PCC	0.0205179642316708
10876	Replogle K562	Scouter	1-PCC	0.0794545877321996
10877	Replogle K562	Scouter	1-PCC	0.2735198403151394
10878	Replogle K562	Scouter	1-PCC	0.9297263305629702
10879	Replogle K562	Scouter	1-PCC	0.0213187420967836
10880	Replogle K562	Scouter	1-PCC	0.2534741850081741
10881	Replogle K562	Scouter	1-PCC	0.3271960987574976
10882	Replogle K562	Scouter	1-PCC	0.0930126695425354
10883	Replogle K562	Scouter	1-PCC	0.7893716144346861
10884	Replogle K562	Scouter	1-PCC	0.1162024834439068
10885	Replogle K562	Scouter	1-PCC	0.7685543057954272
10886	Replogle K562	Scouter	1-PCC	0.2393766162056726
10887	Replogle K562	Scouter	1-PCC	0.2714199881067467
10888	Replogle K562	Scouter	1-PCC	0.7107019441794127
10889	Replogle K562	Scouter	1-PCC	0.1269612202200782
10890	Replogle K562	Scouter	1-PCC	0.0252016819553075
10891	Replogle K562	Scouter	1-PCC	0.8091840680005065
10892	Replogle K562	Scouter	1-PCC	0.0783129721163335
10893	Replogle K562	Scouter	1-PCC	0.2785255433548502
10894	Replogle K562	Scouter	1-PCC	0.1787424918623035
10895	Replogle K562	Scouter	1-PCC	0.0096908397087531
10896	Replogle K562	Scouter	1-PCC	0.2448427687557881
10897	Replogle K562	Scouter	1-PCC	0.2713484439427003
10898	Replogle K562	Scouter	1-PCC	0.1007018464483521
10899	Replogle K562	Scouter	1-PCC	0.04781235172728
10900	Replogle K562	Scouter	1-PCC	1.6182663725139188
10901	Replogle K562	Scouter	1-PCC	0.1923938905616151
10902	Replogle K562	Scouter	1-PCC	0.0958247248965979
10903	Replogle K562	Scouter	1-PCC	0.588322041701594
10904	Replogle K562	Scouter	1-PCC	0.5440923261286386
10905	Replogle K562	Scouter	1-PCC	0.1988756114601936
10906	Replogle K562	Scouter	1-PCC	0.6829985557239885
10907	Replogle K562	Scouter	1-PCC	1.2501944956947808
10908	Replogle K562	Scouter	1-PCC	0.6998711631554302
10909	Replogle K562	Scouter	1-PCC	0.0254795412398179
10910	Replogle K562	Scouter	1-PCC	0.1185447966949593
10911	Replogle K562	Scouter	1-PCC	0.1865539055019706
10912	Replogle K562	Scouter	1-PCC	0.1001697346658296
10913	Replogle K562	Scouter	1-PCC	0.0341003305773075
10914	Replogle K562	Scouter	1-PCC	0.0863642700086507
10915	Replogle K562	Scouter	1-PCC	0.0780721615902776
10916	Replogle K562	Scouter	1-PCC	0.2826055412443954
10917	Replogle K562	Scouter	1-PCC	1.297032190574498
10918	Replogle K562	Scouter	1-PCC	0.1516761164668355
10919	Replogle K562	Scouter	1-PCC	0.0269652037939952
10920	Replogle K562	Scouter	1-PCC	1.434315743525325
10921	Replogle K562	Scouter	1-PCC	0.2368777616138682
10922	Replogle K562	Scouter	1-PCC	0.4794170181211638
10923	Replogle K562	Scouter	1-PCC	0.718607240306042
10924	Replogle K562	Scouter	1-PCC	0.0303099293543391
10925	Replogle K562	Scouter	1-PCC	0.3372346696051613
10926	Replogle K562	Scouter	1-PCC	0.7839416634362468
10927	Replogle K562	Scouter	1-PCC	0.9422942367830937
10928	Replogle K562	Scouter	1-PCC	1.3122734803060576
10929	Replogle K562	Scouter	1-PCC	0.1258622490551747
10930	Replogle K562	Scouter	1-PCC	0.0153310401110552
10931	Replogle K562	Scouter	1-PCC	0.0069669116759103
10932	Replogle K562	Scouter	1-PCC	0.3264959324232185
10933	Replogle K562	Scouter	1-PCC	0.1152691105292541
10934	Replogle K562	Scouter	1-PCC	0.6766083262990682
10935	Replogle K562	Scouter	1-PCC	0.1212490015478898
10936	Replogle K562	Scouter	1-PCC	0.1453675113193011
10937	Replogle K562	Scouter	1-PCC	0.130423374667349
10938	Replogle K562	Scouter	1-PCC	0.7208590224650742
10939	Replogle K562	Scouter	1-PCC	1.2532851387887995
10940	Replogle K562	Scouter	1-PCC	0.3932553595051997
10941	Replogle K562	Scouter	1-PCC	1.0595710576428456
10942	Replogle K562	Scouter	1-PCC	0.0153537152937087
10943	Replogle K562	Scouter	1-PCC	0.2012551388213129
10944	Replogle K562	Scouter	1-PCC	0.4869349923668469
10945	Replogle K562	Scouter	1-PCC	0.3998239474556573
10946	Replogle K562	Scouter	1-PCC	0.9445456990179952
10947	Replogle K562	Scouter	1-PCC	0.2859538727043347
10948	Replogle K562	Scouter	1-PCC	0.0234389888012763
10949	Replogle K562	Scouter	1-PCC	0.3311475131722698
10950	Replogle K562	Scouter	1-PCC	0.0730729065763972
10951	Replogle K562	Scouter	1-PCC	0.133480589002945
10952	Replogle K562	Scouter	1-PCC	1.772077411868275
10953	Replogle K562	Scouter	1-PCC	0.8815488682678299
10954	Replogle K562	Scouter	1-PCC	0.3080265727463553
10955	Replogle K562	Scouter	1-PCC	0.1040388719934333
10956	Replogle K562	Scouter	1-PCC	0.148530723116385
10957	Replogle K562	Scouter	1-PCC	0.5593489132796464
10958	Replogle K562	Scouter	1-PCC	0.0900727215958245
10959	Replogle K562	Scouter	1-PCC	0.0223090062514401
10960	Replogle K562	Scouter	1-PCC	0.2135809700361328
10961	Replogle K562	Scouter	1-PCC	0.0656667557153204
10962	Replogle K562	Scouter	1-PCC	0.0346756960477464
10963	Replogle K562	Scouter	1-PCC	0.1703515225711332
10964	Replogle K562	Scouter	1-PCC	0.0243729169501691
10965	Replogle K562	Scouter	1-PCC	0.4383463875137924
10966	Replogle K562	Scouter	1-PCC	0.0298640084513347
10967	Replogle K562	Scouter	1-PCC	0.6742027466723015
10968	Replogle K562	Scouter	1-PCC	0.513421393023613
10969	Replogle K562	Scouter	1-PCC	0.1287511808587333
10970	Replogle K562	Scouter	1-PCC	0.1646744555463758
10971	Replogle K562	Scouter	1-PCC	0.1612315760820188
10972	Replogle K562	Scouter	1-PCC	0.0738875998020456
10973	Replogle K562	Scouter	1-PCC	0.3400233091757045
10974	Replogle K562	Scouter	1-PCC	0.2994852074442633
10975	Replogle K562	Scouter	1-PCC	1.184167013023331
10976	Replogle K562	Scouter	1-PCC	0.3803860776310518
10977	Replogle K562	Scouter	1-PCC	0.3029988865645687
10978	Replogle K562	Scouter	1-PCC	0.1031457911949923
10979	Replogle K562	Scouter	1-PCC	0.6501395711432905
10980	Replogle K562	Scouter	1-PCC	0.4078729789093956
10981	Replogle K562	Scouter	1-PCC	0.007900324235634
10982	Replogle K562	Scouter	1-PCC	0.3476598930825714
10983	Replogle K562	Scouter	1-PCC	0.2683582080188724
10984	Replogle K562	Scouter	1-PCC	0.0504866299574435
10985	Replogle K562	Scouter	1-PCC	0.0330965087860644
10986	Replogle K562	Scouter	1-PCC	0.2540929116776067
10987	Replogle K562	Scouter	1-PCC	0.401837639956781
10988	Replogle K562	Scouter	1-PCC	0.0886864528966175
10989	Replogle K562	Scouter	1-PCC	1.7004015175537055
10990	Replogle K562	Scouter	1-PCC	0.0499194739152604
10991	Replogle K562	Scouter	1-PCC	0.9164935914268074
10992	Replogle K562	Scouter	1-PCC	0.1703277771838349
10993	Replogle K562	Scouter	1-PCC	0.1187290637462841
10994	Replogle K562	Scouter	1-PCC	0.0546318713214896
10995	Replogle K562	Scouter	1-PCC	0.2800478489400886
10996	Replogle K562	Scouter	1-PCC	0.7491762624677918
10997	Replogle K562	Scouter	1-PCC	0.247091963303505
10998	Replogle K562	Scouter	1-PCC	0.109765371944592
10999	Replogle K562	Scouter	1-PCC	0.4642339938239668
11000	Replogle K562	Scouter	1-PCC	0.1922872481781632
11001	Replogle K562	Scouter	1-PCC	0.0888829096214885
11002	Replogle K562	Scouter	1-PCC	0.2519653427429178
11003	Replogle K562	Scouter	1-PCC	0.3181957757313933
11004	Replogle K562	Scouter	1-PCC	0.3823340364468187
11005	Replogle K562	Scouter	1-PCC	0.8705841249324661
11006	Replogle K562	Scouter	1-PCC	1.0218272255965783
11007	Replogle K562	Scouter	1-PCC	1.6752086273915698
11008	Replogle K562	Scouter	1-PCC	0.0969491875196232
11009	Replogle K562	Scouter	1-PCC	0.0516663099967795
11010	Replogle K562	Scouter	1-PCC	0.4966082298749645
11011	Replogle K562	Scouter	1-PCC	0.4324662890389434
11012	Replogle K562	Scouter	1-PCC	0.7081227897098773
11013	Replogle K562	Scouter	1-PCC	1.086311372168356
11014	Replogle K562	Scouter	1-PCC	0.3364637986849448
11015	Replogle K562	Scouter	1-PCC	0.1692420168774253
11016	Replogle K562	Scouter	1-PCC	0.2998614764571572
11017	Replogle K562	Scouter	1-PCC	0.6263404818720057
11018	Replogle K562	Scouter	1-PCC	1.2095766552769027
11019	Replogle K562	Scouter	1-PCC	0.0675044564448448
11020	Replogle K562	Scouter	1-PCC	0.0552467568789619
11021	Replogle K562	Scouter	1-PCC	0.0597529019554934
11022	Replogle K562	Scouter	1-PCC	1.5448930408233357
11023	Replogle K562	Scouter	1-PCC	0.022735640635486
11024	Replogle K562	Scouter	1-PCC	1.00330045360194
11025	Replogle K562	Scouter	1-PCC	0.5682739087260626
11026	Replogle K562	Scouter	1-PCC	0.9811361960289328
11027	Replogle K562	Scouter	1-PCC	1.122645978952149
11028	Replogle K562	Scouter	1-PCC	0.2827012478681965
11029	Replogle K562	Scouter	1-PCC	0.5578928238897813
11030	Replogle K562	Scouter	1-PCC	0.1499178561358463
11031	Replogle K562	Scouter	1-PCC	0.2448850640868292
11032	Replogle K562	Scouter	1-PCC	0.6955818888365342
11033	Replogle K562	Scouter	1-PCC	0.2235208495145793
11034	Replogle K562	Scouter	1-PCC	0.021828117195922
11035	Replogle K562	Scouter	1-PCC	0.2682793248267323
11036	Replogle K562	Scouter	1-PCC	0.7459156249834339
11037	Replogle K562	Scouter	1-PCC	0.7392286267607401
11038	Replogle K562	Scouter	1-PCC	0.946300510488338
11039	Replogle K562	Scouter	1-PCC	0.3897321565942435
11040	Replogle K562	Scouter	1-PCC	0.5297935011451456
11041	Replogle K562	Scouter	1-PCC	0.617983026386929
11042	Replogle K562	Scouter	1-PCC	0.5494664809237808
11043	Replogle K562	Scouter	1-PCC	0.3459965185708827
11044	Replogle K562	Scouter	1-PCC	0.0132210338196767
11045	Replogle K562	Scouter	1-PCC	0.349046660439034
11046	Replogle K562	Scouter	1-PCC	1.1990965925855928
11047	Replogle K562	Scouter	1-PCC	0.0145546186427215
11048	Replogle K562	Scouter	1-PCC	1.5499623710682984
11049	Replogle K562	Scouter	1-PCC	0.0558131252196739
11050	Replogle K562	Scouter	1-PCC	0.0304590119117333
11051	Replogle K562	Scouter	1-PCC	0.1470916929360955
11052	Replogle K562	Scouter	1-PCC	1.8699890705028728
11053	Replogle K562	Scouter	1-PCC	0.0085805265311623
11054	Replogle K562	Scouter	1-PCC	1.750288130048333
11055	Replogle K562	Scouter	1-PCC	0.016898087047578
11056	Replogle K562	Scouter	1-PCC	0.029625929273106
11057	Replogle K562	Scouter	1-PCC	0.4542796680420484
11058	Replogle K562	Scouter	1-PCC	0.14060379169944
11059	Replogle K562	Scouter	1-PCC	0.1189585317116129
11060	Replogle K562	Scouter	1-PCC	0.3020419269715678
11061	Replogle K562	Scouter	1-PCC	0.985664482730168
11062	Replogle K562	Scouter	1-PCC	0.04385988090642
11063	Replogle K562	Scouter	1-PCC	0.4649548034318219
11064	Replogle K562	Scouter	1-PCC	0.3463930905065238
11065	Replogle K562	Scouter	1-PCC	0.2281089326752297
11066	Replogle K562	Scouter	1-PCC	0.9395840638122576
11067	Replogle K562	Scouter	1-PCC	0.0156297390349652
11068	Replogle K562	Scouter	1-PCC	0.8835042627117514
11069	Replogle K562	Scouter	1-PCC	0.2420309057973055
11070	Replogle K562	Scouter	1-PCC	1.8869997722830985
11071	Replogle K562	Scouter	1-PCC	0.4113416805540102
11072	Replogle K562	Scouter	1-PCC	0.5237537563367074
11073	Replogle K562	Scouter	1-PCC	0.2363751063243157
11074	Replogle K562	Scouter	1-PCC	0.0464306974307268
11075	Replogle K562	Scouter	1-PCC	0.4741837786981748
11076	Replogle K562	Scouter	1-PCC	0.7351042670973538
11077	Replogle K562	Scouter	1-PCC	0.0308674640295859
11078	Replogle K562	Scouter	1-PCC	0.3714619632355792
11079	Replogle K562	Scouter	1-PCC	1.8473511801937663
11080	Replogle K562	Scouter	1-PCC	0.1833045557615569
11081	Replogle K562	Scouter	1-PCC	0.0259758846528479
11082	Replogle K562	Scouter	1-PCC	0.3892612677281984
11083	Replogle K562	Scouter	1-PCC	0.3543241079893834
11084	Replogle K562	Scouter	1-PCC	0.3015890058506573
11085	Replogle K562	Scouter	1-PCC	0.0082512136452862
11086	Replogle K562	Scouter	1-PCC	1.210058403521482
11087	Replogle K562	Scouter	1-PCC	0.067185499191532
11088	Replogle K562	Scouter	1-PCC	0.0500172420880128
11089	Replogle K562	Scouter	1-PCC	0.4278320827892741
11090	Replogle K562	Scouter	1-PCC	0.2292482159259763
11091	Replogle K562	Scouter	1-PCC	0.1773204602083613
11092	Replogle K562	Scouter	1-PCC	0.0186604529206304
11093	Replogle K562	Scouter	1-PCC	0.0747982616560691
11094	Replogle K562	Scouter	1-PCC	0.2250411123004428
11095	Replogle K562	Scouter	1-PCC	0.4802676288793799
11096	Replogle K562	Scouter	1-PCC	0.0550138597338936
11097	Replogle K562	Scouter	1-PCC	0.0126368635498633
11098	Replogle K562	Scouter	1-PCC	0.4811542445935572
11099	Replogle K562	Scouter	1-PCC	0.7996120389080079
11100	Replogle K562	Scouter	1-PCC	0.0249667849319076
11101	Replogle K562	Scouter	1-PCC	0.1410234161712045
11102	Replogle K562	Scouter	1-PCC	0.0655337461760916
11103	Replogle K562	Scouter	1-PCC	0.3783940280847527
11104	Replogle K562	Scouter	1-PCC	0.315897045728459
11105	Replogle K562	Scouter	1-PCC	0.2162071644163936
11106	Replogle K562	Scouter	1-PCC	1.361163184935835
11107	Replogle K562	Scouter	1-PCC	0.3209256132970934
11108	Replogle K562	Scouter	1-PCC	0.0653069344704697
11109	Replogle K562	Scouter	1-PCC	0.2559267283581314
11110	Replogle K562	Scouter	1-PCC	0.0201942707078868
11111	Replogle K562	Scouter	1-PCC	0.2735475339208476
11112	Replogle K562	Scouter	1-PCC	0.1810206644049802
11113	Replogle K562	Scouter	1-PCC	0.6215626854166036
11114	Replogle K562	Scouter	1-PCC	0.0403089915895361
11115	Replogle K562	Scouter	1-PCC	0.6746697028790603
11116	Replogle K562	Scouter	1-PCC	0.8043342524035438
11117	Replogle K562	Scouter	1-PCC	0.79206425192413
11118	Replogle K562	Scouter	1-PCC	0.635880874896767
11119	Replogle K562	Scouter	1-PCC	0.911055105189996
11120	Replogle K562	Scouter	1-PCC	0.6620983314196143
11121	Replogle K562	Scouter	1-PCC	0.1255216370173566
11122	Replogle K562	Scouter	1-PCC	0.8009177216345966
11123	Replogle K562	Scouter	1-PCC	0.0899356400102564
11124	Replogle K562	Scouter	1-PCC	0.49727025203124
11125	Replogle K562	Scouter	1-PCC	1.200793757541775
11126	Replogle K562	Scouter	1-PCC	0.0766557421206708
11127	Replogle K562	Scouter	1-PCC	0.2115896952593808
11128	Replogle K562	Scouter	1-PCC	1.27557600079741
11129	Replogle K562	Scouter	1-PCC	0.3474182058970179
11130	Replogle K562	Scouter	1-PCC	0.3384228952992282
11131	Replogle K562	Scouter	1-PCC	0.1005128303219147
11132	Replogle K562	Scouter	1-PCC	0.5528731923493189
11133	Replogle K562	Scouter	1-PCC	0.0897503782636863
11134	Replogle K562	Scouter	1-PCC	0.2448904206807589
11135	Replogle K562	Scouter	1-PCC	0.0653245802077484
11136	Replogle K562	Scouter	1-PCC	0.6285785398378045
11137	Replogle K562	Scouter	1-PCC	1.4418102710212006
11138	Replogle K562	Scouter	1-PCC	0.6248255588257504
11139	Replogle K562	Scouter	1-PCC	0.2236239816441209
11140	Replogle K562	Scouter	1-PCC	1.1486143399405728
11141	Replogle K562	Scouter	1-PCC	0.4206415378204395
11142	Replogle K562	Scouter	1-PCC	0.0263341681093212
11143	Replogle K562	Scouter	1-PCC	1.6733298136395849
11144	Replogle K562	Scouter	1-PCC	0.9208688199142178
11145	Replogle K562	Scouter	1-PCC	0.1678333791552388
11146	Replogle K562	Scouter	1-PCC	0.3751008554018371
11147	Replogle K562	Scouter	1-PCC	0.008419221783417
11148	Replogle K562	Scouter	1-PCC	1.3455960560226865
11149	Replogle K562	Scouter	1-PCC	0.1757586179190247
11150	Replogle K562	Scouter	1-PCC	0.0266257926168655
11151	Replogle K562	Scouter	1-PCC	0.3048281990308251
11152	Replogle K562	Scouter	1-PCC	0.4433648380849416
11153	Replogle K562	Scouter	1-PCC	0.1836815713235139
11154	Replogle K562	Scouter	1-PCC	0.0962535053713021
11155	Replogle K562	Scouter	1-PCC	0.0109372481771535
11156	Replogle K562	Scouter	1-PCC	0.2379508303535847
11157	Replogle K562	Scouter	1-PCC	1.281482953883259
11158	Replogle K562	Scouter	1-PCC	0.0434138738596657
11159	Replogle K562	Scouter	1-PCC	0.5588285752779555
11160	Replogle K562	Scouter	1-PCC	0.0198420181166155
11161	Replogle K562	Scouter	1-PCC	0.0313332866460314
11162	Replogle K562	Scouter	1-PCC	0.205515125699967
11163	Replogle K562	Scouter	1-PCC	0.1936453892483735
11164	Replogle K562	Scouter	1-PCC	0.2219274761230726
11165	Replogle K562	Scouter	1-PCC	0.4896332713225918
11166	Replogle K562	Scouter	1-PCC	0.2480030791812932
11167	Replogle K562	Scouter	1-PCC	0.0158363250172456
11168	Replogle K562	Scouter	1-PCC	0.5400111724998884
11169	Replogle K562	Scouter	1-PCC	0.4835440365819492
11170	Replogle K562	Scouter	1-PCC	0.6826983901306274
11171	Replogle K562	Scouter	1-PCC	0.358748995417506
11172	Replogle K562	Scouter	1-PCC	0.0746663093371944
11173	Replogle K562	Scouter	1-PCC	0.2288178592178255
11174	Replogle K562	Scouter	1-PCC	0.4166301261842882
11175	Replogle K562	Scouter	1-PCC	0.0919371433370783
11176	Replogle K562	Scouter	1-PCC	0.0358747005423527
11177	Replogle K562	Scouter	1-PCC	0.6083357738157391
11178	Replogle K562	Scouter	1-PCC	0.070133113870913
11179	Replogle K562	Scouter	1-PCC	0.0208679284009791
11180	Replogle K562	Scouter	1-PCC	0.2767036697892645
11181	Replogle K562	Scouter	1-PCC	0.6107287484699375
11182	Replogle K562	Scouter	1-PCC	0.0650238783532796
11183	Replogle K562	Scouter	1-PCC	0.9934950338504984
11184	Replogle K562	Scouter	1-PCC	0.7228788969937835
11185	Replogle K562	Scouter	1-PCC	0.033008432035685
11186	Replogle K562	Scouter	1-PCC	1.071100465324211
11187	Replogle K562	Scouter	1-PCC	0.9317065873272564
11188	Replogle K562	Scouter	1-PCC	0.0089826217314291
11189	Replogle K562	Scouter	1-PCC	0.2852326704665372
11190	Replogle K562	Scouter	1-PCC	1.0569272663696276
11191	Replogle K562	Scouter	1-PCC	0.6216838592842526
11192	Replogle K562	Scouter	1-PCC	0.0291993206672673
11193	Replogle K562	Scouter	1-PCC	0.6129167030054762
11194	Replogle K562	Scouter	1-PCC	0.0351780436446004
11195	Replogle K562	Scouter	1-PCC	0.1161792320208512
11196	Replogle K562	Scouter	1-PCC	0.3229974028182946
11197	Replogle K562	Scouter	1-PCC	0.3174857485336968
11198	Replogle K562	Scouter	1-PCC	1.5804201590714435
11199	Replogle K562	Scouter	1-PCC	1.4017637746548983
11200	Replogle K562	Scouter	1-PCC	0.1123109224078385
11201	Replogle K562	Scouter	1-PCC	0.0106468945323999
11202	Replogle K562	Scouter	1-PCC	0.6336992365708327
11203	Replogle K562	Scouter	1-PCC	0.6008411472273192
11204	Replogle K562	Scouter	1-PCC	1.2576472705527109
11205	Replogle K562	Scouter	1-PCC	0.2831180282755325
11206	Replogle K562	Scouter	1-PCC	0.283461291788287
11207	Replogle K562	Scouter	1-PCC	0.0903920610584636
11208	Replogle K562	Scouter	1-PCC	0.4991194629173355
11209	Replogle K562	Scouter	1-PCC	0.4533246799320602
11210	Replogle K562	Scouter	1-PCC	0.3950896374545709
11211	Replogle K562	Scouter	1-PCC	0.1425645120079833
11212	Replogle K562	Scouter	1-PCC	0.4154892938766213
11213	Replogle K562	Scouter	1-PCC	0.1027827183071669
11214	Replogle K562	Scouter	1-PCC	0.7492814024210221
11215	Replogle K562	Scouter	1-PCC	0.2983275355802433
11216	Replogle K562	Scouter	1-PCC	0.5165448762051865
11217	Replogle K562	Scouter	1-PCC	1.4712586907519702
11218	Replogle K562	Scouter	1-PCC	0.1942178452097405
11219	Replogle K562	Scouter	1-PCC	1.2235552798121117
11220	Replogle K562	Scouter	1-PCC	0.1155449498617671
11221	Replogle K562	Scouter	1-PCC	0.2520814269057735
11222	Replogle K562	Scouter	1-PCC	0.745659503016322
11223	Replogle K562	Scouter	1-PCC	0.1131972704692481
11224	Replogle K562	Scouter	1-PCC	0.58892710128102
11225	Replogle K562	Scouter	1-PCC	0.8261284423050235
11226	Replogle K562	Scouter	1-PCC	0.042413435560373
11227	Replogle K562	Scouter	1-PCC	0.3375864909789891
11228	Replogle K562	Scouter	1-PCC	0.1151093766597707
11229	Replogle K562	Scouter	1-PCC	0.0220084918988717
11230	Replogle K562	Scouter	1-PCC	0.0519740804630991
11231	Replogle K562	Scouter	1-PCC	0.1064133502327365
11232	Replogle K562	Scouter	1-PCC	0.2272007788767869
11233	Replogle K562	Scouter	1-PCC	0.134354485831104
11234	Replogle K562	Scouter	1-PCC	0.040412081954322
11235	Replogle K562	Scouter	1-PCC	0.5008145488026396
11236	Replogle K562	Scouter	1-PCC	0.296096552503112
11237	Replogle K562	Scouter	1-PCC	1.159973941921625
11238	Replogle K562	Scouter	1-PCC	0.0558242523279916
11239	Replogle K562	Scouter	1-PCC	0.8288363635908661
11240	Replogle K562	Scouter	1-PCC	0.2343876907912183
11241	Replogle K562	Scouter	1-PCC	0.5524084996804075
11242	Replogle K562	Scouter	1-PCC	0.0335609351672672
11243	Replogle K562	Scouter	1-PCC	0.0151727436934644
11244	Replogle K562	Scouter	1-PCC	1.2232793105704445
11245	Replogle K562	Scouter	1-PCC	1.1566722582927071
11246	Replogle K562	Scouter	1-PCC	0.1454539075476868
11247	Replogle K562	Scouter	1-PCC	0.401122822337543
11248	Replogle K562	Scouter	1-PCC	0.0555010148271851
11249	Replogle K562	Scouter	1-PCC	0.0584908793682203
11250	Replogle K562	Scouter	1-PCC	0.0178211824407952
11251	Replogle K562	Scouter	1-PCC	0.4530239423589487
11252	Replogle K562	Scouter	1-PCC	0.3807149612503084
11253	Replogle K562	Scouter	1-PCC	0.1892964780734347
11254	Replogle K562	Scouter	1-PCC	0.3462465116008915
11255	Replogle K562	Scouter	1-PCC	0.84084010037927
11256	Replogle K562	Scouter	1-PCC	0.4431778521164746
11257	Replogle K562	Scouter	1-PCC	0.3945000341723056
11258	Replogle K562	Scouter	1-PCC	0.2767332947704854
11259	Replogle K562	Scouter	1-PCC	0.3141293362574024
11260	Replogle K562	Scouter	1-PCC	0.2028943190546411
11261	Replogle K562	Scouter	1-PCC	0.0507583345771102
11262	Replogle K562	Scouter	1-PCC	0.0111352018948516
11263	Replogle K562	Scouter	1-PCC	0.092562700538088
11264	Replogle K562	Scouter	1-PCC	0.3974509270702164
11265	Replogle K562	Scouter	1-PCC	0.1977882538720121
11266	Replogle K562	Scouter	1-PCC	0.007855439412172
11267	Replogle K562	Scouter	1-PCC	0.1375429296395484
11268	Replogle K562	Scouter	1-PCC	0.2717661019470986
11269	Replogle K562	Scouter	1-PCC	1.6164909141974828
11270	Replogle K562	Scouter	1-PCC	0.0366635975086335
11271	Replogle K562	Scouter	1-PCC	0.9559746637921545
11272	Replogle K562	Scouter	1-PCC	0.0661562460279971
11273	Replogle K562	Scouter	1-PCC	0.1751447893152438
11274	Replogle K562	Scouter	1-PCC	0.7471923544107735
11275	Replogle K562	Scouter	1-PCC	0.7052581206976201
11276	Replogle K562	Scouter	1-PCC	1.3149214352081453
11277	Replogle K562	Scouter	1-PCC	0.0129565337975041
11278	Replogle K562	Scouter	1-PCC	0.441533201569847
11279	Replogle K562	Scouter	1-PCC	0.1341572491206533
11280	Replogle K562	Scouter	1-PCC	0.4669517856211552
11281	Replogle K562	Scouter	1-PCC	1.2822402265271275
11282	Replogle K562	Scouter	1-PCC	0.6680736085234975
11283	Replogle K562	Scouter	1-PCC	0.3075335823779724
11284	Replogle K562	Scouter	1-PCC	1.8521370607716048
11285	Replogle K562	Scouter	1-PCC	0.423551932762146
11286	Replogle K562	Scouter	1-PCC	0.5091948946025953
11287	Replogle K562	Scouter	1-PCC	0.0034525225822603
11288	Replogle K562	Scouter	1-PCC	0.0076046208824436
11289	Replogle K562	Scouter	1-PCC	0.0656423166516821
11290	Replogle K562	Scouter	1-PCC	0.1223357924949519
11291	Replogle K562	Scouter	1-PCC	0.4904668619884782
11292	Replogle K562	Scouter	1-PCC	0.3169983072319642
11293	Replogle K562	Scouter	1-PCC	0.1056868896601967
11294	Replogle K562	Scouter	1-PCC	1.1276003973674813
11295	Replogle K562	Scouter	1-PCC	0.127778806679607
11296	Replogle K562	Scouter	1-PCC	0.0353838433625728
11297	Replogle K562	Scouter	1-PCC	0.5491522467306226
11298	Replogle K562	Scouter	1-PCC	0.983581459234051
11299	Replogle K562	Scouter	1-PCC	0.033103547385682
11300	Replogle K562	Scouter	1-PCC	0.0789315637377996
11301	Replogle K562	Scouter	1-PCC	0.0640225162720969
11302	Replogle K562	Scouter	1-PCC	0.6729174111770064
11303	Replogle K562	Scouter	1-PCC	0.0936125022387571
11304	Replogle K562	Scouter	1-PCC	1.0582207566623458
11305	Replogle K562	Scouter	1-PCC	0.2051300258170562
11306	Replogle K562	Scouter	1-PCC	0.2029510077355706
11307	Replogle K562	Scouter	1-PCC	1.2441898403720966
11308	Replogle K562	Scouter	1-PCC	0.2324034686463554
11309	Replogle K562	Scouter	1-PCC	0.7670748408296924
11310	Replogle K562	Scouter	1-PCC	0.7540706257746047
11311	Replogle K562	Scouter	1-PCC	0.0765696345359063
11312	Replogle K562	Scouter	1-PCC	0.3058578455383268
11313	Replogle K562	Scouter	1-PCC	1.0362880933097356
11314	Replogle K562	Scouter	1-PCC	0.1065156849094428
11315	Replogle K562	Scouter	1-PCC	0.8104761170150058
11316	Replogle K562	Scouter	1-PCC	0.0125605193811954
11317	Replogle K562	Scouter	1-PCC	0.4627576282221939
11318	Replogle K562	Scouter	1-PCC	0.0085153774295981
11319	Replogle K562	Scouter	1-PCC	0.4707784099769035
11320	Replogle K562	Scouter	1-PCC	0.2208937160025643
11321	Replogle K562	Scouter	1-PCC	0.0498573263599759
11322	Replogle K562	Scouter	1-PCC	0.1169573948989207
11323	Replogle K562	Scouter	1-PCC	0.1298247936004916
11324	Replogle K562	Scouter	1-PCC	0.0587706969796539
11325	Replogle K562	Scouter	1-PCC	0.0602986839780206
11326	Replogle K562	Scouter	1-PCC	0.0148679704408127
11327	Replogle K562	Scouter	1-PCC	0.014403818947988
11328	Replogle K562	Scouter	1-PCC	0.195110665263231
11329	Replogle K562	Scouter	1-PCC	0.3031013196902522
11330	Replogle K562	Scouter	1-PCC	1.3607672989621116
11331	Replogle K562	Scouter	1-PCC	0.0961924715134172
11332	Replogle K562	Scouter	1-PCC	0.3571940124557975
11333	Replogle K562	Scouter	1-PCC	1.6364051573585208
11334	Replogle K562	Scouter	1-PCC	0.939897981116632
11335	Replogle K562	Scouter	1-PCC	0.1249121848264204
11336	Replogle K562	Scouter	1-PCC	0.2819899378172268
11337	Replogle K562	Scouter	1-PCC	0.1367676761144399
11338	Replogle K562	Scouter	1-PCC	0.1472658158180574
11339	Replogle K562	Scouter	1-PCC	0.0981906708406008
11340	Replogle K562	Scouter	1-PCC	0.0786569513941788
11341	Replogle K562	Scouter	1-PCC	1.281204205980328
11342	Replogle K562	Scouter	1-PCC	0.4866907566897259
11343	Replogle K562	Scouter	1-PCC	0.3235040865261788
11344	Replogle K562	Scouter	1-PCC	0.0398796323359411
11345	Replogle K562	Scouter	1-PCC	0.0574883629868876
11346	Replogle K562	Scouter	1-PCC	0.3580362456190071
11347	Replogle K562	Scouter	1-PCC	0.3442769624809967
11348	Replogle K562	Scouter	1-PCC	0.026310697622805
11349	Replogle K562	Scouter	1-PCC	0.3010983062444639
11350	Replogle K562	Scouter	1-PCC	0.102626562447134
11351	Replogle K562	Scouter	1-PCC	0.5011959613333219
11352	Replogle K562	Scouter	1-PCC	0.2847063670976638
11353	Replogle K562	Scouter	1-PCC	0.0512682224559631
11354	Replogle K562	Scouter	1-PCC	0.2860004943801362
11355	Replogle K562	Scouter	1-PCC	1.2511790163948389
11356	Replogle K562	Scouter	1-PCC	0.3546875129388419
11357	Replogle K562	Scouter	1-PCC	0.5079039392049812
11358	Replogle K562	Scouter	1-PCC	0.0994905526652977
11359	Replogle K562	Scouter	1-PCC	0.5311957402711537
11360	Replogle K562	Scouter	1-PCC	0.7148846859436566
11361	Replogle K562	Scouter	1-PCC	0.2081691127140218
11362	Replogle K562	Scouter	1-PCC	0.0464872090094216
11363	Replogle K562	Scouter	1-PCC	0.017385065673557
11364	Replogle K562	Scouter	1-PCC	0.2983186245497666
11365	Replogle K562	Scouter	1-PCC	0.0165843222518967
11366	Replogle K562	Scouter	1-PCC	0.5966771638907381
11367	Replogle K562	Scouter	1-PCC	0.0620060550298782
11368	Replogle K562	Scouter	1-PCC	0.1276271051383474
11369	Replogle K562	Scouter	1-PCC	0.78648061383267
11370	Replogle K562	Scouter	1-PCC	1.140420727428493
11371	Replogle K562	Scouter	1-PCC	0.0295655672806743
11372	Replogle K562	Scouter	1-PCC	0.681891866987042
11373	Replogle K562	Scouter	1-PCC	0.0840010921348124
11374	Replogle K562	Scouter	1-PCC	1.132685217253973
11375	Replogle K562	Scouter	1-PCC	0.0949834698652908
11376	Replogle K562	Scouter	1-PCC	0.0070223954385627
11377	Replogle K562	Scouter	1-PCC	0.8103471098691284
11378	Replogle K562	Scouter	1-PCC	0.0155863989769453
11379	Replogle K562	Scouter	1-PCC	0.0493909263987998
11380	Replogle K562	Scouter	1-PCC	0.586991550172058
11381	Replogle K562	Scouter	1-PCC	0.1828604480296176
11382	Replogle K562	Scouter	1-PCC	0.3084329108527385
11383	Replogle K562	Scouter	1-PCC	0.0466113910739816
11384	Replogle K562	Scouter	1-PCC	0.0491476920810728
11385	Replogle K562	Scouter	1-PCC	0.4766078486853927
11386	Replogle K562	Scouter	1-PCC	0.0579473033849483
11387	Replogle K562	Scouter	1-PCC	0.8247631567880449
11388	Replogle K562	Scouter	1-PCC	0.2434134799655982
11389	Replogle K562	Scouter	1-PCC	0.6641355862956362
11390	Replogle K562	Scouter	1-PCC	0.6120426635300734
11391	Replogle K562	Scouter	1-PCC	0.3419564561298367
11392	Replogle K562	Scouter	1-PCC	0.9117076234366992
11393	Replogle K562	Scouter	1-PCC	0.024965028067354
11394	Replogle K562	Scouter	1-PCC	0.1195111362379244
11395	Replogle K562	Scouter	1-PCC	0.2887348525520433
11396	Replogle K562	Scouter	1-PCC	0.2000936549543576
11397	Replogle K562	Scouter	1-PCC	0.0258914712135448
11398	Replogle K562	Scouter	1-PCC	0.4201964451698458
11399	Replogle K562	Scouter	1-PCC	0.3872556649880426
11400	Replogle K562	Scouter	1-PCC	0.0033091948227608
11401	Replogle K562	Scouter	1-PCC	0.0121935743268319
11402	Replogle K562	Scouter	1-PCC	0.0877005987178928
11403	Replogle K562	Scouter	1-PCC	0.4542524548179585
11404	Replogle K562	Scouter	1-PCC	0.8871139858757339
11405	Replogle K562	Scouter	1-PCC	1.1381387931002556
11406	Replogle K562	Scouter	1-PCC	0.2391456055494399
11407	Replogle K562	Scouter	1-PCC	0.0363272687080712
11408	Replogle K562	Scouter	1-PCC	0.0185866793295715
11409	Replogle K562	Scouter	1-PCC	0.3479008926189331
11410	Replogle K562	Scouter	1-PCC	1.105750052896031
11411	Replogle K562	Scouter	1-PCC	0.0055720123471424
11412	Replogle K562	Scouter	1-PCC	1.0210053129720922
11413	Replogle K562	Scouter	1-PCC	0.3366795551132914
11414	Replogle K562	Scouter	1-PCC	0.0579081549441263
11415	Replogle K562	Scouter	1-PCC	0.012529210500268
11416	Replogle K562	Scouter	1-PCC	0.1852690505436298
11417	Replogle K562	Scouter	1-PCC	0.8988518853629512
11418	Replogle K562	Scouter	1-PCC	0.1141885816672536
11419	Replogle K562	Scouter	1-PCC	0.114226179295254
11420	Replogle K562	Scouter	1-PCC	0.0855383470144279
11421	Replogle K562	Scouter	1-PCC	0.1649365552552298
11422	Replogle K562	Scouter	1-PCC	0.2530055114845114
11423	Replogle K562	Scouter	1-PCC	0.1669637212073618
11424	Replogle K562	Scouter	1-PCC	0.0503137701311817
11425	Replogle K562	Scouter	1-PCC	0.419982199438474
11426	Replogle K562	Scouter	1-PCC	0.8322487610210362
11427	Replogle K562	Scouter	1-PCC	0.7950839041957531
11428	Replogle K562	Scouter	1-PCC	0.4815358480488781
11429	Replogle K562	Scouter	1-PCC	1.2993691364325213
11430	Replogle K562	Scouter	1-PCC	0.8125392741490391
11431	Replogle K562	Scouter	1-PCC	0.4313564500105422
11432	Replogle K562	Scouter	1-PCC	0.1127492544673787
11433	Replogle K562	Scouter	1-PCC	0.1061758376756886
11434	Replogle K562	Scouter	1-PCC	0.1914449291287161
11435	Replogle K562	Scouter	1-PCC	0.2556326469711223
11436	Replogle K562	Scouter	1-PCC	0.2733851077527524
11437	Replogle K562	Scouter	1-PCC	0.3877327416617262
11438	Replogle K562	Scouter	1-PCC	0.9603973907952948
11439	Replogle K562	Scouter	1-PCC	0.3765157184996789
11440	Replogle K562	Scouter	1-PCC	1.434107978587435
11441	Replogle K562	Scouter	1-PCC	0.0685278489500273
11442	Replogle K562	Scouter	1-PCC	0.4774491184845574
11443	Replogle K562	Scouter	1-PCC	1.24182887864806
11444	Replogle K562	Scouter	1-PCC	0.2118176796862568
11445	Replogle K562	Scouter	1-PCC	0.028624808600314
11446	Replogle K562	Scouter	1-PCC	0.0397507877902642
11447	Replogle K562	Scouter	1-PCC	0.3717910323414237
11448	Replogle K562	Scouter	1-PCC	0.1157318101782592
11449	Replogle K562	Scouter	1-PCC	0.1019318915499157
11450	Replogle K562	Scouter	1-PCC	0.9960110173596092
11451	Replogle K562	Scouter	1-PCC	0.2241825545878734
11452	Replogle K562	Scouter	1-PCC	1.2193695005939087
11453	Replogle K562	Scouter	1-PCC	0.2996405112733415
11454	Replogle K562	Scouter	1-PCC	0.478096371976358
11455	Replogle K562	Scouter	1-PCC	0.3419130633267213
11456	Replogle K562	Scouter	1-PCC	0.0430527401874856
11457	Replogle K562	Scouter	1-PCC	0.1973958467194377
11458	Replogle K562	Scouter	1-PCC	0.0166575631320111
11459	Replogle K562	Scouter	1-PCC	0.1065530580682311
11460	Replogle K562	Scouter	1-PCC	0.0623599191317736
11461	Replogle K562	Scouter	1-PCC	0.811287935799586
11462	Replogle K562	Scouter	1-PCC	0.097908330538177
11463	Replogle K562	Scouter	1-PCC	0.824697413503245
11464	Replogle K562	Scouter	1-PCC	0.5578731706138098
11465	Replogle K562	Scouter	1-PCC	0.287980067149469
11466	Replogle K562	Scouter	1-PCC	0.271063656843993
11467	Replogle K562	Scouter	1-PCC	0.3145404323671722
11468	Replogle K562	Scouter	1-PCC	0.3294947676270182
11469	Replogle K562	Scouter	1-PCC	0.3647814526474917
11470	Replogle K562	Scouter	1-PCC	0.9053369734403816
11471	Replogle K562	Scouter	1-PCC	0.9071149309332812
11472	Replogle K562	Scouter	1-PCC	0.1405348886219735
11473	Replogle K562	Scouter	1-PCC	0.4232372994418214
11474	Replogle K562	Scouter	1-PCC	0.0233498281529341
11475	Replogle K562	Scouter	1-PCC	0.2683012380868385
11476	Replogle K562	Scouter	1-PCC	0.0161569853027857
11477	Replogle K562	Scouter	1-PCC	0.6631738072996707
11478	Replogle K562	Scouter	1-PCC	0.3310982169532934
11479	Replogle K562	Scouter	1-PCC	0.1903272796848945
11480	Replogle K562	Scouter	1-PCC	1.27889948207157
11481	Replogle K562	Scouter	1-PCC	0.0810833840776767
11482	Replogle K562	Scouter	1-PCC	0.0710786813722458
11483	Replogle K562	Scouter	1-PCC	0.0396662076362892
11484	Replogle K562	Scouter	1-PCC	0.6449955253091989
11485	Replogle K562	Scouter	1-PCC	0.5957920345924876
11486	Replogle K562	Scouter	1-PCC	0.2657547161340005
11487	Replogle K562	Scouter	1-PCC	0.0979544549027263
11488	Replogle K562	Scouter	1-PCC	0.0415399327015564
11489	Replogle K562	Scouter	1-PCC	0.0216547472196934
11490	Replogle K562	Scouter	1-PCC	0.0800623876567088
11491	Replogle K562	Scouter	1-PCC	0.1098788485807823
11492	Replogle K562	Scouter	1-PCC	0.535819399735739
11493	Replogle K562	Scouter	1-PCC	0.3146823209342526
11494	Replogle K562	Scouter	1-PCC	0.0866452682477674
11495	Replogle K562	Scouter	1-PCC	0.7635778311149156
11496	Replogle K562	Scouter	1-PCC	0.3774725047478597
11497	Replogle K562	Scouter	1-PCC	0.2011299023814309
11498	Replogle K562	Scouter	1-PCC	0.0209777886776547
11499	Replogle K562	Scouter	1-PCC	0.2418720300623236
11500	Replogle K562	Scouter	1-PCC	0.9481966213090376
11501	Replogle K562	Scouter	1-PCC	0.0049943102779813
11502	Replogle K562	Scouter	1-PCC	0.1456364538517123
11503	Replogle K562	Scouter	1-PCC	0.0696526233596344
11504	Replogle K562	Scouter	1-PCC	0.2043922300392164
11505	Replogle K562	Scouter	1-PCC	0.0792610690229184
11506	Replogle K562	Scouter	1-PCC	0.10398966236714
11507	Replogle K562	Scouter	1-PCC	0.0360790926363724
11508	Replogle K562	Scouter	1-PCC	1.421920920025573
11509	Replogle K562	Scouter	1-PCC	0.2207269311856706
11510	Replogle K562	Scouter	1-PCC	0.0091555224457462
11511	Replogle K562	Scouter	1-PCC	0.4919118602821856
11512	Replogle K562	Scouter	1-PCC	0.2513136930885959
11513	Replogle K562	Scouter	1-PCC	0.3188879614158425
11514	Replogle K562	Scouter	1-PCC	0.7714344290808668
11515	Replogle K562	Scouter	1-PCC	0.2966224691604791
11516	Replogle K562	Scouter	1-PCC	0.1098750633425053
11517	Replogle K562	Scouter	1-PCC	0.6147254556247472
11518	Replogle K562	Scouter	1-PCC	0.0239635409695228
11519	Replogle K562	Scouter	1-PCC	0.6522219691990165
11520	Replogle K562	Scouter	1-PCC	0.7053095856180208
11521	Replogle K562	Scouter	1-PCC	0.865320320722702
11522	Replogle K562	Scouter	1-PCC	0.2629291577724503
11523	Replogle K562	Scouter	1-PCC	0.2482036924486477
11524	Replogle K562	Scouter	1-PCC	1.2285725652047756
11525	Replogle K562	Scouter	1-PCC	0.0550608945134584
11526	Replogle K562	Scouter	1-PCC	0.5536894926931997
11527	Replogle K562	Scouter	1-PCC	0.3078465646381022
11528	Replogle K562	Scouter	1-PCC	0.3251396272709371
11529	Replogle K562	Scouter	1-PCC	1.2621795423746245
11530	Replogle K562	Scouter	1-PCC	0.0383741983072516
11531	Replogle K562	Scouter	1-PCC	0.1943642891374424
11532	Replogle K562	Scouter	1-PCC	0.3858267014608834
11533	Replogle K562	Scouter	1-PCC	0.0799044525236684
11534	Replogle K562	Scouter	1-PCC	0.0148620317747365
11535	Replogle K562	Scouter	1-PCC	0.2271898966545875
11536	Replogle K562	Scouter	1-PCC	0.3245743149112668
11537	Replogle K562	Scouter	1-PCC	0.2588875138814925
11538	Replogle K562	Scouter	1-PCC	0.8244719959707212
11539	Replogle K562	Scouter	1-PCC	0.1785634673581413
11540	Replogle K562	Scouter	1-PCC	0.0847296395977967
11541	Replogle K562	Scouter	1-PCC	0.0155163315883639
11542	Replogle K562	Scouter	1-PCC	0.1038934971506116
11543	Replogle K562	Scouter	1-PCC	0.4950994018692978
11544	Replogle K562	Scouter	1-PCC	1.5981848361334263
11545	Replogle K562	Scouter	1-PCC	0.4705428126015194
11546	Replogle K562	Scouter	1-PCC	0.0594335659878028
11547	Replogle K562	Scouter	1-PCC	0.5614586540504289
11548	Replogle K562	Scouter	1-PCC	0.0263976866747536
11549	Replogle K562	Scouter	1-PCC	0.0643088443161248
11550	Replogle K562	Scouter	1-PCC	0.0245462620030207
11551	Replogle K562	Scouter	1-PCC	0.7775147065175305
11552	Replogle K562	Scouter	1-PCC	0.5137253422720991
11553	Replogle K562	Scouter	1-PCC	0.0216144767666871
11554	Replogle K562	Scouter	1-PCC	0.436898618431471
11555	Replogle K562	Scouter	1-PCC	0.1225235654939634
11556	Replogle K562	Scouter	1-PCC	0.7209303795620416
11557	Replogle K562	Scouter	1-PCC	0.7126682420074946
11558	Replogle K562	Scouter	1-PCC	1.6267014566869502
11559	Replogle K562	Scouter	1-PCC	1.2446634708341522
11560	Replogle K562	Scouter	1-PCC	0.4189893493160915
11561	Replogle K562	Scouter	1-PCC	0.5396136970083646
11562	Replogle K562	Scouter	1-PCC	0.1346609075015523
11563	Replogle K562	Scouter	1-PCC	0.1214204725502582
11564	Replogle K562	Scouter	1-PCC	0.3449965420554881
11565	Replogle K562	Scouter	1-PCC	0.7335903247795299
11566	Replogle K562	Scouter	1-PCC	0.1867200973777744
11567	Replogle K562	Scouter	1-PCC	0.233816925702638
11568	Replogle K562	Scouter	1-PCC	0.1917689812990428
11569	Replogle K562	Scouter	1-PCC	0.2393128013900815
11570	Replogle K562	Scouter	1-PCC	0.0368049246632704
11571	Replogle K562	Scouter	1-PCC	0.7682292934852479
11572	Replogle K562	Scouter	1-PCC	0.0414132808308064
11573	Replogle K562	Scouter	1-PCC	0.7008051209818432
11574	Replogle K562	Scouter	1-PCC	0.4762977809031564
11575	Replogle K562	Scouter	1-PCC	0.6298341478524425
11576	Replogle K562	Scouter	1-PCC	0.0259582510249836
11577	Replogle K562	Scouter	1-PCC	0.2154106569983026
11578	Replogle K562	Scouter	1-PCC	0.5003902416513843
11579	Replogle K562	Scouter	1-PCC	0.5793942671935449
11580	Replogle K562	Scouter	1-PCC	0.2932632314836222
11581	Replogle K562	Scouter	1-PCC	1.193837836234965
11582	Replogle K562	Scouter	1-PCC	0.3172819256680593
11583	Replogle K562	Scouter	1-PCC	0.7183186744952073
11584	Replogle K562	Scouter	1-PCC	0.139090074354211
11585	Replogle K562	Scouter	1-PCC	0.0183226650959777
11586	Replogle K562	Scouter	1-PCC	0.5907451916627907
11587	Replogle K562	Scouter	1-PCC	0.0326883502315628
11588	Replogle K562	Scouter	1-PCC	0.3001995034541035
11589	Replogle K562	Scouter	1-PCC	1.6828411491321462
11590	Replogle K562	Scouter	1-PCC	0.0395515307460025
11591	Replogle K562	Scouter	1-PCC	0.3587384065500119
11592	Replogle K562	Scouter	1-PCC	0.2426211610802863
11593	Replogle K562	Scouter	1-PCC	0.3404299816048607
11594	Replogle K562	Scouter	1-PCC	1.058938876951173
11595	Replogle K562	Scouter	1-PCC	0.823826080669238
11596	Replogle K562	Scouter	1-PCC	1.6477862777258063
11597	Replogle K562	Scouter	1-PCC	0.0322491403543766
11598	Replogle K562	Scouter	1-PCC	0.0056867991155171
11599	Replogle K562	Scouter	1-PCC	0.0091700654733758
11600	Replogle K562	Scouter	1-PCC	1.365534215666837
11601	Replogle K562	Scouter	1-PCC	0.1382130094544875
11602	Replogle K562	Scouter	1-PCC	0.2539120021111696
11603	Replogle K562	Scouter	1-PCC	0.443460313903412
11604	Replogle K562	Scouter	1-PCC	0.1519935177909198
11605	Replogle K562	Scouter	1-PCC	0.1014216097029676
11606	Replogle K562	Scouter	1-PCC	0.4032356900691349
11607	Replogle K562	Scouter	1-PCC	0.283028663945652
11608	Replogle K562	Scouter	1-PCC	0.0211175136982377
11609	Replogle K562	Scouter	1-PCC	0.1759468419190422
11610	Replogle K562	Scouter	1-PCC	0.917750017994566
11611	Replogle K562	Scouter	1-PCC	0.3102357652787232
11612	Replogle K562	Scouter	1-PCC	0.5140264727586945
11613	Replogle K562	Scouter	1-PCC	0.2805289159130527
11614	Replogle K562	Scouter	1-PCC	0.0663479212667291
11615	Replogle K562	Scouter	1-PCC	0.1897921768243008
11616	Replogle K562	Scouter	1-PCC	1.15241223456236
11617	Replogle K562	Scouter	1-PCC	0.4247844534575401
11618	Replogle K562	Scouter	1-PCC	0.2377770474357103
11619	Replogle K562	Scouter	1-PCC	0.3928216340734094
11620	Replogle K562	Scouter	1-PCC	1.0405118653183538
11621	Replogle K562	Scouter	1-PCC	0.5538520754065421
11622	Replogle K562	Scouter	1-PCC	0.0619403154901367
11623	Replogle K562	Scouter	1-PCC	0.6482327144294144
11624	Replogle K562	Scouter	1-PCC	0.1106344185075655
11625	Replogle K562	Scouter	1-PCC	0.746952441295957
11626	Replogle K562	Scouter	1-PCC	0.1577418902689474
11627	Replogle K562	Scouter	1-PCC	0.0448281039268888
11628	Replogle K562	Scouter	1-PCC	0.8189567638443718
11629	Replogle K562	Scouter	1-PCC	0.7313896593815368
11630	Replogle K562	Scouter	1-PCC	0.7461538693437724
11631	Replogle K562	Scouter	1-PCC	0.8262717094023361
11632	Replogle K562	Scouter	1-PCC	0.4490968490515422
11633	Replogle K562	Scouter	1-PCC	0.6270315802190336
11634	Replogle K562	Scouter	1-PCC	0.2379325853550871
11635	Replogle K562	Scouter	1-PCC	0.0060026929897267
11636	Replogle K562	Scouter	1-PCC	0.6200935173173434
11637	Replogle K562	Scouter	1-PCC	0.2951214768683792
11638	Replogle K562	Scouter	1-PCC	0.1027970897285722
11639	Replogle K562	Scouter	1-PCC	0.0949658236782091
11640	Replogle K562	Scouter	1-PCC	0.8808634051072793
11641	Replogle K562	Scouter	1-PCC	0.121940755164389
11642	Replogle K562	Scouter	1-PCC	0.937044748959016
11643	Replogle K562	Scouter	1-PCC	0.5511290681341505
11644	Replogle K562	Scouter	1-PCC	0.3323073354375943
11645	Replogle K562	Scouter	1-PCC	0.6945574348074065
11646	Replogle K562	Scouter	1-PCC	0.7490508856525653
11647	Replogle K562	Scouter	1-PCC	0.8763935493986923
11648	Replogle K562	Scouter	1-PCC	0.3819363657762006
11649	Replogle K562	Scouter	1-PCC	0.0984032180806243
11650	Replogle K562	Scouter	1-PCC	0.1518652446776939
11651	Replogle K562	Scouter	1-PCC	0.115196567872452
11652	Replogle K562	Scouter	1-PCC	0.2174493939827828
11653	Replogle K562	Scouter	1-PCC	0.1593004518218005
11654	Replogle K562	Scouter	1-PCC	0.7006772615164918
11655	Replogle K562	Scouter	1-PCC	0.0215676993689659
11656	Replogle K562	Scouter	1-PCC	0.4636175662307746
11657	Replogle K562	Scouter	1-PCC	0.2131560013282265
11658	Replogle K562	Scouter	1-PCC	0.0870440618446981
11659	Replogle K562	Scouter	1-PCC	0.9799272731900336
11660	Replogle K562	Scouter	1-PCC	0.0987286960930832
11661	Replogle K562	Scouter	1-PCC	0.8728903749130312
11662	Replogle K562	Scouter	1-PCC	0.052372072870802
11663	Replogle K562	Scouter	1-PCC	0.1550017091802193
11664	Replogle K562	Scouter	1-PCC	0.6548105566158307
11665	Replogle K562	Scouter	1-PCC	0.0939689493365659
11666	Replogle K562	Scouter	1-PCC	0.065165132645712
11667	Replogle K562	Scouter	1-PCC	0.0546611922791859
11668	Replogle K562	Scouter	1-PCC	0.0280173616113693
11669	Replogle K562	Scouter	1-PCC	0.3880990415656291
11670	Replogle K562	Scouter	1-PCC	0.0736496775790418
11671	Replogle K562	Scouter	1-PCC	0.0833156403502209
11672	Replogle K562	Scouter	1-PCC	0.4424551725692152
11673	Replogle K562	Scouter	1-PCC	1.5019447232380012
11674	Replogle K562	Scouter	1-PCC	1.563834554435507
11675	Replogle K562	Scouter	1-PCC	0.0309556227897384
11676	Replogle K562	Scouter	1-PCC	0.1162077054167617
11677	Replogle K562	Scouter	1-PCC	0.0584063328967537
11678	Replogle K562	Scouter	1-PCC	0.1282871063304521
11679	Replogle K562	Scouter	1-PCC	0.5960473628527463
11680	Replogle K562	Scouter	1-PCC	0.1112950310076165
11681	Replogle K562	Scouter	1-PCC	0.1740838705358205
11682	Replogle K562	Scouter	1-PCC	0.4504939435339107
11683	Replogle K562	Scouter	1-PCC	0.8528798779290812
11684	Replogle K562	Scouter	1-PCC	0.4220703233603265
11685	Replogle K562	Scouter	1-PCC	0.0261571987422668
11686	Replogle K562	Scouter	1-PCC	0.7747131976023183
11687	Replogle K562	Scouter	1-PCC	0.0254155909989219
11688	Replogle K562	Scouter	1-PCC	0.7381124954642311
11689	Replogle K562	Scouter	1-PCC	0.2853393856196312
11690	Replogle K562	Scouter	1-PCC	0.1582970835150331
11691	Replogle K562	Scouter	1-PCC	1.5012016115823918
11692	Replogle K562	Scouter	1-PCC	0.6988060217891886
11693	Replogle K562	Scouter	1-PCC	0.9326581915798996
11694	Replogle K562	Scouter	1-PCC	0.0951902133915592
11695	Replogle K562	Scouter	1-PCC	1.343369235428948
11696	Replogle K562	Scouter	1-PCC	0.5577541282995896
11697	Replogle K562	Scouter	1-PCC	0.3242857887313688
11698	Replogle K562	Scouter	1-PCC	0.0298343928824932
11699	Replogle K562	Scouter	1-PCC	0.3637153764780084
11700	Replogle K562	Scouter	1-PCC	0.0413985726533587
11701	Replogle K562	Scouter	1-PCC	0.1739622612866058
11702	Replogle K562	Scouter	1-PCC	0.6331242935401966
11703	Replogle K562	Scouter	1-PCC	0.2416446359140025
11704	Replogle K562	Scouter	1-PCC	0.602486253215569
11705	Replogle K562	Scouter	1-PCC	0.0847932353642314
11706	Replogle K562	Scouter	1-PCC	0.1866388199824082
11707	Replogle K562	Scouter	1-PCC	0.7950041778052988
11708	Replogle K562	Scouter	1-PCC	0.1663907980866755
11709	Replogle K562	Scouter	1-PCC	0.0115653398900106
11710	Replogle K562	Scouter	1-PCC	1.1664956673084144
11711	Replogle K562	Scouter	1-PCC	0.0100130081203944
11712	Replogle K562	Scouter	1-PCC	0.9259842817023732
11713	Replogle K562	Scouter	1-PCC	0.1531089090614275
11714	Replogle K562	Scouter	1-PCC	0.1284249992881513
11715	Replogle K562	Scouter	1-PCC	0.0218783504505828
11716	Replogle K562	Scouter	1-PCC	0.0926089028133347
11717	Replogle K562	Scouter	1-PCC	0.1614849456064495
11718	Replogle K562	Scouter	1-PCC	0.1194384602956226
11719	Replogle K562	Scouter	1-PCC	0.097681679540215
11720	Replogle K562	Scouter	1-PCC	0.2186082377610884
11721	Replogle K562	Scouter	1-PCC	0.0334422310900968
11722	Replogle K562	Scouter	1-PCC	1.5268843785484796
11723	Replogle K562	Scouter	1-PCC	0.7636939824688965
11724	Replogle K562	Scouter	1-PCC	0.1413814242324375
11725	Replogle K562	Scouter	1-PCC	0.1269159322106562
11726	Replogle K562	Scouter	1-PCC	0.8983890191422627
11727	Replogle K562	Scouter	1-PCC	0.1021678175495088
11728	Replogle K562	Scouter	1-PCC	0.0236218064669804
11729	Replogle K562	Scouter	1-PCC	0.0315701353788964
11730	Replogle K562	Scouter	1-PCC	0.132453569760935
11731	Replogle K562	Scouter	1-PCC	0.0191098271258951
11732	Replogle K562	Scouter	1-PCC	0.2240977408531524
11733	Replogle K562	Scouter	1-PCC	0.1852578970941893
11734	Replogle K562	Scouter	1-PCC	0.1300276556420391
11735	Replogle K562	Scouter	1-PCC	0.0403492342688094
11736	Replogle K562	Scouter	1-PCC	0.6011108535122497
11737	Replogle K562	Scouter	1-PCC	0.6949485783337548
11738	Replogle K562	Scouter	1-PCC	0.0066843210694503
11739	Replogle K562	Scouter	1-PCC	0.3039475154940788
11740	Replogle K562	Scouter	1-PCC	1.1217212231063385
11741	Replogle K562	Scouter	1-PCC	1.6872580647204396
11742	Replogle K562	Scouter	1-PCC	1.0067474421939486
11743	Replogle K562	Scouter	1-PCC	0.0098039338542104
11744	Replogle K562	Scouter	1-PCC	1.1665340874978407
11745	Replogle K562	Scouter	1-PCC	1.080464709665948
11746	Replogle K562	Scouter	1-PCC	0.3188837766360509
11747	Replogle K562	Scouter	1-PCC	0.0074832156920584
11748	Replogle K562	Scouter	1-PCC	0.2282009948697859
11749	Replogle K562	Scouter	1-PCC	0.0902395175895326
11750	Replogle K562	Scouter	1-PCC	0.0182077329447936
11751	Replogle K562	Scouter	1-PCC	0.249877848510534
11752	Replogle K562	Scouter	1-PCC	0.2528561892655404
11753	Replogle K562	Scouter	1-PCC	0.7443379811249062
11754	Replogle K562	Scouter	1-PCC	0.7778725510232544
11755	Replogle K562	Scouter	1-PCC	0.0937307448882087
11756	Replogle K562	Scouter	1-PCC	0.0370481512435539
11757	Replogle K562	Scouter	1-PCC	0.2625360805064392
11758	Replogle K562	Scouter	1-PCC	0.2633284514859038
11759	Replogle K562	Scouter	1-PCC	0.5715889042153701
11760	Replogle K562	Scouter	1-PCC	0.1068369546003366
11761	Replogle K562	Scouter	1-PCC	0.0278561442957707
11762	Replogle K562	Scouter	1-PCC	0.3579542503882911
11763	Replogle K562	Scouter	1-PCC	0.0252623349680182
11764	Replogle K562	Scouter	1-PCC	0.7459751950042723
11765	Replogle K562	Scouter	1-PCC	0.4688498882667207
11766	Replogle K562	Scouter	1-PCC	0.4242870389434079
11767	Replogle K562	Scouter	1-PCC	0.0357206476412965
11768	Replogle K562	Scouter	1-PCC	0.0604719748290359
11769	Replogle K562	Scouter	1-PCC	1.0683022540703622
11770	Replogle K562	Scouter	1-PCC	0.282033842550851
11771	Replogle K562	Scouter	1-PCC	0.3311906419241174
11772	Replogle K562	Scouter	1-PCC	0.4646441242732404
11773	Replogle K562	Scouter	1-PCC	0.7705514246147348
11774	Replogle K562	Scouter	1-PCC	0.0308676998288411
11775	Replogle K562	Scouter	1-PCC	0.0654761169732459
11776	Replogle K562	Scouter	1-PCC	0.3414844629770259
11777	Replogle K562	Scouter	1-PCC	1.0517415929404788
11778	Replogle K562	Scouter	1-PCC	0.0470697425347084
11779	Replogle K562	Scouter	1-PCC	0.3336322094412461
11780	Replogle K562	Scouter	1-PCC	0.1451317098632173
11781	Replogle K562	Scouter	1-PCC	0.6161272084104168
11782	Replogle K562	Scouter	1-PCC	1.554288820187017
11783	Replogle K562	Scouter	1-PCC	0.6946389931112379
11784	Replogle K562	Scouter	1-PCC	0.7456441911130842
11785	Replogle K562	Scouter	1-PCC	0.1189906379493863
11786	Replogle K562	Scouter	1-PCC	0.249112377306315
11787	Replogle K562	Scouter	1-PCC	0.2928850806263018
11788	Replogle K562	Scouter	1-PCC	0.5773892673084839
11789	Replogle K562	Scouter	1-PCC	0.1529356117655147
11790	Replogle K562	Scouter	1-PCC	0.0064903653835873
11791	Replogle K562	Scouter	1-PCC	0.0343812937856979
11792	Replogle K562	Scouter	1-PCC	0.9628081684334584
11793	Replogle K562	Scouter	1-PCC	0.0375902329290197
11794	Replogle K562	Scouter	1-PCC	0.0242605663418632
11795	Replogle K562	Scouter	1-PCC	0.0057385817732765
11796	Replogle K562	Scouter	1-PCC	0.9620928483375708
11797	Replogle K562	Scouter	1-PCC	0.1354897084691967
11798	Replogle K562	Scouter	1-PCC	0.1891234285017042
11799	Replogle K562	Scouter	1-PCC	1.414115933418487
11800	Replogle K562	Scouter	1-PCC	0.4613482107510364
11801	Replogle K562	Scouter	1-PCC	0.6041314096275849
11802	Replogle K562	Scouter	1-PCC	0.4366598195975844
11803	Replogle K562	Scouter	1-PCC	0.6735966244090027
11804	Replogle K562	Scouter	1-PCC	0.051393165707424
11805	Replogle K562	Scouter	1-PCC	0.0085094938363455
11806	Replogle K562	Scouter	1-PCC	0.4867720891695587
11807	Replogle K562	Scouter	1-PCC	0.0370290023829572
11808	Replogle K562	Scouter	1-PCC	0.0057997522713277
11809	Replogle K562	Scouter	1-PCC	0.1180718676392506
11810	Replogle K562	Scouter	1-PCC	0.0111925143258981
11811	Replogle K562	Scouter	1-PCC	0.4529873975169335
11812	Replogle K562	Scouter	1-PCC	0.6044770948949882
11813	Replogle K562	Scouter	1-PCC	1.7536046000560028
11814	Replogle K562	Scouter	1-PCC	0.034743267741914
11815	Replogle K562	Scouter	1-PCC	1.497704825324676
11816	Replogle K562	Scouter	1-PCC	1.118068432174242
11817	Replogle K562	Scouter	1-PCC	0.0366966344941114
11818	Replogle K562	Scouter	1-PCC	0.3162492380990985
11819	Replogle K562	Scouter	1-PCC	0.2766261812052224
11820	Replogle K562	Scouter	1-PCC	0.207918271879266
11821	Replogle K562	Scouter	1-PCC	0.08397448236222
11822	Replogle K562	Scouter	1-PCC	0.363240470109603
11823	Replogle K562	Scouter	1-PCC	0.1100745555625234
11824	Replogle K562	Scouter	1-PCC	0.2538076956333995
11825	Replogle K562	Scouter	1-PCC	0.7683482597736875
11826	Replogle K562	Scouter	1-PCC	0.4416322716287335
11827	Replogle K562	Scouter	1-PCC	1.3102411404376726
11828	Replogle K562	Scouter	1-PCC	0.0439444127474688
11829	Replogle K562	Scouter	1-PCC	0.0025009332174031
11830	Replogle K562	Scouter	1-PCC	0.1479905132225973
11831	Replogle K562	Scouter	1-PCC	0.2754998950909911
11832	Replogle K562	Scouter	1-PCC	0.098136015059166
11833	Replogle K562	Scouter	1-PCC	0.2375411118636231
11834	Replogle K562	Scouter	1-PCC	0.6698731271610237
11835	Replogle K562	Scouter	1-PCC	0.3346137855950372
11836	Replogle K562	Scouter	1-PCC	0.8583386390573728
11837	Replogle K562	Scouter	1-PCC	0.0156151128814051
11838	Replogle K562	Scouter	1-PCC	0.3053503004708633
11839	Replogle K562	Scouter	1-PCC	0.4536844209853726
11840	Replogle K562	Scouter	1-PCC	0.0820497163863032
11841	Replogle K562	Scouter	1-PCC	0.674450844834093
11842	Replogle K562	Scouter	1-PCC	0.0613644774618011
11843	Replogle K562	Scouter	1-PCC	0.0628304687812789
11844	Replogle K562	Scouter	1-PCC	0.59054232781267
11845	Replogle K562	Scouter	1-PCC	1.092704468843101
11846	Replogle K562	Scouter	1-PCC	0.1594980623289732
11847	Replogle K562	Scouter	1-PCC	0.133319546531231
11848	Replogle K562	Scouter	1-PCC	0.1645798191221716
11849	Replogle K562	Scouter	1-PCC	0.0895433336674224
11850	Replogle K562	Scouter	1-PCC	0.2323884747471885
11851	Replogle K562	Scouter	1-PCC	0.2151921847458097
11852	Replogle K562	Scouter	1-PCC	0.1847285309274954
11853	Replogle K562	Scouter	1-PCC	0.0530746403703411
11854	Replogle K562	Scouter	1-PCC	0.9298549228775962
11855	Replogle K562	Scouter	1-PCC	1.4515134759452908
11856	Replogle K562	Scouter	1-PCC	0.1485657411821599
11857	Replogle K562	Scouter	1-PCC	0.802643171819762
11858	Replogle K562	Scouter	1-PCC	0.1160877310719576
11859	Replogle K562	Scouter	1-PCC	0.5880278167469613
11860	Replogle K562	Scouter	1-PCC	0.4237577105541269
11861	Replogle K562	Scouter	1-PCC	1.28574661726803
11862	Replogle K562	Scouter	1-PCC	0.539201277573321
11863	Replogle K562	Scouter	1-PCC	0.9670680959907444
11864	Replogle K562	Scouter	1-PCC	0.1412068176501215
11865	Replogle K562	Scouter	1-PCC	0.3500832541565909
11866	Replogle K562	Scouter	1-PCC	0.1385516820540561
11867	Replogle K562	Scouter	1-PCC	0.1314754421003728
11868	Replogle K562	Scouter	1-PCC	0.1751571693293966
11869	Replogle K562	Scouter	1-PCC	0.1077917064699135
11870	Replogle K562	Scouter	1-PCC	0.1155634643982301
11871	Replogle K562	Scouter	1-PCC	0.1128685694468399
11872	Replogle K562	Scouter	1-PCC	0.7461671696025167
11873	Replogle K562	Scouter	1-PCC	0.3375025790421702
11874	Replogle K562	Scouter	1-PCC	1.8175724448360129
11875	Replogle K562	Scouter	1-PCC	0.2665361881019723
11876	Replogle K562	Scouter	1-PCC	0.2361058790176005
11877	Replogle K562	Scouter	1-PCC	0.0738037103562676
11878	Replogle K562	Scouter	1-PCC	0.8116364553713207
11879	Replogle K562	Scouter	1-PCC	0.1030349814252794
11880	Replogle K562	Scouter	1-PCC	1.7712752027603935
11881	Replogle K562	Scouter	1-PCC	0.7375227277676886
11882	Replogle K562	Scouter	1-PCC	1.383203131605396
11883	Replogle K562	Scouter	1-PCC	0.2478816320387811
11884	Replogle K562	Scouter	1-PCC	0.3679231590164814
11885	Replogle K562	Scouter	1-PCC	0.4899978409558266
11886	Replogle K562	Scouter	1-PCC	0.0489111879385928
11887	Replogle K562	Scouter	1-PCC	0.0985655960545224
11888	Replogle K562	Scouter	1-PCC	1.5070750735773033
11889	Replogle K562	Scouter	1-PCC	0.4114499975366119
11890	Replogle K562	Scouter	1-PCC	0.2350247779581648
11891	Replogle K562	Scouter	1-PCC	0.0108981309025811
11892	Replogle K562	biolord	1-PCC	0.4888967579463497
11893	Replogle K562	biolord	1-PCC	0.8326315234880894
11894	Replogle K562	biolord	1-PCC	0.9872108863200992
11895	Replogle K562	biolord	1-PCC	0.3432595685590058
11896	Replogle K562	biolord	1-PCC	1.2596426466479895
11897	Replogle K562	biolord	1-PCC	0.402238974624197
11898	Replogle K562	biolord	1-PCC	0.9524875788774808
11899	Replogle K562	biolord	1-PCC	0.9319186294451356
11900	Replogle K562	biolord	1-PCC	0.8465756085934117
11901	Replogle K562	biolord	1-PCC	0.0949521413422189
11902	Replogle K562	biolord	1-PCC	0.6265735476044938
11903	Replogle K562	biolord	1-PCC	0.0438334320788271
11904	Replogle K562	biolord	1-PCC	0.5475949391257018
11905	Replogle K562	biolord	1-PCC	0.0693025882355868
11906	Replogle K562	biolord	1-PCC	0.4402369412127882
11907	Replogle K562	biolord	1-PCC	0.3904734466850641
11908	Replogle K562	biolord	1-PCC	0.4901706599630415
11909	Replogle K562	biolord	1-PCC	0.4377074394651572
11910	Replogle K562	biolord	1-PCC	0.8807216307613999
11911	Replogle K562	biolord	1-PCC	0.6419030361576006
11912	Replogle K562	biolord	1-PCC	0.1245751875685527
11913	Replogle K562	biolord	1-PCC	1.1862523993477223
11914	Replogle K562	biolord	1-PCC	0.9556009492080192
11915	Replogle K562	biolord	1-PCC	0.1616371241398155
11916	Replogle K562	biolord	1-PCC	0.0892751961946487
11917	Replogle K562	biolord	1-PCC	0.3759418997506145
11918	Replogle K562	biolord	1-PCC	0.5117599600926042
11919	Replogle K562	biolord	1-PCC	0.1840865462900183
11920	Replogle K562	biolord	1-PCC	1.3674693994689733
11921	Replogle K562	biolord	1-PCC	0.0967540681422178
11922	Replogle K562	biolord	1-PCC	0.1691846752437413
11923	Replogle K562	biolord	1-PCC	1.648855358362198
11924	Replogle K562	biolord	1-PCC	0.3928183167008683
11925	Replogle K562	biolord	1-PCC	1.8137619629414985
11926	Replogle K562	biolord	1-PCC	1.141905712604057
11927	Replogle K562	biolord	1-PCC	0.1400618369225412
11928	Replogle K562	biolord	1-PCC	0.6883173780806828
11929	Replogle K562	biolord	1-PCC	0.1315483523285365
11930	Replogle K562	biolord	1-PCC	0.0965996219310909
11931	Replogle K562	biolord	1-PCC	0.469654620392248
11932	Replogle K562	biolord	1-PCC	0.2739238140638917
11933	Replogle K562	biolord	1-PCC	0.2464395193383097
11934	Replogle K562	biolord	1-PCC	0.7001980465138331
11935	Replogle K562	biolord	1-PCC	0.1633579522313084
11936	Replogle K562	biolord	1-PCC	0.6043397031580753
11937	Replogle K562	biolord	1-PCC	1.0717734984355047
11938	Replogle K562	biolord	1-PCC	0.5917304417016567
11939	Replogle K562	biolord	1-PCC	0.1518455023469869
11940	Replogle K562	biolord	1-PCC	0.8115252726129256
11941	Replogle K562	biolord	1-PCC	0.0504928440786898
11942	Replogle K562	biolord	1-PCC	0.2121544610708952
11943	Replogle K562	biolord	1-PCC	0.3283864080440253
11944	Replogle K562	biolord	1-PCC	0.1292236031149514
11945	Replogle K562	biolord	1-PCC	0.1638232329860329
11946	Replogle K562	biolord	1-PCC	0.2359024071702151
11947	Replogle K562	biolord	1-PCC	0.1497003367330762
11948	Replogle K562	biolord	1-PCC	0.6465883850760292
11949	Replogle K562	biolord	1-PCC	0.1342369930353015
11950	Replogle K562	biolord	1-PCC	0.4570945985615253
11951	Replogle K562	biolord	1-PCC	0.3750983924837783
11952	Replogle K562	biolord	1-PCC	1.2121962551027536
11953	Replogle K562	biolord	1-PCC	0.307054646211327
11954	Replogle K562	biolord	1-PCC	0.136568959471333
11955	Replogle K562	biolord	1-PCC	0.2013522799825295
11956	Replogle K562	biolord	1-PCC	0.8392671899055131
11957	Replogle K562	biolord	1-PCC	0.0400869826953567
11958	Replogle K562	biolord	1-PCC	0.4223810245748609
11959	Replogle K562	biolord	1-PCC	0.1575511504725
11960	Replogle K562	biolord	1-PCC	0.6425804499303922
11961	Replogle K562	biolord	1-PCC	0.1418574777781032
11962	Replogle K562	biolord	1-PCC	0.1656672127428464
11963	Replogle K562	biolord	1-PCC	0.0902170052286237
11964	Replogle K562	biolord	1-PCC	0.1208194548353276
11965	Replogle K562	biolord	1-PCC	0.3543781640037196
11966	Replogle K562	biolord	1-PCC	0.4221766215632669
11967	Replogle K562	biolord	1-PCC	0.4348683927182719
11968	Replogle K562	biolord	1-PCC	0.0440914795035496
11969	Replogle K562	biolord	1-PCC	0.3502000654698349
11970	Replogle K562	biolord	1-PCC	0.5200367110664956
11971	Replogle K562	biolord	1-PCC	0.5247184503241442
11972	Replogle K562	biolord	1-PCC	0.4870289410373516
11973	Replogle K562	biolord	1-PCC	1.134592389456884
11974	Replogle K562	biolord	1-PCC	0.1883837229688651
11975	Replogle K562	biolord	1-PCC	0.1553138378076255
[truncated: 7,978 more rows]
